# Supplementary material for: Crystal structures of Sr(ClO4)2·3H2O, Sr(ClO4)2·4H2O and Sr(ClO4)2·9H2O
Source: Acta Crystallogr Sect E Struct Rep Online. 2014 Nov 15;70(Pt 12):510–4. doi: 10.1107/S1600536814024726 (PMC4257379; doi:10.1107/S1600536814024726)
Supplement: Supplementary file 1 [file e-70-00510-sup1.cif]

##############################################################################
#                                                                            #
# This CIF contains the data in a paper accepted for publication in          #
# Acta Crystallographica Section E. It conforms to the requirements of       #
# Notes for Authors for Acta Crystallographica Section E, and has been       #
# peer reviewed under the auspices of the IUCr Commission on Journals.       #
#                                                                            #
# Full details of the Crystallographic Information File format               #
# are given in the paper "The Crystallographic Information File (CIF):       #
# a New Standard Archive File for Crystallography" by S. R. Hall, F. H.      #
# Allen and I. D. Brown [Acta Cryst. (1991), A47, 655-685].                  #
#                                                                            #
# The current version of the core CIF dictionary is obtainable from          #
# ftp://ftp.iucr.org/pub/cif_core.dic.                                       #
#                                                                            #
# Software is freely available for graphical display of the structure(s)     #
# in this CIF. For information consult the CIF software page                 #
# http://www.iucr.org/resources/cif/software.                                #
#                                                                            #
# This file may be used for bona fide research purposes within the           #
# scientific community so long as proper attribution is given to the journal # 
# article from which it was obtained.                                        #
#                                                                            #
##############################################################################
data_SrClO4_3H2O_100K
_database_code_depnum_ccdc_archive 'CCDC 1033588'
_audit_creation_method     SHELXL-2012
_journal_date_recd_electronic     2014-10-15
_journal_date_accepted     2014-11-11
_journal_name_full     'Acta Crystallographica, Section E'
_journal_year     2014
_journal_volume     70
_journal_issue     12
_journal_page_first     510
_journal_page_last     514
_journal_paper_category     GI
_journal_paper_doi     10.1107/S1600536814024726
_journal_coeditor_code     WM5080
_publ_contact_author_name     'Horst Schmidt'
_publ_contact_author_address
;
TU Bergakademie Freiberg, Institute of Inorganic Chemistry,
Leipziger Strasse 29,
D-09596 Freiberg,
Germany
;
_publ_contact_author_email     'Horst.Schmidt@chemie.tu-freiberg.de'
_publ_contact_author_fax     ?
_publ_contact_author_phone     ?
_publ_section_title
;
Crystal structures of Sr(ClO~4~)~2~\\cdot3H~2~O, Sr(ClO~4~)~2~\\cdot4H~2~O and
Sr(ClO~4~)~2~\\cdot9H~2~O
;
_publ_section_title_footnote     .
loop_
    _publ_author_name
    _publ_author_footnote
    _publ_author_address
    'Hennings, Erik' .
;
TU Bergakademie Freiberg, Institute of Inorganic Chemistry,
Leipziger Strasse 29,
D-09596 Freiberg,
Germany
;
    'Schmidt, Horst' .
;
TU Bergakademie Freiberg, Institute of Inorganic Chemistry,
Leipziger Strasse 29,
D-09596 Freiberg,
Germany
;
    'Voigt, Wolfgang' .
;
TU Bergakademie Freiberg, Institute of Inorganic Chemistry,
Leipziger Strasse 29,
D-09596 Freiberg, Germany
;
_publ_section_synopsis
;
The crystal structures of the tri-, tetra- and nonahydrate phases of
Sr(ClO~4~)~2~ consist of Sr^2+^ ions coordinated by nine oxygen atoms from
water molecules and perchlorate tetrahedra. O---H...O hydrogen bonds between
water molecules and ClO~4~ units lead to the formation of a three-dimensional
network in each of the structures.
;
_chemical_name_systematic
;
Di-\m-aqua-aquadi-\m-perchlorato-strontium
;
_chemical_name_common     'strontium perchlorate trihydrate'
_chemical_formula_moiety     '2(Cl O4), 3(H2 O), Sr'
_chemical_formula_sum     'Cl2 H6 O11 Sr'
_chemical_formula_iupac     '[Sr (Cl O4)2 (H2 O)3]'
_chemical_formula_weight     340.57
_chemical_melting_point     ?
_shelx_space_group_comment
;
The symmetry employed for this shelxl refinement is uniquely defined
by the following loop, which should always be used as a source of
symmetry information in preference to the above space-group names.
They are only intended as comments.
;
_space_group_crystal_system     monoclinic
_space_group_name_H-M_alt     'P 21/n'
_space_group_name_Hall     '-P 2yn'
loop_
    _space_group_symop_operation_xyz
    'x, y, z'
    '-x+1/2, y+1/2, -z+1/2'
    '-x, -y, -z'
    'x-1/2, -y-1/2, z-1/2'
_cell_length_a     8.9787(6)
_cell_length_b     13.4870(12)
_cell_length_c     14.7875(10)
_cell_angle_alpha     90
_cell_angle_beta     95.448(5)
_cell_angle_gamma     90
_cell_volume     1782.6(2)
_cell_formula_units_Z     8
_cell_measurement_reflns_used     32895
_cell_measurement_theta_min     2.33
_cell_measurement_theta_max     29.65
_cell_measurement_temperature     100
_exptl_crystal_description     'plate'
_exptl_crystal_colour     'colourless'
_exptl_crystal_size_max     0.448
_exptl_crystal_size_mid     0.340
_exptl_crystal_size_min     0.232
_exptl_crystal_density_diffrn     2.538
_exptl_crystal_density_meas     ?
_exptl_crystal_density_method     ?
_exptl_crystal_F_000     1328
_exptl_absorpt_coefficient_mu     6.695
_exptl_absorpt_correction_type     integration
_exptl_absorpt_process_details
;
(Coppens, 1970)
;
_shelx_estimated_absorpt_T_min     ?
_shelx_estimated_absorpt_T_max     ?
_exptl_absorpt_correction_T_min     0.0807
_exptl_absorpt_correction_T_max     0.2117
_exptl_special_details     ?
_diffrn_ambient_temperature     100
_diffrn_radiation_type     MoK\a
_diffrn_radiation_wavelength     0.71073
_diffrn_measurement_device_type     'Stoe IPDS 2T'
_diffrn_measurement_method     'rotation method'
_diffrn_detector_area_resol_mean     6.67
_diffrn_reflns_number     50555
_diffrn_reflns_av_R_equivalents     0.1245
_diffrn_reflns_theta_min     2.734
_diffrn_reflns_theta_max     27.497
_diffrn_reflns_theta_full     25.242
_diffrn_measured_fraction_theta_max     0.997
_diffrn_measured_fraction_theta_full     0.999
_diffrn_reflns_limit_h_min     -12
_diffrn_reflns_limit_h_max     12
_diffrn_reflns_limit_k_min     -18
_diffrn_reflns_limit_k_max     18
_diffrn_reflns_limit_l_min     -20
_diffrn_reflns_limit_l_max     20
_refine_special_details     ?
_reflns_number_total     4941
_reflns_number_gt     3337
_reflns_threshold_expression     I>2\s(I)
_refine_ls_structure_factor_coef     Fsqd
_refine_ls_matrix_type     full
_refine_ls_R_factor_all     0.0430
_refine_ls_R_factor_gt     0.0243
_refine_ls_wR_factor_gt     0.0448
_refine_ls_wR_factor_ref     0.0459
_refine_ls_goodness_of_fit_ref     1.091
_refine_ls_restrained_S_all     1.089
_refine_ls_number_reflns     4087
_refine_ls_number_parameters     297
_refine_ls_number_restraints     15
_refine_ls_hydrogen_treatment     mixed
_refine_ls_weighting_scheme     calc
_refine_ls_weighting_details
;
 w=1/[\s^2^(Fo^2^)+(0.0150P)^2^]
 where P=(Fo^2^+2Fc^2^)/3
;
_atom_sites_solution_hydrogens     difmap
_atom_sites_solution_primary     ?
_atom_sites_solution_secondary     ?
_refine_ls_shift/su_max     0.001
_refine_ls_shift/su_mean     0.000
_refine_diff_density_max     0.557
_refine_diff_density_min     -0.629
_refine_ls_extinction_method     none
_refine_ls_extinction_coef     .
loop_
    _atom_type_symbol
    _atom_type_description
    _atom_type_scat_dispersion_real
    _atom_type_scat_dispersion_imag
    _atom_type_scat_source
    'Sr' 'Sr' -1.5307 3.2498
                         'International Tables Vol C Tables 4.2.6.8 and 6.1.1.4'
    'Cl' 'Cl' 0.1484 0.1585
                         'International Tables Vol C Tables 4.2.6.8 and 6.1.1.4'
    'O' 'O' 0.0106 0.0060
                         'International Tables Vol C Tables 4.2.6.8 and 6.1.1.4'
    'H' 'H' 0.0000 0.0000
                         'International Tables Vol C Tables 4.2.6.8 and 6.1.1.4'
_computing_data_collection
;
X-AREA (Stoe & Cie, 2009)
;
_computing_cell_refinement
;
X-AREA (Stoe & Cie, 2009)
;
_computing_data_reduction
;
X-RED (Stoe & Cie, 2009)
;
_computing_structure_solution
;
SHELXS97 (Sheldrick, 2008)
;
_computing_structure_refinement
;
SHELXL2012 (Sheldrick, 2008)
;
_computing_molecular_graphics
;
DIAMOND (Brandenburg, 2006)
;
_computing_publication_material
;
publCIF (Westrip, 2010)
;
loop_
    _atom_site_type_symbol
    _atom_site_label
    _atom_site_fract_x
    _atom_site_fract_y
    _atom_site_fract_z
    _atom_site_U_iso_or_equiv
    _atom_site_adp_type
    _atom_site_calc_flag
    _atom_site_occupancy
    _atom_site_disorder_assembly
    _atom_site_disorder_group
    Sr Sr1 0.17700(4) 0.73963(3) 0.16063(2) 0.00938(8) Uani d 1 . .
    Sr Sr2 0.67377(4) 0.76115(3) 0.16252(2) 0.00958(8) Uani d 1 . .
    Cl Cl3 0.76166(10) 0.55363(6) 0.34594(6) 0.01186(17) Uani d 1 . .
    Cl Cl4 0.20327(9) 0.63169(6) -0.08358(6) 0.01123(17) Uani d 1 . .
    O O2 0.5554(3) 0.6148(2) 0.07663(19) 0.0157(6) Uani d 1 . .
    H H2B 0.584(5) 0.5569(14) 0.089(3) 0.022(12) Uiso d 1 . .
    H H2A 0.503(7) 0.618(5) 0.027(3) 0.09(3) Uiso d 1 . .
    O O5 0.1514(3) 0.6834(2) 0.33230(18) 0.0173(6) Uani d 1 . .
    O O7 0.0494(3) 0.8819(2) 0.07657(19) 0.0169(6) Uani d 1 . .
    H H7A 0.040(8) 0.939(2) 0.098(4) 0.09(3) Uiso d 1 . .
    H H7B 0.054(6) 0.891(4) 0.0208(11) 0.049(17) Uiso d 1 . .
    O O11 0.1497(3) 0.6863(2) -0.16432(18) 0.0159(6) Uani d 1 . .
    O O8 0.2947(3) 0.8877(2) 0.26593(18) 0.0142(6) Uani d 1 . .
    O O3 0.4421(3) 0.6926(2) 0.23812(18) 0.0122(5) Uani d 1 . .
    H H3A 0.427(5) 0.6316(10) 0.232(3) 0.015 Uiso d 1 . .
    H H3B 0.446(5) 0.704(3) 0.2940(9) 0.015 Uiso d 1 . .
    O O6 -0.0905(3) 0.6659(2) 0.0871(2) 0.0126(5) Uani d 1 . .
    H H6A -0.074(8) 0.606(5) 0.096(4) 0.07(2) Uiso d 1 . .
    H H6B -0.102(7) 0.682(4) 0.026(4) 0.057(18) Uiso d 1 . .
    O O1 0.9396(3) 0.7980(2) 0.24536(19) 0.0155(6) Uani d 1 . .
    H H1A 0.954(5) 0.767(3) 0.2947(15) 0.019 Uiso d 1 . .
    H H1B 0.958(5) 0.8588(10) 0.248(3) 0.019 Uiso d 1 . .
    O O4 0.4076(3) 0.8486(2) 0.09960(19) 0.0142(6) Uani d 1 . .
    H H4B 0.401(7) 0.852(4) 0.0427(8) 0.055(19) Uiso d 1 . .
    H H4A 0.385(5) 0.9070(13) 0.112(3) 0.017(11) Uiso d 1 . .
    O O9 0.2141(3) 0.7003(2) -0.00724(17) 0.0166(6) Uani d 1 . .
    O O12 0.7632(4) 0.6041(2) 0.25968(19) 0.0223(7) Uani d 1 . .
    O O10 0.6522(3) 0.8049(2) -0.00904(17) 0.0165(5) Uani d 1 . .
    O O13 0.7794(4) 0.4491(2) 0.3295(2) 0.0282(7) Uani d 1 . .
    Cl Cl1 0.22615(10) 0.95938(6) 0.32252(5) 0.01093(16) Uani d 1 . .
    Cl Cl2 0.73566(10) 0.83941(6) -0.08210(6) 0.01110(17) Uani d 1 . .
    O O17 0.8781(3) 0.78723(18) -0.07714(16) 0.0148(5) Uani d 1 . .
    O O15 0.2081(3) 0.91715(19) 0.40937(17) 0.0193(6) Uani d 1 . .
    O O16 0.3517(3) 0.59257(18) -0.09445(17) 0.0163(5) Uani d 1 . .
    O O14 0.3185(3) 1.0469(2) 0.33193(18) 0.0164(6) Uani d 1 . .
    O O18 0.0800(3) 0.98662(17) 0.27720(17) 0.0160(5) Uani d 1 . .
    O O20 0.6198(3) 0.56974(19) 0.38222(17) 0.0171(5) Uani d 1 . .
    O O19 0.1020(3) 0.55287(19) -0.06828(18) 0.0209(6) Uani d 1 . .
    O O22 0.7597(3) 0.94455(18) -0.07510(19) 0.0230(6) Uani d 1 . .
    O O21 0.8810(3) 0.5889(3) 0.4073(2) 0.0371(9) Uani d 1 . .
loop_
    _atom_site_aniso_label
    _atom_site_aniso_U_11
    _atom_site_aniso_U_22
    _atom_site_aniso_U_33
    _atom_site_aniso_U_12
    _atom_site_aniso_U_13
    _atom_site_aniso_U_23
    Sr1 0.00941(16) 0.01189(17) 0.00731(16) 0.00047(14) 0.00327(12) 0.00006(14)
    Sr2 0.00977(16) 0.01221(17) 0.00729(16) -0.00071(14) 0.00355(12) 0.00017(14)
    Cl3 0.0138(4) 0.0126(4) 0.0097(4) -0.0003(3) 0.0036(3) 0.0002(3)
    Cl4 0.0124(4) 0.0140(4) 0.0079(3) 0.0004(3) 0.0043(3) -0.0001(3)
    O2 0.0220(15) 0.0140(14) 0.0112(15) -0.0028(12) 0.0031(12) -0.0009(12)
    O5 0.0159(14) 0.0286(17) 0.0078(14) -0.0028(12) 0.0024(11) 0.0044(12)
    O7 0.0231(15) 0.0150(14) 0.0125(15) 0.0029(12) 0.0016(12) -0.0007(12)
    O11 0.0184(15) 0.0220(16) 0.0077(13) 0.0056(12) 0.0040(11) 0.0054(11)
    O8 0.0170(13) 0.0140(13) 0.0125(13) 0.0020(10) 0.0056(10) -0.0052(10)
    O3 0.0140(13) 0.0154(13) 0.0077(13) 0.0002(11) 0.0032(10) -0.0005(11)
    O6 0.0143(13) 0.0126(12) 0.0112(14) -0.0004(10) 0.0030(10) 0.0003(11)
    O1 0.0141(14) 0.0190(13) 0.0135(14) 0.0015(11) 0.0012(11) -0.0027(11)
    O4 0.0180(14) 0.0163(14) 0.0094(13) 0.0024(11) 0.0069(10) 0.0014(10)
    O9 0.0213(14) 0.0182(12) 0.0110(12) -0.0017(11) 0.0057(11) -0.0055(10)
    O12 0.0307(16) 0.0240(16) 0.0140(14) 0.0088(13) 0.0119(12) 0.0093(12)
    O10 0.0161(13) 0.0255(13) 0.0094(12) 0.0004(11) 0.0094(10) 0.0040(10)
    O13 0.0450(19) 0.0104(14) 0.0319(17) 0.0083(12) 0.0183(14) 0.0030(12)
    Cl1 0.0134(4) 0.0117(4) 0.0082(3) -0.0002(3) 0.0036(3) -0.0006(3)
    Cl2 0.0129(4) 0.0142(4) 0.0068(4) -0.0004(3) 0.0042(3) 0.0000(3)
    O17 0.0122(11) 0.0201(13) 0.0128(12) 0.0017(9) 0.0045(9) 0.0016(9)
    O15 0.0282(16) 0.0224(13) 0.0090(12) 0.0012(11) 0.0101(11) 0.0059(10)
    O16 0.0133(13) 0.0214(13) 0.0150(13) 0.0061(10) 0.0055(10) 0.0007(10)
    O14 0.0192(13) 0.0108(12) 0.0195(13) -0.0051(11) 0.0021(10) -0.0023(11)
    O18 0.0139(12) 0.0146(12) 0.0191(13) 0.0032(9) 0.0003(10) -0.0003(10)
    O20 0.0124(12) 0.0249(13) 0.0156(13) 0.0010(11) 0.0085(10) 0.0009(10)
    O19 0.0212(14) 0.0172(13) 0.0255(14) -0.0074(11) 0.0089(11) 0.0013(11)
    O22 0.0280(15) 0.0118(12) 0.0294(15) -0.0044(11) 0.0041(12) 0.0002(11)
    O21 0.0178(15) 0.077(2) 0.0173(15) -0.0198(15) 0.0059(12) -0.0202(15)
_geom_special_details
;
 All esds (except the esd in the dihedral angle between two l.s. planes)
 are estimated using the full covariance matrix.  The cell esds are taken
 into account individually in the estimation of esds in distances, angles
 and torsion angles; correlations between esds in cell parameters are only
 used when they are defined by crystal symmetry.  An approximate (isotropic)
 treatment of cell esds is used for estimating esds involving l.s. planes.
;
loop_
    _geom_bond_atom_site_label_1
    _geom_bond_atom_site_label_2
    _geom_bond_site_symmetry_2
    _geom_bond_distance
    _geom_bond_publ_flag
    Sr1 O7 . 2.504(3) ?
    Sr1 O9 . 2.591(3) ?
    Sr1 O14 2_545 2.602(3) ?
    Sr1 O3 . 2.619(3) ?
    Sr1 O5 . 2.680(3) ?
    Sr1 O8 . 2.686(3) ?
    Sr1 O1 1_455 2.691(3) ?
    Sr1 O6 . 2.729(3) ?
    Sr1 O4 . 2.760(3) ?
    Sr2 O2 . 2.527(3) ?
    Sr2 O13 2_655 2.571(3) ?
    Sr2 O10 . 2.594(2) ?
    Sr2 O3 . 2.622(3) ?
    Sr2 O1 . 2.625(3) ?
    Sr2 O12 . 2.641(3) ?
    Sr2 O11 4_676 2.685(3) ?
    Sr2 O4 . 2.747(3) ?
    Sr2 O6 1_655 2.797(3) ?
    Cl3 O21 . 1.419(3) ?
    Cl3 O13 . 1.442(3) ?
    Cl3 O20 . 1.445(2) ?
    Cl3 O12 . 1.447(3) ?
    Cl4 O19 . 1.430(3) ?
    Cl4 O11 . 1.446(3) ?
    Cl4 O9 . 1.456(3) ?
    Cl4 O16 . 1.456(3) ?
    Cl1 O15 . 1.428(2) ?
    Cl1 O14 . 1.441(3) ?
    Cl1 O18 . 1.463(3) ?
    O8 Cl1 . 1.453(3) ?
    Cl2 O22 . 1.437(3) ?
    Cl2 O5 4_675 1.445(3) ?
    Cl2 O17 . 1.456(3) ?
    O10 Cl2 . 1.449(2) ?
loop_
    _geom_angle_atom_site_label_1
    _geom_angle_atom_site_label_2
    _geom_angle_atom_site_label_3
    _geom_angle_site_symmetry_1
    _geom_angle_site_symmetry_3
    _geom_angle
    _geom_angle_publ_flag
    O7 Sr1 O9 . . 77.04(9) ?
    O7 Sr1 O14 . 2_545 142.31(9) ?
    O9 Sr1 O14 . 2_545 80.39(9) ?
    O7 Sr1 O3 . . 139.15(9) ?
    O9 Sr1 O3 . . 100.11(9) ?
    O14 Sr1 O3 2_545 . 74.33(9) ?
    O7 Sr1 O5 . . 127.65(10) ?
    O9 Sr1 O5 . . 151.64(9) ?
    O14 Sr1 O5 2_545 . 71.31(9) ?
    O3 Sr1 O5 . . 70.93(8) ?
    O7 Sr1 O8 . . 81.62(9) ?
    O9 Sr1 O8 . . 128.93(8) ?
    O14 Sr1 O8 2_545 . 135.59(9) ?
    O3 Sr1 O8 . . 68.60(8) ?
    O5 Sr1 O8 . . 74.09(9) ?
    O7 Sr1 O1 . 1_455 70.21(9) ?
    O9 Sr1 O1 . 1_455 133.29(9) ?
    O14 Sr1 O1 2_545 1_455 106.42(9) ?
    O3 Sr1 O1 . 1_455 126.45(8) ?
    O5 Sr1 O1 . 1_455 59.93(9) ?
    O8 Sr1 O1 . 1_455 78.34(8) ?
    O7 Sr1 O6 . . 74.80(10) ?
    O9 Sr1 O6 . . 74.45(8) ?
    O14 Sr1 O6 2_545 . 70.26(9) ?
    O3 Sr1 O6 . . 144.59(9) ?
    O5 Sr1 O6 . . 97.05(9) ?
    O8 Sr1 O6 . . 141.72(8) ?
    O1 Sr1 O6 1_455 . 65.54(9) ?
    O7 Sr1 O4 . . 75.61(9) ?
    O9 Sr1 O4 . . 68.10(8) ?
    O14 Sr1 O4 2_545 . 122.46(9) ?
    O3 Sr1 O4 . . 66.00(8) ?
    O5 Sr1 O4 . . 126.51(9) ?
    O8 Sr1 O4 . . 61.80(8) ?
    O1 Sr1 O4 1_455 . 130.41(9) ?
    O6 Sr1 O4 . . 136.33(8) ?
    O2 Sr2 O13 . 2_655 148.51(10) ?
    O2 Sr2 O10 . . 72.37(9) ?
    O13 Sr2 O10 2_655 . 79.47(9) ?
    O2 Sr2 O3 . . 68.04(9) ?
    O13 Sr2 O3 2_655 . 117.46(9) ?
    O10 Sr2 O3 . . 120.57(8) ?
    O2 Sr2 O1 . . 134.68(9) ?
    O13 Sr2 O1 2_655 . 69.76(10) ?
    O10 Sr2 O1 . . 113.18(9) ?
    O3 Sr2 O1 . . 126.23(8) ?
    O2 Sr2 O12 . . 74.83(10) ?
    O13 Sr2 O12 2_655 . 136.56(10) ?
    O10 Sr2 O12 . . 134.83(9) ?
    O3 Sr2 O12 . . 72.42(9) ?
    O1 Sr2 O12 . . 71.48(10) ?
    O2 Sr2 O11 . 4_676 128.12(9) ?
    O13 Sr2 O11 2_655 4_676 73.98(9) ?
    O10 Sr2 O11 . 4_676 150.15(9) ?
    O3 Sr2 O11 . 4_676 63.08(8) ?
    O1 Sr2 O11 . 4_676 69.95(9) ?
    O12 Sr2 O11 . 4_676 74.97(9) ?
    O2 Sr2 O4 . . 81.63(9) ?
    O13 Sr2 O4 2_655 . 74.05(9) ?
    O10 Sr2 O4 . . 65.74(8) ?
    O3 Sr2 O4 . . 66.16(8) ?
    O1 Sr2 O4 . . 143.12(9) ?
    O12 Sr2 O4 . . 137.59(9) ?
    O11 Sr2 O4 4_676 . 93.63(9) ?
    O2 Sr2 O6 . 1_655 74.85(9) ?
    O13 Sr2 O6 2_655 1_655 110.16(10) ?
    O10 Sr2 O6 . 1_655 72.76(9) ?
    O3 Sr2 O6 . 1_655 132.01(9) ?
    O1 Sr2 O6 . 1_655 65.43(8) ?
    O12 Sr2 O6 . 1_655 69.26(9) ?
    O11 Sr2 O6 4_676 1_655 129.34(9) ?
    O4 Sr2 O6 . 1_655 136.82(8) ?
    O21 Cl3 O13 . . 110.3(2) ?
    O21 Cl3 O20 . . 110.54(17) ?
    O13 Cl3 O20 . . 108.95(17) ?
    O21 Cl3 O12 . . 109.65(19) ?
    O13 Cl3 O12 . . 107.51(18) ?
    O20 Cl3 O12 . . 109.82(17) ?
    O19 Cl4 O11 . . 110.03(17) ?
    O19 Cl4 O9 . . 110.27(16) ?
    O11 Cl4 O9 . . 107.98(16) ?
    O19 Cl4 O16 . . 110.49(16) ?
    O11 Cl4 O16 . . 109.26(16) ?
    O9 Cl4 O16 . . 108.76(16) ?
    Cl2 O5 Sr1 4_576 . 143.63(17) ?
    Cl4 O11 Sr2 . 4_575 150.58(17) ?
    Cl1 O8 Sr1 . . 131.56(15) ?
    Sr1 O3 Sr2 . . 116.94(10) ?
    Sr1 O6 Sr2 . 1_455 110.15(10) ?
    Sr2 O1 Sr1 . 1_655 116.91(10) ?
    Sr2 O4 Sr1 . . 108.42(9) ?
    Cl4 O9 Sr1 . . 150.23(16) ?
    Cl3 O12 Sr2 . . 145.98(17) ?
    Cl2 O10 Sr2 . . 143.74(16) ?
    Cl3 O13 Sr2 . 2_645 167.61(19) ?
    O15 Cl1 O14 . . 110.68(16) ?
    O15 Cl1 O8 . . 110.06(16) ?
    O14 Cl1 O8 . . 109.22(16) ?
    O15 Cl1 O18 . . 109.78(16) ?
    O14 Cl1 O18 . . 108.74(16) ?
    O8 Cl1 O18 . . 108.31(15) ?
    O22 Cl2 O5 . 4_675 109.62(18) ?
    O22 Cl2 O10 . . 110.39(17) ?
    O5 Cl2 O10 4_675 . 108.66(16) ?
    O22 Cl2 O17 . . 110.36(16) ?
    O5 Cl2 O17 4_675 . 109.02(16) ?
    O10 Cl2 O17 . . 108.75(15) ?
    Cl1 O14 Sr1 . 2 145.97(17) ?
loop_
    _geom_hbond_atom_site_label_D
    _geom_hbond_atom_site_label_H
    _geom_hbond_atom_site_label_A
    _geom_hbond_site_symmetry_A
    _geom_hbond_distance_DH
    _geom_hbond_distance_HA
    _geom_hbond_distance_DA
    _geom_hbond_angle_DHA
    O1 H1A O5 1_655 0.837(10) 2.13(4) 2.683(4) 123(4)
    O1 H1B O18 1_655 0.835(10) 2.07(2) 2.858(4) 158(4)
    O2 H2B O16 3_665 0.837(10) 2.096(14) 2.923(4) 169(4)
    O2 H2A O16 . 0.839(10) 2.17(2) 2.992(4) 167(7)
    O3 H3A O18 2_545 0.838(10) 1.961(12) 2.793(4) 172(4)
    O3 H3B O17 4_576 0.838(10) 2.058(18) 2.857(4) 159(4)
    O4 H4B O21 4_575 0.839(10) 2.15(2) 2.953(4) 161(5)
    O4 H4A O22 3_675 0.838(10) 2.42(2) 3.173(4) 150(4)
    O6 H6A O14 2_545 0.84(7) 2.56(7) 3.069(4) 121(5)
    O6 H6A O19 3_565 0.84(7) 2.19(7) 2.964(4) 155(6)
    O6 H6B O17 1_455 0.92(6) 2.09(6) 2.920(4) 150(5)
    O7 H7A O20 2 0.839(10) 2.31(4) 3.044(4) 146(7)
    O7 H7A O22 3_675 0.839(10) 2.44(7) 2.902(4) 116(6)
    O7 H7B O17 1_455 0.840(10) 2.48(5) 2.916(4) 114(4)
    O7 H7B O20 4_575 0.840(10) 2.247(17) 3.071(4) 167(5)
_shelx_hkl_file
;
   2   0   0 9999.99   29.91   0
   4   0   0   30.74    9.36   0
   6   0   0   98.48    9.73   0
   8   0   0  467.22    9.65   0
  10   0   0   16.86    7.89   0
  12   0   0  203.54    9.43   0
   1   1   0    5.90    7.78   0
   2   1   0 2903.15   16.91   0
   3   1   0  860.45   11.24   0
   4   1   0 5930.70   18.65   0
   5   1   0  136.17    9.60   0
   6   1   0  620.70   10.70   0
   7   1   0    5.01    9.01   0
   8   1   0  341.23    9.64   0
   9   1   0   27.97    9.51   0
  10   1   0  485.73    9.56   0
  11   1   0   17.21    8.19   0
  12   1   0   84.74    8.39   0
   0   2   0 2054.80   14.32   0
   1   2   0  382.51    9.10   0
   2   2   0   59.78    8.35   0
   3   2   0  256.94    8.93   0
   4   2   0 1092.09   11.52   0
   5   2   0  370.01    9.51   0
   6   2   0 2525.78   12.57   0
   7   2   0  193.75    9.09   0
   8   2   0 1079.39   10.90   0
   9   2   0    1.00    8.61   0
  10   2   0    4.58    8.96   0
  11   2   0   -0.63    9.08   0
  12   2   0  225.92    8.62   0
   1   3   0  224.71    7.98   0
   2   3   0  943.70   10.04   0
   3   3   0 1910.26   11.87   0
   4   3   0 3230.73   13.56   0
   5   3   0  281.45    8.91   0
   6   3   0    4.90    8.62   0
   7   3   0   52.29    9.66   0
   8   3   0  602.14   10.12   0
   9   3   0   53.27    8.51   0
  10   3   0  659.91    9.79   0
  11   3   0    7.88    8.82   0
  12   3   0  104.42    8.30   0
   0   4   0  477.73    8.31   0
   1   4   0 4293.13   15.11   0
   2   4   0  573.45    8.63   0
   3   4   0  224.20    8.45   0
   4   4   0  330.25    8.57   0
   5   4   0   48.28    8.28   0
   6   4   0 1362.37   10.28   0
   7   4   0    5.77    8.84   0
   8   4   0  486.66    9.74   0
   9   4   0   64.13    9.19   0
  10   4   0    5.19    8.70   0
  11   4   0   44.44    8.87   0
  12   4   0  435.58    8.68   0
   1   5   0  122.10    7.32   0
   2   5   0 2482.51   11.49   0
   3   5   0  645.50    8.58   0
   4   5   0 1018.69    9.15   0
   5   5   0  154.55    8.25   0
   6   5   0   42.69    8.46   0
   7   5   0  181.58    9.04   0
   8   5   0  151.78    9.29   0
   9   5   0  173.64    8.66   0
  10   5   0  846.15    9.61   0
  11   5   0   25.53    8.56   0
   0   6   0 1976.12    9.91   0
   1   6   0  918.22    8.70   0
   2   6   0 1162.78    9.46   0
   3   6   0  670.98    8.76   0
   4   6   0   99.99    8.07   0
   5   6   0  301.07    8.38   0
   6   6   0 1254.80    9.98   0
   7   6   0  505.65    9.23   0
   8   6   0  392.28    9.02   0
   9   6   0   26.32    8.40   0
  10   6   0    1.19    8.33   0
  11   6   0   31.26    8.54   0
   1   7   0    9.05    6.76   0
   2   7   0  376.81    8.15   0
   3   7   0  172.97    7.35   0
   4   7   0  118.41    7.67   0
   5   7   0   80.68    8.03   0
   6   7   0  184.85    8.20   0
   7   7   0   92.64    8.52   0
   8   7   0  295.13    8.87   0
   9   7   0  246.01    9.17   0
  10   7   0  769.29    9.37   0
  11   7   0   99.52    8.69   0
   0   8   0   74.65    7.05   0
   1   8   0  253.13    7.11   0
   2   8   0   26.49    7.08   0
   3   8   0  114.35    7.68   0
   4   8   0   95.23    7.59   0
   5   8   0  203.03    7.77   0
   6   8   0 1190.44    9.72   0
   7   8   0  155.01    8.55   0
   8   8   0 1042.07    9.64   0
   9   8   0   35.33    8.77   0
  10   8   0   84.25    8.62   0
  11   8   0   47.39    8.62   0
   1   9   0   60.18    6.84   0
   2   9   0 1087.72    8.38   0
   3   9   0  466.86    8.09   0
   4   9   0  794.60    8.91   0
   5   9   0  540.49    8.70   0
   6   9   0  430.67    8.40   0
   7   9   0   25.09    8.09   0
   8   9   0   28.78    8.19   0
   9   9   0  108.71    8.82   0
  10   9   0  222.60    8.88   0
   0  10   0 1576.58    8.80   0
   1  10   0  309.68    7.64   0
   2  10   0 1561.59    9.26   0
   3  10   0    9.34    7.42   0
   4  10   0  111.49    7.98   0
   5  10   0  463.91    8.46   0
   6  10   0   61.37    7.74   0
   7  10   0  273.97    8.07   0
   8  10   0   51.62    8.13   0
   9  10   0  156.77    9.18   0
  10  10   0   11.28    8.50   0
   1  11   0  187.87    7.96   0
   2  11   0  340.02    7.91   0
   3  11   0  657.90    7.89   0
   4  11   0  649.79    9.12   0
   5  11   0  346.35    8.15   0
   6  11   0   20.32    8.48   0
   7  11   0   17.91    8.51   0
   8  11   0   84.65    8.60   0
   9  11   0  183.05    8.81   0
   0  12   0   17.88    7.67   0
   1  12   0  563.88    8.30   0
   2  12   0   17.16    7.25   0
   3  12   0   90.27    7.60   0
   4  12   0  250.24    8.43   0
   5  12   0   68.46    8.27   0
   6  12   0  328.39    8.66   0
   7  12   0  303.46    8.67   0
   8  12   0   62.94    8.17   0
   9  12   0  106.89    9.04   0
   1  13   0  189.41    7.83   0
   2  13   0  124.66    7.71   0
   3  13   0  146.34    7.81   0
   4  13   0  124.42    8.27   0
   5  13   0  110.73    8.30   0
   6  13   0    6.68    8.37   0
   7  13   0   26.20    8.05   0
   8  13   0   74.48    8.67   0
   0  14   0  491.97    8.09   0
   1  14   0  307.38    8.23   0
   2  14   0  189.20    8.06   0
   3  14   0  191.72    8.18   0
   4  14   0    4.59    8.41   0
   5  14   0   38.28    8.25   0
   6  14   0  121.72    8.80   0
   7  14   0   92.66    8.77   0
   8  14   0   69.81    8.12   0
   1  15   0  137.29    7.93   0
   2  15   0  311.43    8.59   0
   3  15   0  215.57    8.18   0
   4  15   0  120.26    8.74   0
   5  15   0   29.95    8.33   0
   6  15   0   -1.56    8.72   0
   7  15   0   20.45    7.95   0
   0  16   0  223.92    8.66   0
   1  16   0  117.18    7.94   0
   2  16   0   31.08    8.08   0
   3  16   0    8.45    8.29   0
   4  16   0   13.33    8.25   0
   5  16   0  385.51    9.04   0
   6  16   0  112.47    8.91   0
   1  17   0   89.83    8.39   0
   2  17   0  119.86    8.18   0
   3  17   0  508.62    9.59   0
   4  17   0   81.51    8.53   0
   5  17   0  208.91    8.39   0
   0  18   0    2.99    8.42   0
   1  18   0  354.83    8.76   0
   2  18   0   -3.38    8.56   0
   3  18   0   78.86    8.40   0
 -11   0   1  107.72    9.78   0
  -9   0   1   30.94    9.39   0
  -7   0   1   15.32    8.05   0
  -5   0   1   10.92    8.76   0
  -3   0   1   11.00   10.03   0
   1   0   1    0.51    6.82   0
   3   0   1   29.40    9.07   0
   5   0   1   55.19    9.35   0
   7   0   1   26.20    9.59   0
   9   0   1   21.62    8.07   0
  11   0   1   48.40    8.73   0
 -12   1   1   -4.09    8.46   0
 -11   1   1   75.01    9.26   0
 -10   1   1    4.01    9.40   0
  -9   1   1  100.08    9.09   0
  -8   1   1    3.23    8.92   0
  -7   1   1   85.98    9.06   0
  -6   1   1   10.46    8.55   0
  -5   1   1   27.43    8.80   0
  -4   1   1    8.41    9.08   0
  -3   1   1    1.19    9.32   0
  -2   1   1   51.39    8.94   0
  -1   1   1    0.80    7.75   0
   1   1   1   13.18    7.47   0
   2   1   1  116.12    8.70   0
   3   1   1    9.66    8.22   0
   4   1   1   35.23    9.38   0
   5   1   1    0.48    9.15   0
   6   1   1  372.53   10.21   0
   7   1   1   12.31    8.89   0
   8   1   1  606.78    9.58   0
   9   1   1   32.84    8.66   0
  10   1   1  232.26    8.38   0
  11   1   1   18.34    8.53   0
  12   1   1   77.86    8.93   0
 -12   2   1  -11.81    8.47   0
 -11   2   1   -1.58    8.78   0
 -10   2   1   70.53    9.52   0
  -9   2   1  105.24    9.23   0
  -8   2   1  370.21    9.63   0
  -7   2   1  181.71    9.20   0
  -6   2   1  290.10    9.76   0
  -5   2   1   32.06    8.80   0
  -4   2   1   87.80    8.54   0
  -3   2   1   38.76    8.16   0
  -2   2   1   95.17    8.85   0
  -1   2   1   13.42    7.99   0
   0   2   1    2.55    6.58   0
   1   2   1    1.07    7.91   0
   2   2   1   99.05    8.85   0
   3   2   1    7.46    8.34   0
   4   2   1   34.14    9.05   0
   5   2   1   45.21    9.14   0
   6   2   1    4.52    8.53   0
   7   2   1    2.24    8.70   0
   8   2   1   -0.43    9.13   0
   9   2   1   -1.53    8.69   0
  10   2   1   35.65    9.12   0
  11   2   1    0.57    8.55   0
  12   2   1   83.45    8.51   0
 -12   3   1   96.17    8.59   0
 -11   3   1   49.12    8.45   0
 -10   3   1  118.83    9.12   0
  -9   3   1    5.56    9.03   0
  -8   3   1  279.48    9.54   0
  -7   3   1   15.32    8.97   0
  -6   3   1   85.32    8.86   0
  -5   3   1  323.89    9.56   0
  -4   3   1   40.08    8.13   0
  -3   3   1  809.68    9.55   0
  -2   3   1    5.90    7.53   0
  -1   3   1  120.06    7.76   0
   0   3   1   39.04    6.84   0
   1   3   1  250.00    8.38   0
   2   3   1   64.88    7.98   0
   3   3   1  239.68    8.48   0
   4   3   1   36.60    8.48   0
   5   3   1  112.73    8.44   0
   6   3   1   18.15    8.31   0
   7   3   1   12.43    8.47   0
   8   3   1    3.42    8.68   0
   9   3   1   27.85    8.86   0
  10   3   1    3.23    8.73   0
  11   3   1   28.59    8.88   0
  12   3   1   11.97    8.19   0
 -12   4   1   46.37    8.88   0
 -11   4   1    2.51    8.41   0
 -10   4   1   30.81    8.70   0
  -9   4   1    7.57    8.84   0
  -8   4   1   75.29    8.97   0
  -7   4   1   19.18    8.87   0
  -6   4   1   19.71    8.65   0
  -5   4   1   58.12    8.35   0
  -4   4   1   -4.73    8.27   0
  -3   4   1    1.87    8.42   0
  -2   4   1   48.26    7.29   0
  -1   4   1  217.74    7.42   0
   0   4   1   35.54    6.95   0
   1   4   1   31.85    7.14   0
   2   4   1   88.86    7.37   0
   3   4   1   16.96    7.72   0
   4   4   1   25.13    7.88   0
   5   4   1   48.03    8.05   0
   6   4   1   57.63    8.79   0
   7   4   1   20.26    8.05   0
   8   4   1   12.87    8.40   0
   9   4   1   22.24    8.79   0
  10   4   1    1.96    8.74   0
  11   4   1   11.74    9.00   0
 -11   5   1   17.19    8.64   0
 -10   5   1    0.52    8.44   0
  -9   5   1    3.84    9.06   0
  -8   5   1    2.70    8.92   0
  -7   5   1   13.05    8.37   0
  -6   5   1    5.05    8.34   0
  -5   5   1  125.76    8.12   0
  -4   5   1    0.27    7.62   0
  -3   5   1  181.05    8.30   0
  -2   5   1    5.39    6.90   0
  -1   5   1    5.46    6.86   0
   0   5   1   79.37    6.54   0
   1   5   1   39.54    6.63   0
   2   5   1  238.10    7.83   0
   3   5   1    1.00    7.65   0
   4   5   1   42.71    7.95   0
   5   5   1  164.44    8.53   0
   6   5   1   85.60    8.41   0
   7   5   1  364.71    9.23   0
   8   5   1    1.97    8.23   0
   9   5   1   92.48    8.32   0
  10   5   1   -0.20    8.79   0
  11   5   1   33.00    8.81   0
 -11   6   1   19.77    8.84   0
 -10   6   1    3.28    8.48   0
  -9   6   1   29.63    8.66   0
  -8   6   1   11.52    8.53   0
  -7   6   1   63.12    8.42   0
  -6   6   1    7.29    8.23   0
  -5   6   1   47.95    7.36   0
  -4   6   1    9.70    7.84   0
  -3   6   1    0.21    7.81   0
  -2   6   1   36.45    7.30   0
  -1   6   1  215.76    7.47   0
   0   6   1   31.64    6.87   0
   1   6   1  169.64    7.41   0
   2   6   1    3.19    7.08   0
   3   6   1   28.82    7.91   0
   4   6   1    6.16    7.88   0
   5   6   1   11.90    7.47   0
   6   6   1   27.41    8.60   0
   7   6   1   98.49    9.29   0
   8   6   1   35.79    8.18   0
   9   6   1   77.60    8.51   0
  10   6   1   57.22    8.67   0
  11   6   1   44.65    8.55   0
 -11   7   1    5.55    8.57   0
 -10   7   1   36.60    7.75   0
  -9   7   1   43.37    8.73   0
  -8   7   1    4.65    8.26   0
  -7   7   1  119.61    8.53   0
  -6   7   1   15.22    7.81   0
  -5   7   1  116.45    7.88   0
  -4   7   1   64.56    7.74   0
  -3   7   1  165.52    7.28   0
  -2   7   1    5.73    7.14   0
  -1   7   1  260.91    7.30   0
   0   7   1   44.00    7.03   0
   1   7   1  115.36    7.24   0
   2   7   1    3.15    7.03   0
   3   7   1    1.74    7.24   0
   4   7   1   -1.16    7.53   0
   5   7   1   39.11    8.19   0
   6   7   1   -1.45    8.02   0
   7   7   1   44.36    8.41   0
   8   7   1   25.85    9.05   0
   9   7   1   20.02    8.61   0
  10   7   1   26.19    8.86   0
  11   7   1   10.24    8.35   0
 -11   8   1   16.09    8.64   0
 -10   8   1    5.15    8.52   0
  -9   8   1    7.39    8.51   0
  -8   8   1   10.55    8.21   0
  -7   8   1  139.09    8.14   0
  -6   8   1   29.25    7.69   0
  -5   8   1  248.35    8.00   0
  -4   8   1    2.74    7.60   0
  -3   8   1    1.57    7.16   0
  -2   8   1    9.83    7.18   0
  -1   8   1   -3.26    7.07   0
   0   8   1    6.43    6.90   0
   1   8   1   12.52    6.77   0
   2   8   1    2.03    7.07   0
   3   8   1  108.25    7.38   0
   4   8   1   -0.53    7.31   0
   5   8   1  105.92    7.72   0
   6   8   1    9.19    8.09   0
   7   8   1    2.92    8.43   0
   8   8   1    7.06    8.35   0
   9   8   1   -1.32    8.42   0
  10   8   1   32.93    8.69   0
  11   8   1   -1.95    8.35   0
 -10   9   1    3.69    8.75   0
  -9   9   1   63.37    8.95   0
  -8   9   1    2.61    8.27   0
  -7   9   1   71.11    8.03   0
  -6   9   1    4.51    7.54   0
  -5   9   1    7.26    7.87   0
  -4   9   1  150.54    7.64   0
  -3   9   1    2.54    7.10   0
  -2   9   1  280.00    7.17   0
  -1   9   1    1.84    6.75   0
   0   9   1  147.34    7.05   0
   1   9   1   15.17    6.98   0
   2   9   1  217.25    7.24   0
   3   9   1    4.29    7.40   0
   4   9   1  260.03    8.01   0
   5   9   1   -1.04    8.10   0
   6   9   1  146.83    7.78   0
   7   9   1    9.61    8.11   0
   8   9   1   83.46    8.59   0
   9   9   1   12.73    8.88   0
  10   9   1   46.63    8.71   0
 -10  10   1    1.96    8.24   0
  -9  10   1   24.57    8.18   0
  -8  10   1   15.35    8.06   0
  -7  10   1   43.78    7.88   0
  -6  10   1   -3.12    7.76   0
  -5  10   1   15.13    7.45   0
  -4  10   1   -6.63    7.66   0
  -3  10   1   43.90    7.22   0
  -2  10   1    1.99    7.19   0
  -1  10   1   32.28    7.25   0
   0  10   1  287.68    7.33   0
   1  10   1    3.21    7.45   0
   2  10   1  237.32    7.50   0
   3  10   1    4.41    7.47   0
   4  10   1  102.06    7.93   0
   5  10   1   15.39    8.17   0
   6  10   1   81.81    8.17   0
   7  10   1   20.73    7.88   0
   8  10   1   20.19    8.05   0
   9  10   1   37.54    8.57   0
  10  10   1    5.33    8.21   0
 -10  11   1   20.83    9.65   0
  -9  11   1    5.35    8.29   0
  -8  11   1    4.56    8.53   0
  -7  11   1    5.95    8.19   0
  -6  11   1    6.17    8.12   0
  -5  11   1  162.72    8.08   0
  -4  11   1   94.22    7.85   0
  -3  11   1  187.78    7.45   0
  -2  11   1   24.17    7.05   0
  -1  11   1    6.74    6.97   0
   0  11   1   -4.28    7.39   0
   1  11   1   34.35    7.27   0
   2  11   1    3.97    7.51   0
   3  11   1   52.34    7.80   0
   4  11   1   92.88    8.17   0
   5  11   1    7.35    8.04   0
   6  11   1   67.08    8.17   0
   7  11   1    2.58    8.46   0
   8  11   1   69.56    8.64   0
   9  11   1   -4.48    8.81   0
  -9  12   1   10.87    8.35   0
  -8  12   1   16.84    7.87   0
  -7  12   1    5.20    7.96   0
  -6  12   1   13.21    7.89   0
  -5  12   1    2.40    8.28   0
  -4  12   1   24.00    7.57   0
  -3  12   1   12.69    7.72   0
  -2  12   1  100.10    7.83   0
  -1  12   1    2.18    7.28   0
   0  12   1   22.67    7.31   0
   1  12   1   26.35    7.25   0
   2  12   1   -1.23    7.33   0
   3  12   1   83.75    7.62   0
   4  12   1    1.64    8.10   0
   5  12   1   70.36    8.23   0
   6  12   1    3.64    7.87   0
   7  12   1    8.09    8.33   0
   8  12   1    0.21    8.53   0
   9  12   1   -1.41    8.07   0
  -8  13   1   69.54    8.09   0
  -7  13   1    0.64    8.13   0
  -6  13   1   84.39    8.13   0
  -5  13   1   30.07    7.80   0
  -4  13   1   31.30    7.81   0
  -3  13   1   74.21    7.60   0
  -2  13   1   45.42    7.61   0
  -1  13   1  172.45    7.66   0
   0  13   1   69.11    7.74   0
   1  13   1   28.29    7.56   0
   2  13   1   11.22    7.83   0
   3  13   1   -4.02    7.48   0
   4  13   1   -1.39    8.11   0
   5  13   1   45.42    8.13   0
   6  13   1    1.68    8.58   0
   7  13   1   -0.62    8.46   0
   8  13   1   16.96    8.11   0
  -8  14   1   34.22    8.33   0
  -7  14   1    8.47    8.19   0
  -6  14   1   30.76    8.33   0
  -5  14   1    4.34    8.07   0
  -4  14   1   11.68    7.84   0
  -3  14   1    3.00    7.74   0
  -2  14   1    6.94    7.85   0
  -1  14   1   20.75    7.84   0
   0  14   1    1.90    7.36   0
   1  14   1   55.91    7.99   0
   2  14   1   56.56    7.92   0
   3  14   1   67.51    7.94   0
   4  14   1   72.79    8.41   0
   5  14   1   26.24    8.40   0
   6  14   1   38.95    8.70   0
   7  14   1   -1.88    8.40   0
   8  14   1   20.21    8.51   0
  -7  15   1    3.26    8.50   0
  -6  15   1    5.75    8.76   0
  -5  15   1   -1.41    8.19   0
  -4  15   1   42.46    7.99   0
  -3  15   1   -2.36    7.42   0
  -2  15   1   33.58    8.06   0
  -1  15   1   22.81    8.04   0
   0  15   1   11.18    7.76   0
   1  15   1    8.74    7.89   0
   2  15   1   21.45    8.00   0
   3  15   1   28.67    8.09   0
   4  15   1   10.05    8.59   0
   5  15   1   27.86    8.62   0
   6  15   1    5.31    8.63   0
   7  15   1   -0.14    8.14   0
  -6  16   1    0.53    8.63   0
  -5  16   1    4.68    8.70   0
  -4  16   1    8.19    8.57   0
  -3  16   1    2.56    7.99   0
  -2  16   1   -6.59    8.08   0
  -1  16   1   18.04    7.82   0
   0  16   1   11.06    7.94   0
   1  16   1  102.90    8.19   0
   2  16   1    4.42    8.05   0
   3  16   1  122.34    8.35   0
   4  16   1    6.02    8.76   0
   5  16   1   70.28    8.86   0
   6  16   1   11.35    8.31   0
  -5  17   1  112.67    8.65   0
  -4  17   1   39.47    8.61   0
  -3  17   1   88.62    8.35   0
  -2  17   1   12.68    8.38   0
  -1  17   1   91.30    8.13   0
   0  17   1    6.17    7.77   0
   1  17   1   41.04    8.33   0
   2  17   1   40.04    8.56   0
   3  17   1    6.73    8.57   0
   4  17   1    8.46    8.69   0
  -3  18   1   11.74    9.09   0
  -2  18   1    3.76    8.29   0
  -1  18   1   -0.80    8.26   0
   0  18   1   -4.08    8.28   0
   1  18   1    8.36    8.26   0
   2  18   1   -1.11    8.28   0
   3  18   1   13.17    7.35   0
 -12   0   2    9.74    7.91   0
 -10   0   2  520.68    9.62   0
  -8   0   2 2307.55   12.13   0
  -6   0   2   21.35    8.89   0
  -4   0   2 1794.95   12.55   0
  -2   0   2 2134.91   15.66   0
   0   0   2  831.88   11.41   0
   2   0   2   66.78    8.99   0
   4   0   2  807.11   11.53   0
   6   0   2  436.31    9.98   0
   8   0   2  183.65    8.47   0
  10   0   2  944.34    9.76   0
  12   0   2  477.20    8.66   0
 -12   1   2  700.39    9.34   0
 -11   1   2   -0.90    9.08   0
 -10   1   2  100.76    9.01   0
  -9   1   2   54.81    8.78   0
  -8   1   2  502.72   10.02   0
  -7   1   2  114.17    8.90   0
  -6   1   2  384.07    9.27   0
  -5   1   2   62.54    8.83   0
  -4   1   2 1510.67   12.21   0
  -3   1   2  438.95   10.10   0
  -2   1   2  396.27   10.39   0
  -1   1   2  475.98   10.30   0
   0   1   2  333.61    9.38   0
   1   1   2   42.07    7.55   0
   2   1   2   28.87    8.05   0
   3   1   2  722.74    9.71   0
   4   1   2   32.60    8.47   0
   5   1   2  133.19    8.93   0
   6   1   2 1960.24   11.91   0
   7   1   2    0.33    8.89   0
   8   1   2 1927.53   11.25   0
   9   1   2    5.74    8.09   0
  10   1   2  235.30    8.77   0
  11   1   2    5.77    8.25   0
  12   1   2   54.38    8.33   0
 -12   2   2   58.36    8.36   0
 -11   2   2   20.99    9.27   0
 -10   2   2  452.34    9.56   0
  -9   2   2   38.87    8.90   0
  -8   2   2  937.12   10.37   0
  -7   2   2  288.85    9.03   0
  -6   2   2  196.41    8.73   0
  -5   2   2  148.85    9.47   0
  -4   2   2  380.65    9.48   0
  -3   2   2  928.43   10.59   0
  -2   2   2  581.29   10.54   0
  -1   2   2  623.95   10.12   0
   0   2   2   86.37    7.85   0
   1   2   2  459.28    8.61   0
   2   2   2 1976.35   14.25   0
   3   2   2 1896.65   11.67   0
   4   2   2 2286.20   12.09   0
   5   2   2    8.10    8.14   0
   6   2   2  818.39    9.80   0
   7   2   2   18.22    9.23   0
   8   2   2    4.14    9.55   0
   9   2   2   -3.39    8.60   0
  10   2   2  528.40    8.87   0
  11   2   2  126.27    8.21   0
  12   2   2  373.08    8.98   0
 -12   3   2  417.29    9.33   0
 -11   3   2   15.06    8.50   0
 -10   3   2   64.14    9.21   0
  -9   3   2    3.72    9.13   0
  -8   3   2   79.09    9.06   0
  -7   3   2   55.61    8.87   0
  -6   3   2  960.09    9.87   0
  -5   3   2  166.04    8.62   0
  -4   3   2  650.51    9.69   0
  -3   3   2   52.84    8.19   0
  -2   3   2 1839.07   11.97   0
  -1   3   2 1964.88   12.21   0
   0   3   2 6852.23   20.07   0
   1   3   2 2533.27   12.85   0
   2   3   2 6233.57   18.02   0
   3   3   2    8.37    8.18   0
   4   3   2  316.32    9.32   0
   5   3   2  339.78    8.57   0
   6   3   2  252.86    8.52   0
   7   3   2  382.88    8.95   0
   8   3   2  409.27    9.07   0
   9   3   2   37.22    8.79   0
  10   3   2  135.30    8.70   0
  11   3   2   11.98    8.60   0
  12   3   2   17.28    7.86   0
 -12   4   2   43.81    8.49   0
 -11   4   2   25.69    8.59   0
 -10   4   2  469.98    9.56   0
  -9   4   2   62.18    9.09   0
  -8   4   2  528.15    9.32   0
  -7   4   2    7.74    8.35   0
  -6   4   2   36.17    8.50   0
  -5   4   2   18.54    8.56   0
  -4   4   2 2259.32   11.71   0
  -3   4   2  371.79    8.70   0
  -2   4   2 2529.54   12.19   0
  -1   4   2  280.62    7.53   0
   0   4   2 2153.84   11.54   0
   1   4   2   62.70    7.39   0
   2   4   2 1247.35   10.10   0
   3   4   2    4.47    8.00   0
   4   4   2 2809.11   12.98   0
   5   4   2  383.17    8.96   0
   6   4   2  567.03    9.21   0
   7   4   2    7.91    8.55   0
   8   4   2   60.88    8.24   0
   9   4   2   28.40    8.59   0
  10   4   2  425.39    9.58   0
  11   4   2  252.50    8.84   0
 -11   5   2   94.39    8.68   0
 -10   5   2   16.31    8.76   0
  -9   5   2   43.26    8.48   0
  -8   5   2  823.16    9.79   0
  -7   5   2   21.69    8.55   0
  -6   5   2 4510.26   13.75   0
  -5   5   2    0.95    7.86   0
  -4   5   2 1350.82   10.32   0
  -3   5   2   24.94    7.94   0
  -2   5   2  112.59    7.37   0
  -1   5   2  524.78    7.87   0
   0   5   2  582.26    7.73   0
   1   5   2  191.57    7.24   0
   2   5   2 3218.35   13.15   0
   3   5   2   82.20    7.74   0
   4   5   2  362.21    8.22   0
   5   5   2    1.83    8.04   0
   6   5   2  796.69   10.17   0
   7   5   2  946.62    9.35   0
   8   5   2 1006.04   10.01   0
   9   5   2   88.45    8.58   0
  10   5   2   75.91    8.67   0
  11   5   2   11.11    8.93   0
 -11   6   2   10.40    8.53   0
 -10   6   2  366.30    9.54   0
  -9   6   2  134.57    8.62   0
  -8   6   2  294.21    8.90   0
  -7   6   2   21.69    8.40   0
  -6   6   2    7.03    8.14   0
  -5   6   2  266.41    7.98   0
  -4   6   2 1712.41   10.04   0
  -3   6   2  713.05    8.50   0
  -2   6   2 6317.38   15.08   0
  -1   6   2  471.57    8.06   0
   0   6   2  414.83    7.79   0
   1   6   2  131.68    7.59   0
   2   6   2  608.04    8.39   0
   3   6   2  430.24    8.60   0
   4   6   2  887.57    9.15   0
   5   6   2  909.80    9.63   0
   6   6   2  544.81    9.13   0
   7   6   2  525.02    9.80   0
   8   6   2   11.03    8.00   0
   9   6   2   12.10    8.38   0
  10   6   2  245.92    8.69   0
  11   6   2   18.38    8.81   0
 -11   7   2   33.53    8.47   0
 -10   7   2  386.20    9.33   0
  -9   7   2   44.46    8.68   0
  -8   7   2    9.96    8.22   0
  -7   7   2   85.85    8.27   0
  -6   7   2  169.94    8.50   0
  -5   7   2   38.32    7.62   0
  -4   7   2   45.44    7.36   0
  -3   7   2    0.91    7.33   0
  -2   7   2  452.95    7.74   0
  -1   7   2 1387.85    9.11   0
   0   7   2 2793.51   11.00   0
   1   7   2 1814.80    9.82   0
   2   7   2 1409.21    9.63   0
   3   7   2  939.52    8.89   0
   4   7   2  184.46    7.76   0
   5   7   2  103.44    8.05   0
   6   7   2  281.00    8.83   0
   7   7   2   49.89    8.38   0
   8   7   2  415.55    9.19   0
   9   7   2   38.77    8.42   0
  10   7   2   10.04    8.63   0
  11   7   2    8.04    8.44   0
 -11   8   2    2.67    8.38   0
 -10   8   2  418.38    9.79   0
  -9   8   2   93.92    8.40   0
  -8   8   2  528.54    8.71   0
  -7   8   2  100.76    8.00   0
  -6   8   2  109.14    8.17   0
  -5   8   2  443.15    8.45   0
  -4   8   2  109.44    7.54   0
  -3   8   2  756.29    8.44   0
  -2   8   2 2181.26   10.06   0
  -1   8   2  304.57    7.01   0
   0   8   2  155.79    6.86   0
   1   8   2   48.52    6.74   0
   2   8   2  404.15    7.67   0
   3   8   2  394.73    7.90   0
   4   8   2  801.49    9.23   0
   5   8   2   98.61    8.15   0
   6   8   2  175.35    8.47   0
   7   8   2    5.83    8.16   0
   8   8   2  170.58    8.87   0
   9   8   2   45.71    8.40   0
  10   8   2  175.27    8.81   0
 -10   9   2  122.43    8.70   0
  -9   9   2   28.48    8.30   0
  -8   9   2  119.50    8.07   0
  -7   9   2  179.04    8.29   0
  -6   9   2 1328.56    9.37   0
  -5   9   2  464.07    8.07   0
  -4   9   2 1051.25    8.88   0
  -3   9   2  176.36    7.71   0
  -2   9   2   45.45    6.55   0
  -1   9   2    9.24    6.75   0
   0   9   2 1212.59    8.73   0
   1   9   2  364.23    7.35   0
   2   9   2  659.17    7.76   0
   3   9   2   40.42    7.53   0
   4   9   2  211.99    8.03   0
   5   9   2   95.37    7.78   0
   6   9   2  330.12    8.65   0
   7   9   2   85.36    8.41   0
   8   9   2  304.36    9.29   0
   9   9   2   70.97    8.66   0
  10   9   2   50.87    8.76   0
 -10  10   2  303.67    9.45   0
  -9  10   2   65.85    8.79   0
  -8  10   2  411.07    8.41   0
  -7  10   2  183.08    8.15   0
  -6  10   2   57.14    7.86   0
  -5  10   2   33.01    8.26   0
  -4  10   2  600.98    8.36   0
  -3  10   2  466.96    8.13   0
  -2  10   2  760.35    8.24   0
  -1  10   2   64.59    7.17   0
   0  10   2  108.30    7.51   0
   1  10   2   15.23    7.24   0
   2  10   2    2.03    7.56   0
   3  10   2  383.13    7.94   0
   4  10   2  818.88    9.38   0
   5  10   2  216.01    8.05   0
   6  10   2  455.29    8.72   0
   7  10   2    8.56    8.40   0
   8  10   2  113.46    8.64   0
   9  10   2   94.47    8.53   0
  10  10   2  298.09    8.45   0
 -10  11   2   16.04    6.50   0
  -9  11   2  122.50    8.50   0
  -8  11   2  134.19    8.12   0
  -7  11   2   97.27    7.98   0
  -6  11   2  994.14    9.42   0
  -5  11   2  189.40    7.92   0
  -4  11   2  598.24    8.62   0
  -3  11   2   37.15    7.33   0
  -2  11   2   24.84    7.34   0
  -1  11   2  429.39    7.73   0
   0  11   2  306.89    7.85   0
   1  11   2 1125.69    9.01   0
   2  11   2  565.25    8.73   0
   3  11   2  287.10    7.84   0
   4  11   2   41.03    7.92   0
   5  11   2   66.73    8.33   0
   6  11   2  199.27    8.83   0
   7  11   2  179.00    8.49   0
   8  11   2  454.51    9.67   0
   9  11   2   53.53    8.33   0
  -9  12   2  461.05    9.03   0
  -8  12   2  221.99    8.46   0
  -7  12   2  203.63    8.47   0
  -6  12   2   42.36    8.07   0
  -5  12   2    8.59    7.80   0
  -4  12   2  183.94    7.77   0
  -3  12   2  535.75    8.60   0
  -2  12   2  135.49    7.72   0
  -1  12   2  493.61    8.37   0
   0  12   2   17.16    7.81   0
   1  12   2   26.07    7.67   0
   2  12   2  156.43    7.73   0
   3  12   2  290.20    8.29   0
   4  12   2  971.34    9.70   0
   5  12   2  313.31    8.48   0
   6  12   2  301.88    9.30   0
   7  12   2    9.17    8.60   0
   8  12   2   -1.49    8.35   0
   9  12   2  101.89    7.88   0
  -8  13   2   32.98    8.58   0
  -7  13   2  408.05    8.82   0
  -6  13   2  115.26    8.26   0
  -5  13   2  766.19    8.80   0
  -4  13   2   42.09    7.95   0
  -3  13   2  305.48    7.87   0
  -2  13   2   11.03    7.49   0
  -1  13   2   48.38    7.66   0
   0  13   2  601.51    8.71   0
   1  13   2  213.05    8.03   0
   2  13   2  716.47    8.55   0
   3  13   2    9.04    8.18   0
   4  13   2   26.22    7.88   0
   5  13   2  141.43    8.37   0
   6  13   2   23.62    8.57   0
   7  13   2  482.56    8.43   0
   8  13   2   96.06    8.38   0
  -8  14   2   61.87    8.80   0
  -7  14   2   33.66    8.34   0
  -6  14   2    6.25    7.99   0
  -5  14   2    5.62    8.21   0
  -4  14   2  168.94    8.20   0
  -3  14   2  823.51    9.12   0
  -2  14   2  696.32    8.63   0
  -1  14   2  811.14    9.13   0
   0  14   2  228.47    8.34   0
   1  14   2    9.90    8.01   0
   2  14   2    0.06    7.92   0
   3  14   2  189.38    8.00   0
   4  14   2  101.43    8.74   0
   5  14   2  380.73    9.01   0
   6  14   2  106.72    8.11   0
   7  14   2   12.31    8.27   0
  -7  15   2  358.30    8.90   0
  -6  15   2  204.01    8.68   0
  -5  15   2  400.67    9.30   0
  -4  15   2  255.03    8.65   0
  -3  15   2   18.25    7.98   0
  -2  15   2   -0.50    7.90   0
  -1  15   2  108.69    8.03   0
   0  15   2   87.24    8.05   0
   1  15   2  616.53    9.21   0
   2  15   2   14.77    8.37   0
   3  15   2  245.39    8.99   0
   4  15   2   13.98    8.14   0
   5  15   2   42.53    8.22   0
   6  15   2  116.05    8.40   0
   7  15   2  362.03    8.19   0
  -6  16   2   32.34    8.49   0
  -5  16   2   30.56    8.48   0
  -4  16   2   17.90    8.43   0
  -3  16   2  272.26    8.39   0
  -2  16   2   57.55    7.90   0
  -1  16   2  132.14    8.45   0
   0  16   2   27.76    7.74   0
   1  16   2    4.01    7.85   0
   2  16   2   12.75    7.96   0
   3  16   2  509.94    9.02   0
   4  16   2   95.24    9.01   0
   5  16   2  682.09    8.87   0
   6  16   2  101.66    8.24   0
  -4  17   2   21.55    8.41   0
  -3  17   2   12.96    8.33   0
  -2  17   2   79.08    8.24   0
  -1  17   2  114.24    8.16   0
   0  17   2   77.93    8.09   0
   1  17   2  574.27    9.02   0
   2  17   2   87.91    8.26   0
   3  17   2  224.41    9.02   0
   4  17   2   42.72    8.41   0
  -3  18   2  234.79    8.16   0
  -2  18   2    2.95    8.21   0
  -1  18   2  199.45    8.53   0
   0  18   2    0.75    8.32   0
   1  18   2   39.20    8.82   0
   2  18   2   28.68    8.42   0
 -11   0   3  303.71    9.23   0
  -9   0   3  512.51    9.28   0
  -7   0   3  422.95    9.18   0
  -5   0   3  423.90    9.80   0
  -3   0   3  917.77   11.38   0
  -1   0   3    4.84    8.68   0
   1   0   3  149.14    7.79   0
   3   0   3  401.69    9.76   0
   5   0   3   29.84    7.95   0
   7   0   3   62.62    8.64   0
   9   0   3   -9.82    9.25   0
  11   0   3    6.01    8.63   0
 -12   1   3   11.52    8.66   0
 -11   1   3   12.25    8.79   0
 -10   1   3   16.70    8.62   0
  -9   1   3    1.03    8.49   0
  -8   1   3  126.33    8.96   0
  -7   1   3   -0.87    8.35   0
  -6   1   3  151.62    8.88   0
  -5   1   3   -0.22    9.08   0
  -4   1   3  157.60    9.19   0
  -3   1   3   65.79    9.34   0
  -2   1   3   38.02    9.50   0
  -1   1   3    0.58    8.45   0
   0   1   3    1.85    7.59   0
   1   1   3   33.64    7.17   0
   2   1   3   16.19    7.84   0
   3   1   3   27.01    7.50   0
   4   1   3   44.95    8.46   0
   5   1   3   47.32    8.48   0
   6   1   3    0.97    8.18   0
   7   1   3    2.56    8.33   0
   8   1   3    4.52    8.39   0
   9   1   3    4.19    8.49   0
  10   1   3   -2.04    8.11   0
  11   1   3    2.21    8.62   0
  12   1   3   48.83    8.35   0
 -12   2   3    8.68    8.83   0
 -11   2   3   25.91    9.26   0
 -10   2   3   12.90    8.76   0
  -9   2   3   37.77    8.76   0
  -8   2   3   82.20    8.60   0
  -7   2   3    9.00    8.34   0
  -6   2   3   57.00    8.69   0
  -5   2   3   77.98    9.18   0
  -4   2   3    1.07    9.29   0
  -3   2   3  446.27    9.49   0
  -2   2   3    1.03    8.45   0
  -1   2   3  184.63    8.39   0
   0   2   3   26.16    8.22   0
   1   2   3  387.10    8.76   0
   2   2   3   14.90    7.96   0
   3   2   3   98.12    8.55   0
   4   2   3   23.61    7.69   0
   5   2   3    9.55    8.19   0
   6   2   3  188.80    8.91   0
   7   2   3  247.08    8.88   0
   8   2   3  174.01    9.85   0
   9   2   3   91.79    8.87   0
  10   2   3   72.07    8.36   0
  11   2   3   30.06    8.72   0
 -12   3   3   35.35    8.62   0
 -11   3   3   55.58    9.08   0
 -10   3   3   33.26    8.96   0
  -9   3   3   17.59    8.52   0
  -8   3   3    7.05    8.86   0
  -7   3   3    7.32    8.50   0
  -6   3   3   18.75    8.12   0
  -5   3   3   -1.45    8.36   0
  -4   3   3   30.71    8.61   0
  -3   3   3   24.88    8.21   0
  -2   3   3  148.82    8.00   0
  -1   3   3   30.67    7.55   0
   0   3   3   15.51    7.41   0
   1   3   3   10.58    6.91   0
   2   3   3   44.46    6.83   0
   3   3   3   14.67    8.49   0
   4   3   3    0.91    8.18   0
   5   3   3    7.36    8.09   0
   6   3   3    3.12    8.59   0
   7   3   3   74.55    8.25   0
   8   3   3   18.89    8.83   0
   9   3   3   32.13    9.00   0
  10   3   3   -5.50    8.42   0
  11   3   3   -0.90    8.56   0
 -12   4   3   49.60    8.38   0
 -11   4   3    8.35    8.87   0
 -10   4   3   47.19    8.65   0
  -9   4   3    9.85    9.18   0
  -8   4   3  113.20    8.61   0
  -7   4   3   28.62    8.78   0
  -6   4   3  189.07    8.78   0
  -5   4   3  122.57    8.34   0
  -4   4   3   46.84    8.66   0
  -3   4   3    5.43    8.03   0
  -2   4   3    9.95    7.08   0
  -1   4   3   65.95    7.30   0
   0   4   3   57.92    7.24   0
   1   4   3   12.37    7.46   0
   2   4   3    8.00    6.95   0
   3   4   3   24.31    8.03   0
   4   4   3   99.50    8.42   0
   5   4   3  188.66    8.42   0
   6   4   3  139.25    8.16   0
   7   4   3  152.41    8.58   0
   8   4   3   30.35    8.76   0
   9   4   3   67.09    8.64   0
  10   4   3   11.18    8.92   0
  11   4   3  119.88    8.33   0
 -11   5   3   20.67    9.15   0
 -10   5   3    4.14    9.07   0
  -9   5   3    6.69    8.74   0
  -8   5   3   86.87    8.86   0
  -7   5   3    2.71    8.29   0
  -6   5   3  234.62    9.03   0
  -5   5   3   56.75    8.20   0
  -4   5   3   13.34    7.93   0
  -3   5   3   18.16    7.51   0
  -2   5   3    1.09    7.39   0
  -1   5   3   37.95    6.96   0
   0   5   3   74.31    7.10   0
   1   5   3   58.13    7.59   0
   2   5   3    9.70    7.25   0
   3   5   3    0.96    7.22   0
   4   5   3  102.99    8.27   0
   5   5   3   87.00    8.28   0
   6   5   3   78.26    7.99   0
   7   5   3   -1.02    8.48   0
   8   5   3   15.72    8.46   0
   9   5   3   15.10    8.83   0
  10   5   3    3.76    9.17   0
  11   5   3   23.40    8.91   0
 -11   6   3    0.68    8.72   0
 -10   6   3   39.12    8.89   0
  -9   6   3   60.64    8.41   0
  -8   6   3   17.28    8.76   0
  -7   6   3   98.00    8.32   0
  -6   6   3   12.35    8.03   0
  -5   6   3   19.65    8.02   0
  -4   6   3   28.53    7.84   0
  -3   6   3    4.71    7.49   0
  -2   6   3   40.72    6.94   0
  -1   6   3   41.11    6.94   0
   0   6   3  495.81    8.14   0
   1   6   3   14.17    7.18   0
   2   6   3  242.29    8.16   0
   3   6   3    2.57    6.64   0
   4   6   3  120.23    7.75   0
   5   6   3   -0.37    7.79   0
   6   6   3   98.19    8.38   0
   7   6   3   20.71    8.64   0
   8   6   3   16.15    8.53   0
   9   6   3   55.25    8.88   0
  10   6   3   10.51    8.63   0
  11   6   3   15.50    9.36   0
 -11   7   3   43.39    8.61   0
 -10   7   3   18.34    8.57   0
  -9   7   3   32.02    8.81   0
  -8   7   3   81.13    8.58   0
  -7   7   3    7.86    8.28   0
  -6   7   3   14.18    8.08   0
  -5   7   3    2.09    7.98   0
  -4   7   3    7.01    7.35   0
  -3   7   3   79.71    7.95   0
  -2   7   3  112.36    7.56   0
  -1   7   3   53.98    7.22   0
   0   7   3   71.82    7.25   0
   1   7   3    2.44    7.03   0
   2   7   3   -4.87    7.31   0
   3   7   3    1.20    7.55   0
   4   7   3  157.93    7.89   0
   5   7   3   79.00    8.16   0
   6   7   3   81.03    8.06   0
   7   7   3   34.46    8.87   0
   8   7   3    1.24    8.56   0
   9   7   3    5.37    8.19   0
  10   7   3    3.95    8.64   0
  11   7   3    3.31    8.78   0
 -11   8   3   -3.61    8.12   0
 -10   8   3    3.04    8.64   0
  -9   8   3   10.54    8.47   0
  -8   8   3    1.84    8.36   0
  -7   8   3   34.05    8.25   0
  -6   8   3    2.64    7.77   0
  -5   8   3  125.76    7.77   0
  -4   8   3   83.59    7.37   0
  -3   8   3  186.44    7.38   0
  -2   8   3   56.87    7.11   0
  -1   8   3   39.46    7.16   0
   0   8   3   59.89    7.57   0
   1   8   3  113.05    7.14   0
   2   8   3  382.77    8.07   0
   3   8   3  121.43    7.65   0
   4   8   3  373.44    8.77   0
   5   8   3   36.03    8.67   0
   6   8   3  145.46    9.06   0
   7   8   3  190.15    8.77   0
   8   8   3   84.84    8.77   0
   9   8   3  116.97    8.45   0
  10   8   3   96.33    8.96   0
 -10   9   3   10.53    8.55   0
  -9   9   3   18.79    8.42   0
  -8   9   3    3.12    8.16   0
  -7   9   3   66.94    8.00   0
  -6   9   3    3.23    7.72   0
  -5   9   3   14.97    7.35   0
  -4   9   3   23.08    7.71   0
  -3   9   3   43.42    7.30   0
  -2   9   3    0.86    6.85   0
  -1   9   3  143.89    7.27   0
   0   9   3   24.41    6.93   0
   1   9   3    3.69    6.68   0
   2   9   3   10.73    7.09   0
   3   9   3   75.33    8.05   0
   4   9   3   84.86    8.23   0
   5   9   3   17.16    8.32   0
   6   9   3   99.52    8.61   0
   7   9   3    9.64    8.61   0
   8   9   3   26.62    8.94   0
   9   9   3    6.02    8.23   0
  10   9   3   31.84    8.02   0
 -10  10   3   -3.16    8.21   0
  -9  10   3   63.03    8.19   0
  -8  10   3   33.13    7.71   0
  -7  10   3   22.88    8.26   0
  -6  10   3   33.83    7.74   0
  -5  10   3   33.29    7.66   0
  -4  10   3   28.62    7.46   0
  -3  10   3   29.29    7.26   0
  -2  10   3   94.50    7.54   0
  -1  10   3   10.85    7.36   0
   0  10   3   48.99    7.43   0
   1  10   3    3.26    7.00   0
   2  10   3   34.46    7.64   0
   3  10   3    0.58    8.20   0
   4  10   3   24.76    8.19   0
   5  10   3   -2.02    7.42   0
   6  10   3    2.47    7.69   0
   7  10   3    0.35    7.92   0
   8  10   3    1.10    8.11   0
   9  10   3    7.78    8.08   0
  10  10   3   11.73    8.41   0
  -9  11   3    6.22    8.37   0
  -8  11   3   11.15    8.02   0
  -7  11   3   90.47    8.37   0
  -6  11   3   22.31    8.11   0
  -5  11   3  108.89    8.32   0
  -4  11   3   -0.02    7.37   0
  -3  11   3   82.77    7.70   0
  -2  11   3   26.92    7.43   0
  -1  11   3   98.30    6.97   0
   0  11   3    5.85    6.96   0
   1  11   3   28.76    7.81   0
   2  11   3   51.28    7.87   0
   3  11   3    6.82    8.02   0
   4  11   3   20.35    8.12   0
   5  11   3    0.32    7.64   0
   6  11   3    2.40    7.91   0
   7  11   3   14.23    7.74   0
   8  11   3    2.46    7.95   0
   9  11   3   16.38    7.95   0
  -9  12   3  100.05    8.39   0
  -8  12   3   17.58    7.96   0
  -7  12   3   56.99    8.09   0
  -6  12   3   -0.55    7.67   0
  -5  12   3    1.87    7.83   0
  -4  12   3   11.77    7.51   0
  -3  12   3  174.73    7.77   0
  -2  12   3   50.46    7.69   0
  -1  12   3  112.05    7.53   0
   0  12   3    3.96    7.59   0
   1  12   3  138.83    7.46   0
   2  12   3    4.83    7.66   0
   3  12   3  351.39    8.56   0
   4  12   3   32.37    8.26   0
   5  12   3  143.27    8.10   0
   6  12   3   40.49    7.89   0
   7  12   3   55.87    8.29   0
   8  12   3   77.40    8.39   0
   9  12   3   33.31    7.90   0
  -8  13   3    7.06    7.99   0
  -7  13   3    3.27    8.03   0
  -6  13   3    4.99    7.83   0
  -5  13   3    2.85    7.88   0
  -4  13   3    7.94    7.68   0
  -3  13   3   61.17    7.65   0
  -2  13   3   -1.59    7.56   0
  -1  13   3   13.86    7.66   0
   0  13   3   35.07    7.87   0
   1  13   3   98.08    7.84   0
   2  13   3   43.18    7.91   0
   3  13   3  115.33    8.50   0
   4  13   3    3.05    8.14   0
   5  13   3   22.66    7.89   0
   6  13   3    2.68    7.79   0
   7  13   3   38.76    8.29   0
   8  13   3   13.25    7.87   0
  -8  14   3   15.53    8.03   0
  -7  14   3   -2.82    8.01   0
  -6  14   3   13.18    7.67   0
  -5  14   3    4.08    7.74   0
  -4  14   3   32.07    7.96   0
  -3  14   3   16.52    7.77   0
  -2  14   3   16.24    7.75   0
  -1  14   3   -1.19    7.69   0
   0  14   3   48.62    7.72   0
   1  14   3    3.62    7.87   0
   2  14   3    3.40    8.01   0
   3  14   3    8.99    8.17   0
   4  14   3    5.37    8.51   0
   5  14   3    3.00    7.87   0
   6  14   3    3.60    8.14   0
   7  14   3    0.96    8.05   0
  -7  15   3    2.00    8.19   0
  -6  15   3  130.11    8.33   0
  -5  15   3   12.42    8.22   0
  -4  15   3  174.93    8.33   0
  -3  15   3   -4.07    7.88   0
  -2  15   3   81.30    8.06   0
  -1  15   3   19.22    8.18   0
   0  15   3   34.37    7.90   0
   1  15   3   -3.01    7.93   0
   2  15   3   10.90    8.44   0
   3  15   3    9.01    8.52   0
   4  15   3   -2.55    8.49   0
   5  15   3   20.78    8.06   0
   6  15   3   11.59    8.44   0
  -6  16   3    7.57    8.41   0
  -5  16   3   27.14    8.55   0
  -4  16   3    5.24    8.40   0
  -3  16   3   34.43    8.22   0
  -2  16   3   45.99    8.25   0
  -1  16   3   86.52    8.12   0
   0  16   3   50.86    8.11   0
   1  16   3   47.41    8.04   0
   2  16   3   73.53    8.70   0
   3  16   3   -1.90    8.28   0
   4  16   3  106.08    8.99   0
   5  16   3    9.55    8.09   0
  -4  17   3    5.50    8.50   0
  -3  17   3   11.11    8.47   0
  -2  17   3   38.89    8.24   0
  -1  17   3    2.29    8.18   0
   0  17   3   27.85    8.39   0
   1  17   3   13.66    8.21   0
   2  17   3    5.69    8.40   0
   3  17   3   22.50    8.82   0
   4  17   3    5.23    8.38   0
  -2  18   3    1.19    8.43   0
  -1  18   3   19.54    8.36   0
   0  18   3    7.72    8.33   0
   1  18   3   18.32    8.43   0
   2  18   3   41.22    8.83   0
 -12   0   4  640.05    9.84   0
 -10   0   4  411.12    9.38   0
  -8   0   4   25.92    8.44   0
  -6   0   4 1760.43   11.10   0
  -4   0   4 5143.98   17.14   0
  -2   0   4  115.27    9.15   0
   0   0   4 5000.06   17.11   0
   2   0   4 4715.34   17.02   0
   4   0   4 1545.92   12.36   0
   6   0   4   10.15    7.73   0
   8   0   4   37.66    8.68   0
  10   0   4  395.66    9.81   0
 -12   1   4   24.01    8.81   0
 -11   1   4    2.04    8.94   0
 -10   1   4  406.28    9.01   0
  -9   1   4    3.83    8.45   0
  -8   1   4  874.11    9.96   0
  -7   1   4  173.80    8.85   0
  -6   1   4   80.71    8.85   0
  -5   1   4  499.15    9.73   0
  -4   1   4  511.27    9.97   0
  -3   1   4  273.43    9.44   0
  -2   1   4 7209.58   21.43   0
  -1   1   4 5316.84   18.01   0
   0   1   4 2932.26   14.68   0
   1   1   4 2473.72   13.17   0
   2   1   4  192.04    7.89   0
   3   1   4  275.22    8.81   0
   4   1   4  882.45    9.69   0
   5   1   4  625.46   10.00   0
   6   1   4 2190.56   11.99   0
   7   1   4    5.18    8.14   0
   8   1   4   62.68    8.71   0
   9   1   4   -0.55    8.10   0
  10   1   4  120.91    8.49   0
  11   1   4   21.61    8.89   0
 -12   2   4  340.29    8.95   0
 -11   2   4   10.72    9.00   0
 -10   2   4  216.83    8.78   0
  -9   2   4    9.72    8.45   0
  -8   2   4   79.65    8.59   0
  -7   2   4  372.84    9.63   0
  -6   2   4 1882.72   11.04   0
  -5   2   4  621.58    9.50   0
  -4   2   4 2422.78   12.90   0
  -3   2   4  610.48    9.80   0
  -2   2   4  386.75    9.35   0
  -1   2   4    0.35    7.90   0
   0   2   4   81.20    8.13   0
   1   2   4  213.96    7.74   0
   2   2   4 1350.93   10.68   0
   3   2   4  637.42    9.34   0
   4   2   4  206.52    8.54   0
   5   2   4   45.13    8.28   0
   6   2   4   61.93    8.67   0
   7   2   4   28.25    8.98   0
   8   2   4  559.81   10.30   0
   9   2   4    2.56    8.45   0
  10   2   4  448.04    8.92   0
  11   2   4    0.36    8.66   0
 -12   3   4   77.08    8.19   0
 -11   3   4   16.10    8.33   0
 -10   3   4  168.71    8.68   0
  -9   3   4   98.38    8.70   0
  -8   3   4 1221.96   10.04   0
  -7   3   4   19.03    8.66   0
  -6   3   4  373.90    9.18   0
  -5   3   4    1.66    8.74   0
  -4   3   4  149.06    8.32   0
  -3   3   4   25.41    8.63   0
  -2   3   4 1116.98   10.02   0
  -1   3   4  440.02    8.48   0
   0   3   4 1466.23   10.72   0
   1   3   4   19.52    6.92   0
   2   3   4   46.47    7.09   0
   3   3   4   69.42    8.44   0
   4   3   4  188.10    8.84   0
   5   3   4    8.04    8.09   0
   6   3   4  367.70    9.24   0
   7   3   4   69.55    8.64   0
   8   3   4    9.30    8.56   0
   9   3   4   11.32    8.87   0
  10   3   4  472.05    8.88   0
  11   3   4   -2.63    8.52   0
 -12   4   4  429.42    9.17   0
 -11   4   4    2.63    8.49   0
 -10   4   4  683.75    9.35   0
  -9   4   4   95.52    9.01   0
  -8   4   4  292.32    9.09   0
  -7   4   4   13.47    8.39   0
  -6   4   4  675.18    9.74   0
  -5   4   4  615.25    9.29   0
  -4   4   4  455.12    8.97   0
  -3   4   4  152.17    7.87   0
  -2   4   4    2.32    7.52   0
  -1   4   4  652.41    8.45   0
   0   4   4  198.14    7.42   0
   1   4   4   73.30    7.30   0
   2   4   4 2588.36   11.38   0
   3   4   4  221.68    7.59   0
   4   4   4  397.14    8.79   0
   5   4   4  101.93    7.75   0
   6   4   4  428.54    8.79   0
   7   4   4   23.22    8.43   0
   8   4   4 1388.51   11.16   0
   9   4   4    3.91    8.77   0
  10   4   4  485.42   10.18   0
  11   4   4   -1.72    8.59   0
 -11   5   4    2.73    8.83   0
 -10   5   4  484.64    9.10   0
  -9   5   4  180.82    8.66   0
  -8   5   4 1348.25   10.12   0
  -7   5   4   25.89    8.28   0
  -6   5   4 1309.47   10.33   0
  -5   5   4    9.70    7.43   0
  -4   5   4  283.06    7.91   0
  -3   5   4   90.19    7.96   0
  -2   5   4  654.48    8.64   0
  -1   5   4  939.01    9.14   0
   0   5   4 1895.92   10.72   0
   1   5   4   92.77    7.58   0
   2   5   4  537.53    7.84   0
   3   5   4   24.54    7.40   0
   4   5   4 2606.08   11.43   0
   5   5   4   65.12    8.61   0
   6   5   4 1027.02    9.68   0
   7   5   4   10.61    8.53   0
   8   5   4  133.48    8.83   0
   9   5   4   31.04    8.79   0
  10   5   4  191.11    9.30   0
  11   5   4   16.88    8.94   0
 -11   6   4  120.86    8.65   0
 -10   6   4  498.24    9.34   0
  -9   6   4    4.90    8.71   0
  -8   6   4    2.91    8.40   0
  -7   6   4   95.15    8.95   0
  -6   6   4  816.74    9.50   0
  -5   6   4  678.64    9.06   0
  -4   6   4 2065.75   10.44   0
  -3   6   4  882.20    8.83   0
  -2   6   4  198.56    8.02   0
  -1   6   4  132.23    7.44   0
   0   6   4 1243.68    9.26   0
   1   6   4   90.72    7.14   0
   2   6   4 1278.85    9.55   0
   3   6   4   17.67    6.93   0
   4   6   4  386.20    7.70   0
   5   6   4   80.95    8.40   0
   6   6   4  128.76    8.59   0
   7   6   4   90.44    8.58   0
   8   6   4  805.05    9.74   0
   9   6   4   54.00    8.67   0
  10   6   4  322.98    9.48   0
  11   6   4   34.83    9.04   0
 -11   7   4    5.17    8.59   0
 -10   7   4  224.48    8.85   0
  -9   7   4  107.55    8.63   0
  -8   7   4  320.99    8.88   0
  -7   7   4  113.03    8.25   0
  -6   7   4  186.57    8.47   0
  -5   7   4   33.35    7.90   0
  -4   7   4  125.84    7.63   0
  -3   7   4   28.11    7.37   0
  -2   7   4 2049.42   10.12   0
  -1   7   4  151.09    7.39   0
   0   7   4 1284.69    9.18   0
   1   7   4  128.82    7.31   0
   2   7   4   69.97    7.42   0
   3   7   4   21.31    6.87   0
   4   7   4 1165.26    9.09   0
   5   7   4  300.18    8.20   0
   6   7   4 1060.43    9.86   0
   7   7   4   28.74    8.19   0
   8   7   4   84.31    8.52   0
   9   7   4  137.55    9.07   0
  10   7   4   86.75    8.93   0
 -11   8   4  281.18    9.14   0
 -10   8   4  159.56    8.74   0
  -9   8   4  234.77    8.54   0
  -8   8   4  113.26    8.20   0
  -7   8   4   12.51    7.74   0
  -6   8   4  880.27    9.41   0
  -5   8   4   54.11    7.59   0
  -4   8   4 1866.69    9.87   0
  -3   8   4    7.80    6.86   0
  -2   8   4  461.68    7.83   0
  -1   8   4   12.88    7.21   0
   0   8   4  180.66    7.30   0
   1   8   4  230.10    7.65   0
   2   8   4  571.19    8.29   0
   3   8   4   54.93    7.47   0
   4   8   4  697.17    8.17   0
   5   8   4  103.42    8.40   0
   6   8   4  153.55    8.12   0
   7   8   4  180.64    8.26   0
   8   8   4  873.30    9.44   0
   9   8   4  314.46    9.24   0
  10   8   4  214.28    8.82   0
 -10   9   4   93.49    8.94   0
  -9   9   4  414.05    8.93   0
  -8   9   4  550.33    8.86   0
  -7   9   4 1120.04    9.55   0
  -6   9   4  329.46    8.39   0
  -5   9   4  401.53    7.85   0
  -4   9   4  482.78    8.21   0
  -3   9   4   87.02    7.88   0
  -2   9   4 1159.83    9.04   0
  -1   9   4   14.41    7.21   0
   0   9   4  447.40    7.85   0
   1   9   4    7.01    7.13   0
   2   9   4   19.61    7.57   0
   3   9   4  519.34    8.19   0
   4   9   4 1148.84    8.88   0
   5   9   4  607.70    8.86   0
   6   9   4  943.55    9.48   0
   7   9   4  316.78    8.91   0
   8   9   4  109.59    7.93   0
   9   9   4    3.05    8.11   0
  10   9   4   24.93    8.56   0
 -10  10   4  187.52    8.51   0
  -9  10   4    6.19    8.06   0
  -8  10   4    3.11    8.15   0
  -7  10   4  192.81    8.53   0
  -6  10   4   55.88    8.02   0
  -5  10   4  700.00    8.66   0
  -4  10   4  145.01    7.88   0
  -3  10   4  533.49    8.27   0
  -2  10   4   93.66    7.49   0
  -1  10   4    5.84    7.69   0
   0  10   4 1911.02    9.72   0
   1  10   4 1341.20    9.26   0
   2  10   4 2962.96   11.14   0
   3  10   4  568.01    8.07   0
   4  10   4  593.04    8.18   0
   5  10   4   65.96    7.77   0
   6  10   4   18.80    8.07   0
   7  10   4   22.28    7.96   0
   8  10   4  224.63    8.71   0
   9  10   4  329.04    8.26   0
  -9  11   4  108.68    8.51   0
  -8  11   4  312.56    8.64   0
  -7  11   4   91.00    8.13   0
  -6  11   4  134.84    8.22   0
  -5  11   4   92.47    8.17   0
  -4  11   4  424.33    8.56   0
  -3  11   4 1257.32    9.19   0
  -2  11   4  775.77    8.55   0
  -1  11   4 2167.01    9.96   0
   0  11   4  891.47    8.36   0
   1  11   4 1121.60    8.52   0
   2  11   4   33.93    8.20   0
   3  11   4   15.25    8.05   0
   4  11   4  177.65    7.84   0
   5  11   4  376.81    8.33   0
   6  11   4   61.83    7.88   0
   7  11   4   89.92    8.20   0
   8  11   4   15.31    8.06   0
   9  11   4    3.33    7.97   0
  -9  12   4   13.29    8.17   0
  -8  12   4   20.18    8.48   0
  -7  12   4  155.77    8.37   0
  -6  12   4  303.20    8.30   0
  -5  12   4  573.33    8.81   0
  -4  12   4  302.73    8.20   0
  -3  12   4  506.55    7.98   0
  -2  12   4   77.95    7.79   0
  -1  12   4    1.95    7.98   0
   0  12   4  224.77    7.56   0
   1  12   4  329.35    8.21   0
   2  12   4  320.06    8.20   0
   3  12   4  593.17    9.13   0
   4  12   4    7.79    8.08   0
   5  12   4   39.17    7.92   0
   6  12   4    2.54    7.87   0
   7  12   4  283.70    8.50   0
   8  12   4  107.26    8.54   0
  -8  13   4   56.58    8.02   0
  -7  13   4   88.69    8.24   0
  -6  13   4   23.97    7.98   0
  -5  13   4   40.48    8.02   0
  -4  13   4  219.12    8.19   0
  -3  13   4  153.94    7.92   0
  -2  13   4  222.54    8.11   0
  -1  13   4  230.71    8.06   0
   0  13   4   70.98    7.91   0
   1  13   4   10.24    8.14   0
   2  13   4   22.40    7.68   0
   3  13   4  226.68    8.61   0
   4  13   4   99.18    8.04   0
   5  13   4  596.29    8.82   0
   6  13   4  131.90    8.36   0
   7  13   4  124.35    8.49   0
   8  13   4    2.82    7.96   0
  -8  14   4   13.25    6.93   0
  -7  14   4    4.94    8.20   0
  -6  14   4   35.47    8.13   0
  -5  14   4   91.98    8.04   0
  -4  14   4  107.69    8.09   0
  -3  14   4   79.45    8.11   0
  -2  14   4   10.63    7.74   0
  -1  14   4  187.71    8.12   0
   0  14   4   59.34    7.66   0
   1  14   4  382.94    8.33   0
   2  14   4   81.19    8.21   0
   3  14   4  278.18    8.90   0
   4  14   4   24.41    7.89   0
   5  14   4   58.11    7.86   0
   6  14   4   86.48    8.76   0
   7  14   4  102.05    8.11   0
  -7  15   4  174.69    8.61   0
  -6  15   4   65.82    8.26   0
  -5  15   4   12.23    8.16   0
  -4  15   4    4.94    7.81   0
  -3  15   4  268.03    8.36   0
  -2  15   4  123.34    7.72   0
  -1  15   4  471.24    8.69   0
   0  15   4    2.10    8.01   0
   1  15   4  155.61    8.13   0
   2  15   4  107.34    8.54   0
   3  15   4   56.79    8.46   0
   4  15   4  188.70    8.30   0
   5  15   4  175.29    8.67   0
   6  15   4  138.39    8.66   0
  -6  16   4   80.97    7.78   0
  -5  16   4  363.39    8.88   0
  -4  16   4  139.97    8.20   0
  -3  16   4  193.68    8.35   0
  -2  16   4    3.44    8.00   0
  -1  16   4   10.94    7.95   0
   0  16   4   29.42    7.93   0
   1  16   4  426.77    9.01   0
   2  16   4  161.39    8.65   0
   3  16   4  257.04    8.93   0
   4  16   4  146.43    8.59   0
   5  16   4    7.56    8.10   0
  -4  17   4   25.01    8.43   0
  -3  17   4  308.60    8.61   0
  -2  17   4  166.25    8.81   0
  -1  17   4  408.05    9.12   0
   0  17   4   88.26    8.26   0
   1  17   4  135.01    8.36   0
   2  17   4    1.89    8.53   0
   3  17   4   80.63    8.44   0
   4  17   4    3.81    8.19   0
  -2  18   4    5.32    8.38   0
  -1  18   4   14.98    8.36   0
   0  18   4    0.97    8.33   0
   1  18   4  384.09    9.14   0
 -11   0   5   57.19    8.57   0
  -9   0   5   96.95    9.36   0
  -7   0   5   40.87    8.12   0
  -5   0   5   84.61    8.80   0
  -3   0   5   15.02    8.98   0
  -1   0   5   -0.04    8.05   0
   1   0   5  381.91    7.65   0
   3   0   5   93.95    8.11   0
   5   0   5   39.59    8.50   0
   7   0   5  160.87    9.19   0
   9   0   5  159.42    8.54   0
  11   0   5   47.25    8.87   0
 -12   1   5   44.41    8.80   0
 -11   1   5   -1.22    8.68   0
 -10   1   5   20.26    8.42   0
  -9   1   5   34.63    8.28   0
  -8   1   5    3.44    8.34   0
  -7   1   5  163.65    8.78   0
  -6   1   5    7.88    8.28   0
  -5   1   5  447.12    9.58   0
  -4   1   5   25.62    9.22   0
  -3   1   5  270.13    9.70   0
  -2   1   5  172.44    9.08   0
  -1   1   5   -1.08    8.49   0
   0   1   5  167.11    7.44   0
   1   1   5    7.76    6.33   0
   2   1   5   68.17    7.08   0
   3   1   5   15.85    7.83   0
   4   1   5  113.76    8.81   0
   5   1   5   34.95    8.15   0
   6   1   5  284.53    9.27   0
   7   1   5   -0.20    7.76   0
   8   1   5   98.48    8.60   0
   9   1   5   -4.28    8.29   0
  10   1   5   68.89    8.84   0
  11   1   5   14.57    8.51   0
 -12   2   5   69.95    8.60   0
 -11   2   5   16.80    8.42   0
 -10   2   5   77.74    8.20   0
  -9   2   5  133.48    8.61   0
  -8   2   5   21.41    8.88   0
  -7   2   5  117.22    8.32   0
  -6   2   5   23.55    9.04   0
  -5   2   5   30.75    8.85   0
  -4   2   5    0.65    8.59   0
  -3   2   5  122.96    8.96   0
  -2   2   5   99.02    8.52   0
  -1   2   5   18.98    7.14   0
   0   2   5   12.38    7.53   0
   1   2   5    0.95    7.03   0
   2   2   5   64.52    7.59   0
   3   2   5    3.98    7.98   0
   4   2   5   32.37    7.87   0
   5   2   5  137.95    8.04   0
   6   2   5   32.72    8.45   0
   7   2   5  161.79    8.78   0
   8   2   5   30.31    8.24   0
   9   2   5   40.40    8.41   0
  10   2   5    1.12    8.77   0
  11   2   5   27.54    8.38   0
 -12   3   5    5.44    8.75   0
 -11   3   5  101.08    8.98   0
 -10   3   5   65.00    8.51   0
  -9   3   5   25.58    8.51   0
  -8   3   5  134.87    9.15   0
  -7   3   5    0.15    8.49   0
  -6   3   5  162.05    9.11   0
  -5   3   5  109.29    9.00   0
  -4   3   5  107.25    8.54   0
  -3   3   5  193.00    8.85   0
  -2   3   5    8.86    7.97   0
  -1   3   5  211.11    7.43   0
   0   3   5   30.78    7.25   0
   1   3   5  329.92    8.24   0
   2   3   5    2.36    7.45   0
   3   3   5    4.96    7.67   0
   4   3   5    1.05    8.26   0
   5   3   5   21.47    7.66   0
   6   3   5    3.19    8.58   0
   7   3   5  103.69    9.02   0
   8   3   5    7.31    9.23   0
   9   3   5   -2.42    8.69   0
  10   3   5    4.68    8.65   0
  11   3   5    8.41    8.54   0
 -11   4   5    9.84    8.80   0
 -10   4   5   14.42    8.33   0
  -9   4   5   10.96    8.42   0
  -8   4   5  135.98    8.77   0
  -7   4   5    7.55    8.08   0
  -6   4   5   83.67    8.18   0
  -5   4   5   24.65    8.50   0
  -4   4   5   78.06    7.85   0
  -3   4   5  104.41    7.96   0
  -2   4   5   46.18    7.78   0
  -1   4   5   60.72    7.60   0
   0   4   5  280.22    8.17   0
   1   4   5  122.84    8.19   0
   2   4   5   78.46    7.08   0
   3   4   5   -5.24    7.38   0
   4   4   5    9.69    8.30   0
   5   4   5   57.54    8.08   0
   6   4   5    3.17    8.16   0
   7   4   5    6.62    8.82   0
   8   4   5   -1.79    8.68   0
   9   4   5    3.32    9.36   0
  10   4   5    7.80    9.14   0
  11   4   5   32.49    8.76   0
 -11   5   5    2.90    8.48   0
 -10   5   5   19.93    8.59   0
  -9   5   5    5.15    8.58   0
  -8   5   5    8.19    8.48   0
  -7   5   5   10.90    8.85   0
  -6   5   5    9.72    8.26   0
  -5   5   5    3.25    8.20   0
  -4   5   5   37.04    8.17   0
  -3   5   5   21.74    7.67   0
  -2   5   5  188.03    7.96   0
  -1   5   5   17.30    7.59   0
   0   5   5  260.07    7.75   0
   1   5   5   68.47    7.85   0
   2   5   5  119.76    7.35   0
   3   5   5   23.28    7.29   0
   4   5   5  161.75    7.46   0
   5   5   5  108.78    8.56   0
   6   5   5   36.14    8.66   0
   7   5   5  251.94    8.77   0
   8   5   5    0.45    8.99   0
   9   5   5  186.92    9.47   0
  10   5   5   -2.62    8.89   0
  11   5   5   69.43    8.99   0
 -11   6   5   13.19    8.67   0
 -10   6   5   -4.55    8.71   0
  -9   6   5    8.46    8.53   0
  -8   6   5   53.79    8.43   0
  -7   6   5    0.27    8.01   0
  -6   6   5   62.30    8.32   0
  -5   6   5    8.11    8.24   0
  -4   6   5   77.40    7.55   0
  -3   6   5   47.53    7.63   0
  -2   6   5   67.16    7.41   0
  -1   6   5   33.59    7.38   0
   0   6   5    3.91    7.37   0
   1   6   5   28.77    7.84   0
   2   6   5    4.30    7.09   0
   3   6   5    1.82    7.06   0
   4   6   5   74.32    7.38   0
   5   6   5    1.26    7.75   0
   6   6   5  303.95    9.08   0
   7   6   5    1.58    8.65   0
   8   6   5  147.71    8.87   0
   9   6   5   22.36    8.77   0
  10   6   5   26.98    9.05   0
  11   6   5   -3.67    7.27   0
 -11   7   5   28.06    8.26   0
 -10   7   5   27.83    8.48   0
  -9   7   5    7.34    8.31   0
  -8   7   5    7.55    8.15   0
  -7   7   5   -0.79    8.26   0
  -6   7   5   75.18    8.24   0
  -5   7   5    6.61    7.79   0
  -4   7   5   10.09    7.89   0
  -3   7   5   16.30    7.30   0
  -2   7   5    9.16    7.39   0
  -1   7   5   57.12    7.01   0
   0   7   5    0.47    6.75   0
   1   7   5   30.17    7.25   0
   2   7   5    2.47    7.06   0
   3   7   5   -1.63    6.65   0
   4   7   5   -2.64    7.54   0
   5   7   5    2.69    7.91   0
   6   7   5    5.93    8.28   0
   7   7   5    4.54    8.00   0
   8   7   5    2.21    8.41   0
   9   7   5    3.38    8.76   0
  10   7   5   45.13    9.33   0
 -11   8   5    2.50    7.80   0
 -10   8   5   13.20    8.34   0
  -9   8   5   -1.32    7.97   0
  -8   8   5   27.89    8.34   0
  -7   8   5   80.78    8.61   0
  -6   8   5   80.36    8.54   0
  -5   8   5  247.55    8.44   0
  -4   8   5  110.44    7.95   0
  -3   8   5  232.78    8.33   0
  -2   8   5   96.30    7.54   0
  -1   8   5   87.64    7.19   0
   0   8   5    1.17    6.89   0
   1   8   5  175.03    7.68   0
   2   8   5    3.26    6.76   0
   3   8   5  120.54    7.44   0
   4   8   5   15.60    7.55   0
   5   8   5    4.69    7.75   0
   6   8   5   -0.18    8.20   0
   7   8   5    6.29    7.96   0
   8   8   5   30.69    7.73   0
   9   8   5   21.69    8.10   0
  10   8   5   25.34    8.14   0
 -10   9   5   27.75    8.58   0
  -9   9   5  112.30    8.60   0
  -8   9   5   23.97    8.15   0
  -7   9   5   33.43    8.18   0
  -6   9   5   32.03    8.30   0
  -5   9   5    5.23    7.91   0
  -4   9   5    6.07    7.63   0
  -3   9   5    1.11    7.28   0
  -2   9   5  206.54    7.86   0
  -1   9   5   71.96    7.77   0
   0   9   5   96.34    7.42   0
   1   9   5  147.48    8.30   0
   2   9   5  115.95    8.03   0
   3   9   5  217.96    7.66   0
   4   9   5  193.24    7.27   0
   5   9   5  187.80    7.78   0
   6   9   5   78.62    8.23   0
   7   9   5   11.87    8.65   0
   8   9   5   80.04    7.90   0
   9   9   5    9.99    8.16   0
  10   9   5   86.61    8.80   0
 -10  10   5   -0.16    8.42   0
  -9  10   5   33.91    8.35   0
  -8  10   5    7.81    8.38   0
  -7  10   5   15.61    8.23   0
  -6  10   5    4.21    7.74   0
  -5  10   5    2.94    8.10   0
  -4  10   5   43.02    7.63   0
  -3  10   5   16.22    7.50   0
  -2  10   5   16.01    7.29   0
  -1  10   5    3.01    7.68   0
   0  10   5    8.35    7.55   0
   1  10   5   21.23    7.58   0
   2  10   5   11.25    7.51   0
   3  10   5  221.02    7.93   0
   4  10   5    8.14    7.12   0
   5  10   5  202.15    7.96   0
   6  10   5    4.73    7.63   0
   7  10   5  122.13    8.38   0
   8  10   5   29.92    8.03   0
   9  10   5  129.38    8.54   0
  -9  11   5    7.34    8.11   0
  -8  11   5   -0.27    8.16   0
  -7  11   5    1.37    7.92   0
  -6  11   5    8.33    7.95   0
  -5  11   5   25.42    7.82   0
  -4  11   5   -1.25    8.11   0
  -3  11   5   41.02    7.94   0
  -2  11   5   -1.14    7.11   0
  -1  11   5   57.02    7.33   0
   0  11   5    5.47    7.25   0
   1  11   5   81.96    8.00   0
   2  11   5   -2.75    7.88   0
   3  11   5  137.09    7.65   0
   4  11   5   10.88    7.70   0
   5  11   5   46.51    7.74   0
   6  11   5    8.30    8.02   0
   7  11   5   10.47    7.98   0
   8  11   5   30.74    7.92   0
   9  11   5   14.65    7.81   0
  -9  12   5   34.04    8.16   0
  -8  12   5   13.60    8.44   0
  -7  12   5   42.04    7.76   0
  -6  12   5   23.82    7.74   0
  -5  12   5  117.22    7.90   0
  -4  12   5   13.58    7.62   0
  -3  12   5  111.54    7.85   0
  -2  12   5   42.23    7.70   0
  -1  12   5   47.20    7.72   0
   0  12   5   30.54    7.52   0
   1  12   5    3.42    7.52   0
   2  12   5   -4.62    7.73   0
   3  12   5   31.32    7.69   0
   4  12   5    4.03    7.46   0
   5  12   5   42.84    7.77   0
   6  12   5   -0.84    7.88   0
   7  12   5   40.24    8.32   0
   8  12   5   -4.07    8.26   0
  -8  13   5   55.59    8.30   0
  -7  13   5   11.29    8.08   0
  -6  13   5   27.39    8.17   0
  -5  13   5    0.37    7.77   0
  -4  13   5   -0.64    7.65   0
  -3  13   5    6.13    8.05   0
  -2  13   5   -0.78    7.99   0
  -1  13   5    4.23    7.60   0
   0  13   5   -0.32    7.58   0
   1  13   5   63.58    7.92   0
   2  13   5   15.72    8.26   0
   3  13   5   72.70    7.80   0
   4  13   5   18.88    7.81   0
   5  13   5   40.08    7.81   0
   6  13   5   -0.19    8.13   0
   7  13   5   25.33    8.40   0
   8  13   5    3.70    7.26   0
  -7  14   5   36.29    8.22   0
  -6  14   5   27.27    7.78   0
  -5  14   5    6.27    8.12   0
  -4  14   5   28.06    8.09   0
  -3  14   5    1.21    8.26   0
  -2  14   5  114.73    7.84   0
  -1  14   5   12.54    7.85   0
   0  14   5   67.40    7.79   0
   1  14   5   22.34    7.86   0
   2  14   5   10.76    8.21   0
   3  14   5    6.15    7.90   0
   4  14   5    0.08    8.00   0
   5  14   5   -5.29    7.89   0
   6  14   5   -0.50    8.25   0
   7  14   5   -6.13    7.93   0
  -6  15   5    2.31    8.20   0
  -5  15   5    0.31    8.41   0
  -4  15   5   19.72    8.10   0
  -3  15   5    0.02    8.08   0
  -2  15   5   37.34    8.03   0
  -1  15   5    0.05    8.06   0
   0  15   5   32.94    7.89   0
   1  15   5   62.66    8.40   0
   2  15   5  131.83    8.37   0
   3  15   5   78.76    7.88   0
   4  15   5  114.67    8.17   0
   5  15   5   34.62    8.39   0
   6  15   5   20.32    8.34   0
  -5  16   5   -2.64    8.31   0
  -4  16   5   25.13    8.14   0
  -3  16   5   13.75    8.03   0
  -2  16   5    6.29    8.12   0
  -1  16   5    3.34    8.32   0
   0  16   5    5.66    8.24   0
   1  16   5   28.60    8.44   0
   2  16   5   -3.21    8.39   0
   3  16   5   35.18    8.06   0
   4  16   5   -4.96    8.13   0
   5  16   5   28.16    8.24   0
  -4  17   5    2.42    8.30   0
  -3  17   5    1.23    8.36   0
  -2  17   5    0.83    8.17   0
  -1  17   5   25.50    8.40   0
   0  17   5    8.72    8.14   0
   1  17   5   19.96    8.48   0
   2  17   5    4.36    8.02   0
   3  17   5   -4.58    7.97   0
  -1  18   5   35.46    7.58   0
   0  18   5   28.22    8.21   0
 -12   0   6  590.74    8.90   0
 -10   0   6   13.64    8.70   0
  -8   0   6  454.16    9.30   0
  -6   0   6 2534.52   12.30   0
  -4   0   6    2.39    8.46   0
  -2   0   6 3984.83   16.02   0
   0   0   6   98.47    7.34   0
   2   0   6 1401.70   10.12   0
   4   0   6  242.14    9.26   0
   6   0   6 2726.32   11.93   0
   8   0   6  240.19    8.91   0
  10   0   6   95.40    8.88   0
 -12   1   6  208.48    8.76   0
 -11   1   6    1.40    7.90   0
 -10   1   6  718.62    9.20   0
  -9   1   6  331.40    9.07   0
  -8   1   6  390.10    8.77   0
  -7   1   6  116.97    9.07   0
  -6   1   6   48.80    8.91   0
  -5   1   6   15.88    8.73   0
  -4   1   6 2083.60   12.04   0
  -3   1   6   15.76    8.84   0
  -2   1   6 3861.67   15.62   0
  -1   1   6  105.09    7.93   0
   0   1   6  151.35    7.60   0
   1   1   6  158.61    7.28   0
   2   1   6 5327.45   15.57   0
   3   1   6    3.28    7.98   0
   4   1   6 1265.68   10.11   0
   5   1   6    6.34    7.45   0
   6   1   6   33.40    8.77   0
   7   1   6   24.87    8.88   0
   8   1   6  682.68    8.95   0
   9   1   6   78.97    8.65   0
  10   1   6  812.81    9.73   0
  11   1   6    9.28    9.21   0
 -12   2   6  134.34    8.45   0
 -11   2   6    1.22    8.41   0
 -10   2   6   70.31    8.43   0
  -9   2   6   51.84    8.97   0
  -8   2   6 1297.88   10.25   0
  -7   2   6  140.14    8.50   0
  -6   2   6 2444.25   11.77   0
  -5   2   6  371.21    9.07   0
  -4   2   6  496.26   10.02   0
  -3   2   6  340.24    9.43   0
  -2   2   6  744.92    9.46   0
  -1   2   6  318.88    7.84   0
   0   2   6 1718.69   11.60   0
   1   2   6   54.33    7.30   0
   2   2   6  242.77    7.78   0
   3   2   6  656.72    9.07   0
   4   2   6 1411.93   10.44   0
   5   2   6  196.77    8.15   0
   6   2   6 2122.05   11.21   0
   7   2   6  132.40    9.09   0
   8   2   6  340.84    8.88   0
   9   2   6   10.45    9.47   0
  10   2   6   18.60    8.67   0
  11   2   6   12.99    9.62   0
 -11   3   6   -1.94    8.20   0
 -10   3   6  775.75    9.47   0
  -9   3   6  237.54    8.73   0
  -8   3   6  261.68    8.63   0
  -7   3   6  116.70    8.78   0
  -6   3   6  709.98    9.33   0
  -5   3   6   -1.94    8.12   0
  -4   3   6 1663.90   10.98   0
  -3   3   6   32.86    8.27   0
  -2   3   6 1999.09   10.85   0
  -1   3   6  193.19    8.14   0
   0   3   6  229.16    7.93   0
   1   3   6  228.86    8.21   0
   2   3   6 2704.25   11.87   0
   3   3   6   35.58    8.11   0
   4   3   6  601.13    8.89   0
   5   3   6   10.14    7.99   0
   6   3   6   63.14    8.29   0
   7   3   6  211.76    9.20   0
   8   3   6  293.53    9.65   0
   9   3   6  214.40    9.11   0
  10   3   6  435.81    9.48   0
  11   3   6   -7.53    9.10   0
 -11   4   6   82.68    8.85   0
 -10   4   6   49.89    8.98   0
  -9   4   6    7.60    8.23   0
  -8   4   6  638.61    9.43   0
  -7   4   6   24.82    8.54   0
  -6   4   6  374.37    8.81   0
  -5   4   6   72.78    8.49   0
  -4   4   6  101.19    8.35   0
  -3   4   6   73.64    8.64   0
  -2   4   6 4567.52   14.32   0
  -1   4   6  478.47    8.52   0
   0   4   6 8573.28   18.33   0
   1   4   6  359.17    8.25   0
   2   4   6 1268.31   10.20   0
   3   4   6   49.06    7.15   0
   4   4   6   13.58    8.18   0
   5   4   6  300.60    8.73   0
   6   4   6  930.97    9.41   0
   7   4   6   42.75    8.54   0
   8   4   6  615.59   10.19   0
   9   4   6    0.95    9.67   0
  10   4   6    5.67    8.56   0
  11   4   6   14.50    9.07   0
 -11   5   6   48.96    8.49   0
 -10   5   6  253.94    8.88   0
  -9   5   6   97.79    8.82   0
  -8   5   6   13.52    8.35   0
  -7   5   6   -1.51    8.63   0
  -6   5   6 1208.90    9.53   0
  -5   5   6  267.85    8.61   0
  -4   5   6 3017.68   12.07   0
  -3   5   6  411.06    8.36   0
  -2   5   6 1120.31    9.24   0
  -1   5   6  279.02    8.13   0
   0   5   6   33.13    7.58   0
   1   5   6  388.07    8.32   0
   2   5   6 1167.55    8.57   0
   3   5   6 1146.07    9.05   0
   4   5   6 2290.99   10.75   0
   5   5   6   11.18    8.32   0
   6   5   6  338.00    8.79   0
   7   5   6   28.08    8.97   0
   8   5   6  236.56    9.18   0
   9   5   6   55.42    9.38   0
  10   5   6  206.33   10.05   0
 -11   6   6   26.99    8.73   0
 -10   6   6   30.69    8.30   0
  -9   6   6  288.36    8.83   0
  -8   6   6  676.07    9.39   0
  -7   6   6 1004.64    9.35   0
  -6   6   6  265.21    8.26   0
  -5   6   6 1283.13    9.58   0
  -4   6   6   84.41    7.87   0
  -3   6   6   90.24    7.65   0
  -2   6   6  663.94    8.62   0
  -1   6   6  120.78    7.56   0
   0   6   6 1424.82    9.31   0
   1   6   6  122.42    7.66   0
   2   6   6  408.12    7.73   0
   3   6   6   33.24    6.69   0
   4   6   6   33.87    7.76   0
   5   6   6  748.14    8.93   0
   6   6   6  213.39    8.17   0
   7   6   6  264.43    8.79   0
   8   6   6  255.08    8.99   0
   9   6   6   42.10    9.17   0
  10   6   6   10.41    9.57   0
 -11   7   6   10.56    8.50   0
 -10   7   6  333.87    8.69   0
  -9   7   6    0.54    8.28   0
  -8   7   6   84.07    8.55   0
  -7   7   6   28.85    8.37   0
  -6   7   6   52.87    8.04   0
  -5   7   6  645.53    8.91   0
  -4   7   6  804.79    9.17   0
  -3   7   6 1480.10    9.51   0
  -2   7   6   64.43    7.60   0
  -1   7   6   81.18    7.49   0
   0   7   6    7.05    7.31   0
   1   7   6 1020.89    9.30   0
   2   7   6  377.34    7.75   0
   3   7   6 1052.96    8.57   0
   4   7   6  859.26    9.15   0
   5   7   6  383.60    8.47   0
   6   7   6   25.28    8.49   0
   7   7   6   87.79    8.24   0
   8   7   6  220.53    8.11   0
   9   7   6   29.28    8.43   0
  10   7   6  239.55    9.12   0
 -10   8   6   36.53    8.37   0
  -9   8   6    0.68    8.32   0
  -8   8   6  482.52    8.98   0
  -7   8   6   17.47    8.08   0
  -6   8   6  694.04    8.91   0
  -5   8   6  135.13    8.47   0
  -4   8   6  182.25    8.12   0
  -3   8   6 1363.76    9.50   0
  -2   8   6   21.17    7.36   0
  -1   8   6 1696.79    9.39   0
   0   8   6   87.62    7.01   0
   1   8   6 1054.20    9.09   0
   2   8   6   23.27    7.11   0
   3   8   6  471.19    7.71   0
   4   8   6  425.68    7.72   0
   5   8   6   11.16    7.98   0
   6   8   6  272.40    8.30   0
   7   8   6   65.21    8.12   0
   8   8   6  126.16    8.37   0
   9   8   6   -9.68    8.02   0
  10   8   6    5.41    8.66   0
 -10   9   6  242.65    8.66   0
  -9   9   6   67.21    8.51   0
  -8   9   6   33.71    8.33   0
  -7   9   6   54.27    7.88   0
  -6   9   6   58.95    7.95   0
  -5   9   6   50.48    8.06   0
  -4   9   6  751.05    8.75   0
  -3   9   6  243.65    8.07   0
  -2   9   6   42.50    7.84   0
  -1   9   6  398.08    8.05   0
   0   9   6  181.03    7.51   0
   1   9   6  269.61    8.11   0
   2   9   6  181.50    7.47   0
   3   9   6  131.30    7.89   0
   4   9   6  426.43    8.25   0
   5   9   6    8.19    8.05   0
   6   9   6   12.28    8.36   0
   7   9   6   22.23    8.34   0
   8   9   6  131.26    7.98   0
   9   9   6  120.33    8.26   0
 -10  10   6   18.93    8.27   0
  -9  10   6   25.90    8.28   0
  -8  10   6  256.41    8.34   0
  -7  10   6  275.06    8.58   0
  -6  10   6  160.23    8.17   0
  -5  10   6   -2.58    8.52   0
  -4  10   6   78.20    7.53   0
  -3  10   6   22.47    7.71   0
  -2  10   6  426.08    8.22   0
  -1  10   6  137.35    8.02   0
   0  10   6 1330.52    9.27   0
   1  10   6  172.70    7.48   0
   2  10   6  233.04    7.39   0
   3  10   6    5.30    7.46   0
   4  10   6   67.66    7.41   0
   5  10   6   78.04    8.11   0
   6  10   6  348.06    8.50   0
   7  10   6  179.58    8.43   0
   8  10   6  205.30    8.44   0
   9  10   6    3.65    8.07   0
  -9  11   6  176.32    8.61   0
  -8  11   6   70.99    8.16   0
  -7  11   6   22.09    8.35   0
  -6  11   6   55.11    8.08   0
  -5  11   6  106.92    8.36   0
  -4  11   6  215.36    8.17   0
  -3  11   6  184.15    7.66   0
  -2  11   6  313.81    7.89   0
  -1  11   6    1.38    7.57   0
   0  11   6    3.48    7.62   0
   1  11   6   88.08    7.84   0
   2  11   6  151.46    7.51   0
   3  11   6  117.89    7.98   0
   4  11   6   86.51    7.61   0
   5  11   6   52.99    7.64   0
   6  11   6   -5.24    8.09   0
   7  11   6   48.33    8.48   0
   8  11   6  253.48    8.30   0
  -9  12   6  156.39    8.51   0
  -8  12   6  645.08    9.39   0
  -7  12   6  484.07    8.84   0
  -6  12   6  581.12    8.67   0
  -5  12   6  414.13    8.39   0
  -4  12   6  158.71    8.29   0
  -3  12   6    2.89    7.41   0
  -2  12   6   10.40    7.73   0
  -1  12   6   52.19    7.72   0
   0  12   6   94.91    7.80   0
   1  12   6   11.73    8.12   0
   2  12   6   31.88    7.82   0
   3  12   6   82.94    8.02   0
   4  12   6  223.94    7.77   0
   5  12   6  232.55    8.15   0
   6  12   6  504.16    8.63   0
   7  12   6  283.79    8.66   0
   8  12   6  231.06    8.27   0
  -8  13   6   19.12    8.34   0
  -7  13   6    5.80    8.19   0
  -6  13   6   34.76    8.43   0
  -5  13   6  340.83    8.79   0
  -4  13   6  327.35    8.31   0
  -3  13   6  306.08    8.36   0
  -2  13   6  202.09    8.22   0
  -1  13   6   27.99    7.87   0
   0  13   6   26.29    7.84   0
   1  13   6   60.86    8.14   0
   2  13   6  421.12    8.15   0
   3  13   6  566.26    8.97   0
   4  13   6  340.31    9.05   0
   5  13   6  202.44    7.85   0
   6  13   6   15.64    7.93   0
   7  13   6   17.00    8.42   0
  -7  14   6  151.10    8.56   0
  -6  14   6  153.19    8.54   0
  -5  14   6    2.76    7.94   0
  -4  14   6    0.84    8.28   0
  -3  14   6   67.41    8.16   0
  -2  14   6  378.84    8.35   0
  -1  14   6  469.79    8.79   0
   0  14   6  553.84    8.72   0
   1  14   6  485.70    8.86   0
   2  14   6  124.41    8.23   0
   3  14   6    7.16    8.16   0
   4  14   6   45.26    8.15   0
   5  14   6  115.88    8.07   0
   6  14   6  108.43    8.20   0
  -6  15   6  138.68    8.90   0
  -5  15   6  242.32    8.93   0
  -4  15   6  390.66    8.80   0
  -3  15   6  383.08    8.73   0
  -2  15   6   52.03    8.01   0
  -1  15   6   28.77    8.20   0
   0  15   6    1.34    8.40   0
   1  15   6   23.21    8.14   0
   2  15   6  180.65    7.91   0
   3  15   6  302.80    8.27   0
   4  15   6  267.10    8.95   0
   5  15   6   99.76    8.55   0
   6  15   6    4.04    9.13   0
  -5  16   6  213.74    8.81   0
  -4  16   6   10.85    8.50   0
  -3  16   6    6.69    8.23   0
  -2  16   6  121.24    8.40   0
  -1  16   6  240.33    8.79   0
   0  16   6  167.89    8.31   0
   1  16   6  119.36    8.61   0
   2  16   6   68.96    8.07   0
   3  16   6   53.16    7.79   0
   4  16   6    6.27    8.35   0
  -3  17   6  246.91    8.85   0
  -2  17   6   13.35    8.21   0
  -1  17   6   17.87    8.20   0
   0  17   6    0.74    8.39   0
   1  17   6  179.95    8.81   0
   2  17   6   11.32    8.08   0
   3  17   6  285.11    8.12   0
 -11   0   7   21.00    8.12   0
  -9   0   7   20.53    8.10   0
  -7   0   7    4.15    8.71   0
  -5   0   7   97.82    8.41   0
  -3   0   7   91.05    9.80   0
  -1   0   7   37.23    8.03   0
   1   0   7   60.42    7.20   0
   3   0   7   -0.30    7.63   0
   5   0   7   21.62    9.14   0
   7   0   7    7.77    8.60   0
   9   0   7    0.05    9.12   0
  11   0   7    6.72    9.45   0
 -11   1   7    7.16    7.99   0
 -10   1   7  140.06    8.15   0
  -9   1   7   -2.99    8.08   0
  -8   1   7  105.08    8.90   0
  -7   1   7   32.89    8.42   0
  -6   1   7    3.84    8.38   0
  -5   1   7   68.84    8.51   0
  -4   1   7   53.41    8.43   0
  -3   1   7   81.51    9.01   0
  -2   1   7   -1.60    8.60   0
  -1   1   7  138.70    8.45   0
   0   1   7  362.90    8.46   0
   1   1   7  161.35    7.65   0
   2   1   7   27.85    7.30   0
   3   1   7  126.33    7.93   0
   4   1   7    4.41    8.12   0
   5   1   7  113.15    8.80   0
   6   1   7   27.38    8.71   0
   7   1   7  116.48    8.39   0
   8   1   7    7.64    8.70   0
   9   1   7   10.26    9.00   0
  10   1   7   21.18    8.81   0
  11   1   7    7.56    8.89   0
 -11   2   7    7.31    8.15   0
 -10   2   7    4.80    8.36   0
  -9   2   7    8.63    8.53   0
  -8   2   7   77.41    8.75   0
  -7   2   7   48.39    8.05   0
  -6   2   7   37.12    8.81   0
  -5   2   7  178.28    8.63   0
  -4   2   7   27.50    8.95   0
  -3   2   7   17.21    9.11   0
  -2   2   7   84.62    8.20   0
  -1   2   7  251.13    7.73   0
   0   2   7    2.95    8.22   0
   1   2   7    5.88    7.50   0
   2   2   7   49.03    7.54   0
   3   2   7    1.12    7.39   0
   4   2   7    4.01    8.04   0
   5   2   7   45.18    8.24   0
   6   2   7  129.50    8.62   0
   7   2   7   75.35    9.11   0
   8   2   7   53.82    8.66   0
   9   2   7   45.74    8.75   0
  10   2   7   21.47    8.91   0
  11   2   7    2.89    8.75   0
 -11   3   7   35.61    8.36   0
 -10   3   7    3.69    8.60   0
  -9   3   7   18.11    8.06   0
  -8   3   7   35.25    8.28   0
  -7   3   7   12.98    8.55   0
  -6   3   7   78.36    8.17   0
  -5   3   7    7.73    8.68   0
  -4   3   7    5.14    8.53   0
  -3   3   7   35.38    8.44   0
  -2   3   7   12.66    7.56   0
  -1   3   7    1.16    7.20   0
   0   3   7   97.13    8.10   0
   1   3   7   12.26    7.71   0
   2   3   7   59.66    7.59   0
   3   3   7  144.17    7.78   0
   4   3   7  125.85    8.00   0
   5   3   7  184.69    8.57   0
   6   3   7  230.95    8.42   0
   7   3   7   93.98    9.31   0
   8   3   7  148.65    9.04   0
   9   3   7   74.87    8.68   0
  10   3   7   69.90    9.01   0
  11   3   7   57.17    9.14   0
 -11   4   7   52.07    8.53   0
 -10   4   7    2.13    8.56   0
  -9   4   7    8.10    8.32   0
  -8   4   7   99.11    8.55   0
  -7   4   7   80.47    8.67   0
  -6   4   7   56.76    8.41   0
  -5   4   7  207.92    8.78   0
  -4   4   7   51.72    8.18   0
  -3   4   7   45.12    8.35   0
  -2   4   7   13.01    7.45   0
  -1   4   7    0.41    7.45   0
   0   4   7    6.59    8.04   0
   1   4   7   10.15    8.00   0
   2   4   7   24.31    7.86   0
   3   4   7    3.90    8.13   0
   4   4   7   11.21    8.26   0
   5   4   7   -1.74    8.74   0
   6   4   7    3.47    8.17   0
   7   4   7   29.73    8.64   0
   8   4   7    7.68    8.89   0
   9   4   7   -8.09    8.93   0
  10   4   7    7.56    9.26   0
 -11   5   7   86.19    8.59   0
 -10   5   7    4.52    8.56   0
  -9   5   7  109.15    8.55   0
  -8   5   7   13.17    8.18   0
  -7   5   7   72.74    8.42   0
  -6   5   7   45.95    8.32   0
  -5   5   7    4.13    8.38   0
  -4   5   7  102.67    8.10   0
  -3   5   7   53.99    8.01   0
  -2   5   7  125.16    8.13   0
  -1   5   7  152.67    7.72   0
   0   5   7  112.10    7.85   0
   1   5   7   96.08    7.52   0
   2   5   7  212.15    7.23   0
   3   5   7  104.05    7.16   0
   4   5   7    4.65    7.64   0
   5   5   7   29.04    7.53   0
   6   5   7   38.55    8.90   0
   7   5   7    6.21    7.96   0
   8   5   7   17.84    8.72   0
   9   5   7   22.36    9.53   0
  10   5   7   19.45    9.06   0
 -11   6   7   28.84    8.51   0
 -10   6   7   38.03    8.24   0
  -9   6   7    0.49    8.28   0
  -8   6   7   42.54    8.25   0
  -7   6   7   -4.66    7.86   0
  -6   6   7  128.94    8.51   0
  -5   6   7    0.50    7.88   0
  -4   6   7   35.97    8.10   0
  -3   6   7    0.98    7.27   0
  -2   6   7  171.73    7.99   0
  -1   6   7   18.91    7.81   0
   0   6   7  163.80    7.64   0
   1   6   7    0.84    7.44   0
   2   6   7   24.71    6.94   0
   3   6   7   61.56    7.37   0
   4   6   7  121.58    7.70   0
   5   6   7    1.41    7.56   0
   6   6   7  141.04    7.66   0
   7   6   7   69.65    7.88   0
   8   6   7   16.42    8.11   0
   9   6   7   27.88    8.83   0
  10   6   7    2.60    9.25   0
 -11   7   7    3.38    7.97   0
 -10   7   7   60.58    8.50   0
  -9   7   7   11.95    8.22   0
  -8   7   7   53.00    8.41   0
  -7   7   7   90.96    7.97   0
  -6   7   7    9.39    8.63   0
  -5   7   7   55.29    7.91   0
  -4   7   7    1.07    8.07   0
  -3   7   7   21.89    7.92   0
  -2   7   7    3.32    7.49   0
  -1   7   7  102.09    7.69   0
   0   7   7    1.71    7.16   0
   1   7   7  297.25    7.62   0
   2   7   7   45.47    7.26   0
   3   7   7  260.79    7.81   0
   4   7   7   47.74    7.99   0
   5   7   7  114.44    7.90   0
   6   7   7   41.56    7.99   0
   7   7   7   27.60    8.02   0
   8   7   7   68.18    8.52   0
   9   7   7   29.81    8.15   0
  10   7   7   68.08    9.11   0
 -10   8   7   11.54    8.32   0
  -9   8   7    2.52    8.35   0
  -8   8   7    5.00    8.16   0
  -7   8   7   -1.35    8.27   0
  -6   8   7   19.84    8.71   0
  -5   8   7    0.18    8.02   0
  -4   8   7   65.42    8.08   0
  -3   8   7   37.01    8.31   0
  -2   8   7   32.55    7.47   0
  -1   8   7   17.37    7.55   0
   0   8   7   40.89    7.49   0
   1   8   7    2.39    7.83   0
   2   8   7   83.65    8.01   0
   3   8   7  113.93    7.54   0
   4   8   7   74.25    7.69   0
   5   8   7  129.23    8.19   0
   6   8   7    7.69    8.22   0
   7   8   7    0.87    7.97   0
   8   8   7    7.95    7.88   0
   9   8   7   -0.52    8.36   0
 -10   9   7   81.87    8.62   0
  -9   9   7   -2.68    8.34   0
  -8   9   7   36.36    8.46   0
  -7   9   7   51.51    8.29   0
  -6   9   7    9.56    7.88   0
  -5   9   7   66.70    8.22   0
  -4   9   7   52.16    8.23   0
  -3   9   7  103.97    7.95   0
  -2   9   7   38.58    7.78   0
  -1   9   7   32.52    7.69   0
   0   9   7    2.76    7.60   0
   1   9   7   -2.07    7.30   0
   2   9   7    8.44    7.73   0
   3   9   7    7.22    7.47   0
   4   9   7    1.28    7.07   0
   5   9   7   46.02    8.36   0
   6   9   7   32.55    7.83   0
   7   9   7   65.80    7.65   0
   8   9   7  114.41    8.28   0
   9   9   7   55.89    8.47   0
  -9  10   7   78.89    8.40   0
  -8  10   7   37.43    8.53   0
  -7  10   7  102.55    8.53   0
  -6  10   7    4.16    7.87   0
  -5  10   7    0.86    7.98   0
  -4  10   7    5.32    8.00   0
  -3  10   7   -4.11    7.76   0
  -2  10   7   45.46    7.90   0
  -1  10   7   10.31    7.42   0
   0  10   7    7.35    7.46   0
   1  10   7    4.54    7.99   0
   2  10   7    5.01    7.41   0
   3  10   7    3.32    7.48   0
   4  10   7   -4.90    7.47   0
   5  10   7    0.39    7.97   0
   6  10   7   19.40    8.03   0
   7  10   7   -3.50    8.72   0
   8  10   7    2.70    8.16   0
   9  10   7    8.61    8.22   0
  -9  11   7   40.23    8.41   0
  -8  11   7    4.61    8.54   0
  -7  11   7   33.15    8.32   0
  -6  11   7    0.59    8.04   0
  -5  11   7  131.58    7.96   0
  -4  11   7   50.42    7.97   0
  -3  11   7  191.43    8.29   0
  -2  11   7   22.73    7.95   0
  -1  11   7   90.02    8.32   0
   0  11   7   14.57    7.50   0
   1  11   7  112.03    7.88   0
   2  11   7   96.14    8.21   0
   3  11   7   69.42    7.55   0
   4  11   7   26.41    7.79   0
   5  11   7    7.28    8.13   0
   6  11   7   30.68    8.57   0
   7  11   7    2.00    8.21   0
   8  11   7   48.19    8.23   0
  -8  12   7    8.40    8.39   0
  -7  12   7   41.45    8.02   0
  -6  12   7   16.06    8.08   0
  -5  12   7    4.85    8.10   0
  -4  12   7   11.94    7.88   0
  -3  12   7    1.97    8.29   0
  -2  12   7    0.43    7.90   0
  -1  12   7    3.16    7.66   0
   0  12   7    1.70    7.73   0
   1  12   7  157.21    7.90   0
   2  12   7    8.79    7.51   0
   3  12   7  214.18    7.99   0
   4  12   7   14.40    8.04   0
   5  12   7   88.87    8.01   0
   6  12   7    0.65    8.44   0
   7  12   7   19.47    8.45   0
   8  12   7    3.92    7.63   0
  -8  13   7   21.57    8.60   0
  -7  13   7    0.36    8.26   0
  -6  13   7    3.52    8.18   0
  -5  13   7    1.80    8.03   0
  -4  13   7   -4.21    7.96   0
  -3  13   7   11.40    7.95   0
  -2  13   7   42.91    7.89   0
  -1  13   7   24.76    7.85   0
   0  13   7   31.14    8.02   0
   1  13   7    6.56    8.11   0
   2  13   7    8.65    7.61   0
   3  13   7   54.63    8.43   0
   4  13   7   23.92    8.23   0
   5  13   7    1.77    7.72   0
   6  13   7   50.74    8.15   0
   7  13   7   29.71    8.22   0
  -7  14   7   14.12    8.52   0
  -6  14   7    3.66    8.40   0
  -5  14   7   25.15    8.09   0
  -4  14   7    7.31    7.89   0
  -3  14   7   32.37    7.84   0
  -2  14   7    1.53    7.87   0
  -1  14   7   23.29    8.04   0
   0  14   7    9.59    8.08   0
   1  14   7   14.94    8.09   0
   2  14   7   39.47    7.52   0
   3  14   7    4.22    8.00   0
   4  14   7   28.93    8.28   0
   5  14   7    2.06    7.93   0
   6  14   7    0.05    8.51   0
  -6  15   7   50.80    8.77   0
  -5  15   7   33.17    8.10   0
  -4  15   7  111.69    8.34   0
  -3  15   7   -0.73    8.25   0
  -2  15   7   99.52    8.21   0
  -1  15   7    2.89    7.94   0
   0  15   7   51.37    8.21   0
   1  15   7   12.45    8.06   0
   2  15   7   23.32    7.95   0
   3  15   7   56.01    8.28   0
   4  15   7    7.71    8.12   0
   5  15   7   42.09    8.18   0
  -5  16   7   55.26    8.04   0
  -4  16   7   -0.30    7.97   0
  -3  16   7   21.24    8.09   0
  -2  16   7   -9.34    8.02   0
  -1  16   7    4.15    8.13   0
   0  16   7   44.63    8.26   0
   1  16   7    1.48    8.51   0
   2  16   7   50.49    8.18   0
   3  16   7    3.66    7.87   0
   4  16   7   32.88    8.73   0
  -3  17   7   30.68    7.90   0
  -2  17   7   10.87    8.33   0
  -1  17   7   57.11    8.65   0
   0  17   7   20.38    8.19   0
   1  17   7   37.72    8.25   0
   2  17   7   -3.73    8.04   0
 -10   0   8  709.06    8.92   0
  -8   0   8   21.23    8.17   0
  -6   0   8  536.24    9.05   0
  -4   0   8 2079.71   11.71   0
  -2   0   8 3756.91   14.89   0
   0   0   8  815.06    8.39   0
   2   0   8  246.55    7.61   0
   4   0   8  995.00   10.14   0
   6   0   8  714.69   10.04   0
   8   0   8    9.42    8.86   0
  10   0   8  484.12    9.52   0
 -11   1   8   79.94    8.24   0
 -10   1   8    1.14    8.03   0
  -9   1   8   33.89    8.48   0
  -8   1   8  446.99    9.06   0
  -7   1   8   81.98    8.57   0
  -6   1   8 2615.76   11.80   0
  -5   1   8  413.72    9.31   0
  -4   1   8  148.45    8.77   0
  -3   1   8  216.22    8.63   0
  -2   1   8  779.25   10.05   0
  -1   1   8  440.81    8.69   0
   0   1   8 2285.61   10.96   0
   1   1   8  785.33    8.72   0
   2   1   8 3254.72   12.38   0
   3   1   8  398.65    8.39   0
   4   1   8   17.04    8.26   0
   5   1   8   29.35    8.62   0
   6   1   8  282.09    9.70   0
   7   1   8    5.88    8.14   0
   8   1   8  479.03    9.45   0
   9   1   8    5.85    8.94   0
  10   1   8  112.59    9.16   0
 -11   2   8    7.25    8.03   0
 -10   2   8  602.50    9.15   0
  -9   2   8   -1.16    8.63   0
  -8   2   8  312.50    8.66   0
  -7   2   8  334.02    8.76   0
  -6   2   8   -0.50    8.81   0
  -5   2   8  143.02    9.01   0
  -4   2   8  456.07    9.24   0
  -3   2   8  288.61    8.66   0
  -2   2   8  907.11    9.30   0
  -1   2   8  338.30    8.13   0
   0   2   8   13.53    7.87   0
   1   2   8  175.33    8.13   0
   2   2   8  594.82    7.85   0
   3   2   8   65.21    7.89   0
   4   2   8 1586.49   10.18   0
   5   2   8  367.54    8.66   0
   6   2   8  558.68    9.41   0
   7   2   8   21.44    9.31   0
   8   2   8   92.13    8.92   0
   9   2   8    0.03    8.72   0
  10   2   8  342.87    9.62   0
 -11   3   8   30.62    8.35   0
 -10   3   8  265.61    8.44   0
  -9   3   8  118.61    8.49   0
  -8   3   8   54.86    8.14   0
  -7   3   8  105.27    8.73   0
  -6   3   8  273.99    8.96   0
  -5   3   8   42.41    8.63   0
  -4   3   8   36.60    8.21   0
  -3   3   8   92.60    8.16   0
  -2   3   8  237.21    7.96   0
  -1   3   8   35.51    7.54   0
   0   3   8  699.69    8.87   0
   1   3   8   46.23    7.77   0
   2   3   8  210.75    7.92   0
   3   3   8   21.27    7.52   0
   4   3   8    4.46    8.06   0
   5   3   8   58.90    8.62   0
   6   3   8  712.32    9.46   0
   7   3   8   15.16    8.47   0
   8   3   8  695.74   10.50   0
   9   3   8   46.97    9.10   0
  10   3   8   20.07    9.12   0
 -11   4   8    3.76    8.12   0
 -10   4   8  774.35    9.52   0
  -9   4   8    8.59    8.70   0
  -8   4   8  670.31    9.04   0
  -7   4   8   22.30    8.36   0
  -6   4   8    8.00    8.23   0
  -5   4   8  113.75    8.62   0
  -4   4   8  583.74    9.21   0
  -3   4   8  154.64    8.36   0
  -2   4   8 2154.21   10.47   0
  -1   4   8   43.71    7.30   0
   0   4   8   80.42    7.37   0
   1   4   8    2.69    7.33   0
   2   4   8  374.11    8.06   0
   3   4   8   27.96    7.88   0
   4   4   8  821.92    9.43   0
   5   4   8  198.12    8.94   0
   6   4   8  173.22    9.05   0
   7   4   8   19.95    8.97   0
   8   4   8  386.06    9.64   0
   9   4   8   15.90    9.05   0
  10   4   8  433.65    9.68   0
 -11   5   8   -6.92    8.34   0
 -10   5   8    2.32    8.26   0
  -9   5   8   23.27    8.34   0
  -8   5   8  754.68    9.06   0
  -7   5   8   43.29    8.32   0
  -6   5   8 1677.97   10.71   0
  -5   5   8   51.03    8.31   0
  -4   5   8 2171.25   11.34   0
  -3   5   8  228.36    8.16   0
  -2   5   8   28.16    7.28   0
  -1   5   8    4.53    7.16   0
   0   5   8 1351.30    9.68   0
   1   5   8  262.85    7.89   0
   2   5   8   53.46    7.39   0
   3   5   8   21.22    7.71   0
   4   5   8  408.88    8.70   0
   5   5   8   31.78    8.17   0
   6   5   8  918.44    8.94   0
   7   5   8    4.85    9.44   0
   8   5   8  653.61   10.53   0
   9   5   8  106.75    9.24   0
  10   5   8   32.12    7.98   0
 -11   6   8   83.99    8.58   0
 -10   6   8  487.77    9.00   0
  -9   6   8  113.23    8.47   0
  -8   6   8  972.18    9.16   0
  -7   6   8   61.04    8.67   0
  -6   6   8    3.27    8.05   0
  -5   6   8   55.69    8.30   0
  -4   6   8 1113.51    9.45   0
  -3   6   8   44.98    8.05   0
  -2   6   8  338.46    8.04   0
  -1   6   8   25.09    7.44   0
   0   6   8   48.14    7.32   0
   1   6   8   37.62    7.15   0
   2   6   8  512.82    8.11   0
   3   6   8  313.21    7.91   0
   4   6   8 1557.14   10.22   0
   5   6   8  117.96    8.06   0
   6   6   8  223.46    7.87   0
   7   6   8   15.63    8.03   0
   8   6   8   76.01    8.67   0
   9   6   8  134.72    9.22   0
  10   6   8  305.13    9.28   0
 -10   7   8   60.08    8.23   0
  -9   7   8   76.30    8.35   0
  -8   7   8   99.94    8.26   0
  -7   7   8   50.09    8.60   0
  -6   7   8  799.85    9.31   0
  -5   7   8   27.74    8.59   0
  -4   7   8  294.50    8.80   0
  -3   7   8   43.37    8.20   0
  -2   7   8  602.61    8.83   0
  -1   7   8   13.16    7.75   0
   0   7   8 2366.24   10.62   0
   1   7   8  240.62    7.94   0
   2   7   8 1190.21    8.99   0
   3   7   8    6.94    7.77   0
   4   7   8   16.65    7.70   0
   5   7   8  184.26    7.96   0
   6   7   8  485.13    8.88   0
   7   7   8  135.19    8.05   0
   8   7   8  382.12    8.88   0
   9   7   8   54.75    8.43   0
 -10   8   8  348.86    8.64   0
  -9   8   8  251.81    8.29   0
  -8   8   8  643.39    9.38   0
  -7   8   8   24.24    8.38   0
  -6   8   8   28.50    8.31   0
  -5   8   8   26.41    8.62   0
  -4   8   8  839.10    9.35   0
  -3   8   8  142.62    8.30   0
  -2   8   8  589.10    8.91   0
  -1   8   8  177.73    7.70   0
   0   8   8   88.95    7.58   0
   1   8   8   50.86    7.68   0
   2   8   8  842.37    8.18   0
   3   8   8   29.81    7.38   0
   4   8   8 1069.03    9.41   0
   5   8   8   31.78    7.74   0
   6   8   8  150.60    8.06   0
   7   8   8    4.27    7.96   0
   8   8   8    7.08    8.30   0
   9   8   8  123.72    8.45   0
 -10   9   8   13.25    8.32   0
  -9   9   8   28.61    8.33   0
  -8   9   8  617.48    9.06   0
  -7   9   8  771.49    9.07   0
  -6   9   8  995.03   10.00   0
  -5   9   8 1082.71    9.59   0
  -4   9   8  496.00    8.85   0
  -3   9   8  202.90    8.04   0
  -2   9   8   69.16    7.43   0
  -1   9   8   34.02    7.61   0
   0   9   8 1071.13    9.15   0
   1   9   8   41.51    7.76   0
   2   9   8  852.12    8.43   0
   3   9   8   91.80    7.59   0
   4   9   8   81.12    8.11   0
   5   9   8  327.16    9.18   0
   6   9   8  290.69    8.50   0
   7   9   8  489.01    8.74   0
   8   9   8  215.59    8.87   0
   9   9   8   73.16    8.83   0
  -9  10   8  303.34    8.95   0
  -8  10   8  106.93    8.38   0
  -7  10   8   42.25    8.58   0
  -6  10   8  108.60    8.18   0
  -5  10   8  155.09    8.53   0
  -4  10   8 1420.53    9.86   0
  -3  10   8  741.11    9.03   0
  -2  10   8 2405.65   10.71   0
  -1  10   8  264.45    8.33   0
   0  10   8  686.83    8.67   0
   1  10   8  146.93    8.01   0
   2  10   8  186.66    7.50   0
   3  10   8  662.93    8.56   0
   4  10   8  382.08    8.52   0
   5  10   8  557.76    9.41   0
   6  10   8   43.84    8.46   0
   7  10   8   48.81    8.28   0
   8  10   8    2.44    7.92   0
  -9  11   8   -1.48    8.54   0
  -8  11   8  116.80    8.16   0
  -7  11   8  150.48    8.45   0
  -6  11   8  239.92    8.25   0
  -5  11   8  124.03    8.17   0
  -4  11   8  124.68    8.58   0
  -3  11   8   25.41    7.83   0
  -2  11   8  152.73    8.02   0
  -1  11   8 1417.41    9.91   0
   0  11   8  552.30    8.41   0
   1  11   8 1462.89   10.17   0
   2  11   8  246.52    7.66   0
   3  11   8  313.21    8.57   0
   4  11   8   48.24    7.56   0
   5  11   8    5.48    7.86   0
   6  11   8  292.40    8.35   0
   7  11   8  181.85    9.04   0
   8  11   8  141.57    8.38   0
  -8  12   8   50.54    8.58   0
  -7  12   8   62.38    9.01   0
  -6  12   8    0.33    8.24   0
  -5  12   8  242.76    8.76   0
  -4  12   8  108.15    8.54   0
  -3  12   8  545.91    9.22   0
  -2  12   8  285.48    8.25   0
  -1  12   8  404.38    8.71   0
   0  12   8    5.53    8.06   0
   1  12   8    5.81    8.24   0
   2  12   8  245.69    7.82   0
   3  12   8  502.60    8.56   0
   4  12   8  205.23    8.15   0
   5  12   8  155.99    8.29   0
   6  12   8   80.77    8.23   0
   7  12   8   -0.74    8.29   0
  -7  13   8  308.73    8.95   0
  -6  13   8   26.21    8.05   0
  -5  13   8  510.57    8.99   0
  -4  13   8   11.01    8.42   0
  -3  13   8   54.94    8.37   0
  -2  13   8   97.85    8.60   0
  -1  13   8  177.72    8.20   0
   0  13   8  327.76    8.51   0
   1  13   8  438.38    9.05   0
   2  13   8  201.35    8.11   0
   3  13   8   68.95    8.32   0
   4  13   8   36.10    8.17   0
   5  13   8   38.26    7.91   0
   6  13   8   61.80    8.30   0
  -7  14   8  107.87    7.99   0
  -6  14   8   -6.38    8.50   0
  -5  14   8  200.98    8.52   0
  -4  14   8   70.50    8.22   0
  -3  14   8  282.09    8.70   0
  -2  14   8   80.95    8.29   0
  -1  14   8   87.46    8.55   0
   0  14   8   54.54    8.01   0
   1  14   8   12.20    8.70   0
   2  14   8   19.12    7.74   0
   3  14   8  226.95    8.71   0
   4  14   8   78.43    8.39   0
   5  14   8   86.68    8.41   0
   6  14   8    3.05    8.16   0
  -5  15   8  146.90    8.52   0
  -4  15   8   95.12    8.36   0
  -3  15   8   11.78    8.27   0
  -2  15   8   29.89    8.09   0
  -1  15   8  339.74    9.04   0
   0  15   8    6.75    8.13   0
   1  15   8  317.88    8.84   0
   2  15   8  103.72    8.22   0
   3  15   8   12.65    7.79   0
   4  15   8    6.66    8.08   0
   5  15   8   63.42    7.37   0
  -4  16   8   82.52    8.70   0
  -3  16   8  376.60    9.04   0
  -2  16   8   49.66    8.11   0
  -1  16   8  252.54    9.13   0
   0  16   8   -0.60    8.50   0
   1  16   8   17.70    7.86   0
   2  16   8   66.95    8.30   0
   3  16   8  277.48    8.50   0
  -1  17   8  247.62    8.84   0
   0  17   8   77.52    8.21   0
 -11   0   9   -7.38    8.36   0
  -9   0   9   34.86    8.37   0
  -7   0   9  101.05    8.16   0
  -5   0   9   61.70    8.47   0
  -3   0   9  421.98   10.03   0
  -1   0   9  499.84    9.14   0
   1   0   9   19.80    7.98   0
   3   0   9  412.89    8.22   0
   5   0   9  797.65   10.11   0
   7   0   9  382.86    9.02   0
   9   0   9  376.83    9.37   0
 -11   1   9   23.17    7.86   0
 -10   1   9    4.71    7.79   0
  -9   1   9   15.97    8.39   0
  -8   1   9   49.93    8.05   0
  -7   1   9    9.18    8.13   0
  -6   1   9   -0.14    8.77   0
  -5   1   9    0.92    8.75   0
  -4   1   9   10.24    8.38   0
  -3   1   9   34.39    8.78   0
  -2   1   9   41.60    8.58   0
  -1   1   9    9.30    7.53   0
   0   1   9    3.45    7.48   0
   1   1   9   39.17    7.64   0
   2   1   9  143.72    7.66   0
   3   1   9    0.74    7.62   0
   4   1   9  128.97    8.40   0
   5   1   9    4.93    8.62   0
   6   1   9   43.65    8.59   0
   7   1   9    2.05    8.61   0
   8   1   9   21.90    8.97   0
   9   1   9   -7.14    9.27   0
  10   1   9   20.59    9.25   0
 -11   2   9   26.59    8.08   0
 -10   2   9   55.20    8.42   0
  -9   2   9   60.57    8.43   0
  -8   2   9   30.84    8.12   0
  -7   2   9   27.93    8.29   0
  -6   2   9   32.28    8.33   0
  -5   2   9   12.53    8.77   0
  -4   2   9    3.83    8.36   0
  -3   2   9  100.45    8.64   0
  -2   2   9    2.30    7.62   0
  -1   2   9   68.63    7.42   0
   0   2   9   70.15    8.06   0
   1   2   9   32.75    7.97   0
   2   2   9  163.15    8.10   0
   3   2   9  141.31    8.08   0
   4   2   9   33.23    8.51   0
   5   2   9   76.69    8.32   0
   6   2   9   15.13    8.64   0
   7   2   9    0.83    9.43   0
   8   2   9    9.07    9.22   0
   9   2   9   21.55    9.16   0
  10   2   9    1.16    9.47   0
 -11   3   9    5.23    8.36   0
 -10   3   9    8.17    8.10   0
  -9   3   9   -1.52    8.16   0
  -8   3   9    4.40    8.57   0
  -7   3   9   13.59    8.23   0
  -6   3   9    4.09    8.60   0
  -5   3   9   18.74    8.54   0
  -4   3   9    4.30    8.55   0
  -3   3   9   28.14    7.64   0
  -2   3   9    4.67    8.04   0
  -1   3   9   46.51    7.89   0
   0   3   9    3.60    8.01   0
   1   3   9   26.22    7.55   0
   2   3   9   54.93    7.32   0
   3   3   9   42.11    8.16   0
   4   3   9    9.94    7.93   0
   5   3   9    8.43    8.75   0
   6   3   9   12.35    8.37   0
   7   3   9   34.95    8.88   0
   8   3   9   -0.33    9.71   0
   9   3   9   10.43    9.10   0
  10   3   9   20.81    9.31   0
 -11   4   9   95.92    8.24   0
 -10   4   9    3.98    8.17   0
  -9   4   9   56.15    8.25   0
  -8   4   9    1.68    8.45   0
  -7   4   9   10.98    8.35   0
  -6   4   9   59.06    8.61   0
  -5   4   9   25.92    8.30   0
  -4   4   9   13.43    8.25   0
  -3   4   9   11.40    7.95   0
  -2   4   9   76.00    7.15   0
  -1   4   9   51.07    7.18   0
   0   4   9  467.28    8.42   0
   1   4   9   40.35    7.28   0
   2   4   9  374.24    8.19   0
   3   4   9   -1.82    7.61   0
   4   4   9  238.17    8.34   0
   5   4   9   -0.53    8.79   0
   6   4   9  215.00    8.98   0
   7   4   9   13.39    8.41   0
   8   4   9  173.32    9.47   0
   9   4   9   -0.66    9.02   0
  10   4   9   53.27    9.07   0
 -11   5   9   18.42    8.06   0
 -10   5   9   -1.16    7.92   0
  -9   5   9    6.78    8.52   0
  -8   5   9   22.00    8.27   0
  -7   5   9    4.86    8.57   0
  -6   5   9  149.57    8.77   0
  -5   5   9    4.50    8.51   0
  -4   5   9   10.40    8.07   0
  -3   5   9   39.52    8.03   0
  -2   5   9   33.45    7.44   0
  -1   5   9    0.37    7.02   0
   0   5   9    2.87    7.03   0
   1   5   9    3.87    7.54   0
   2   5   9   24.89    8.19   0
   3   5   9   -3.18    7.49   0
   4   5   9   56.75    7.56   0
   5   5   9   27.89    7.95   0
   6   5   9    4.95    7.75   0
   7   5   9   -1.73    8.24   0
   8   5   9    3.74    8.85   0
   9   5   9    7.12    9.84   0
  10   5   9    7.37    8.60   0
 -10   6   9    8.06    8.37   0
  -9   6   9   12.96    8.04   0
  -8   6   9    1.34    8.13   0
  -7   6   9   -0.00    8.48   0
  -6   6   9   20.18    8.36   0
  -5   6   9   24.66    8.59   0
  -4   6   9    7.37    7.53   0
  -3   6   9    1.77    7.65   0
  -2   6   9   19.17    7.91   0
  -1   6   9   53.21    7.53   0
   0   6   9   -2.77    7.96   0
   1   6   9   -0.78    7.76   0
   2   6   9   90.36    7.47   0
   3   6   9    1.83    7.54   0
   4   6   9   46.98    7.74   0
   5   6   9    7.98    7.87   0
   6   6   9   38.76    8.25   0
   7   6   9   -0.82    7.83   0
   8   6   9   78.44    8.63   0
   9   6   9   -0.96    8.62   0
 -10   7   9    5.20    8.22   0
  -9   7   9    4.59    8.58   0
  -8   7   9    1.99    8.27   0
  -7   7   9   63.40    8.29   0
  -6   7   9   65.87    8.23   0
  -5   7   9  182.05    8.68   0
  -4   7   9  121.20    8.29   0
  -3   7   9  122.82    7.40   0
  -2   7   9    9.29    7.67   0
  -1   7   9    5.17    7.93   0
   0   7   9    4.87    7.87   0
   1   7   9   -1.74    7.75   0
   2   7   9   77.93    7.58   0
   3   7   9   16.79    7.72   0
   4   7   9    1.21    7.58   0
   5   7   9   -0.59    7.89   0
   6   7   9    6.06    8.87   0
   7   7   9   51.05    8.24   0
   8   7   9    6.65    8.19   0
   9   7   9   21.59    9.04   0
 -10   8   9   61.54    8.43   0
  -9   8   9   80.98    8.53   0
  -8   8   9   32.14    8.69   0
  -7   8   9   42.36    8.36   0
  -6   8   9   33.07    8.52   0
  -5   8   9   14.40    8.76   0
  -4   8   9   78.37    8.66   0
  -3   8   9  238.30    8.95   0
  -2   8   9   11.58    7.86   0
  -1   8   9  290.98    8.21   0
   0   8   9    3.34    7.74   0
   1   8   9  286.54    8.05   0
   2   8   9   16.18    7.53   0
   3   8   9  209.08    8.10   0
   4   8   9    0.05    8.16   0
   5   8   9   48.64    8.21   0
   6   8   9   12.14    8.16   0
   7   8   9   23.53    8.21   0
   8   8   9    3.67    8.25   0
   9   8   9   23.68    8.96   0
  -9   9   9    5.36    8.36   0
  -8   9   9   32.72    8.42   0
  -7   9   9    3.76    8.16   0
  -6   9   9   77.50    8.55   0
  -5   9   9   13.53    8.31   0
  -4   9   9  184.10    8.83   0
  -3   9   9    8.03    8.05   0
  -2   9   9   25.76    8.06   0
  -1   9   9    8.60    7.77   0
   0   9   9   26.64    8.28   0
   1   9   9   14.70    8.23   0
   2   9   9   -0.23    7.38   0
   3   9   9   90.18    8.14   0
   4   9   9    1.64    7.44   0
   5   9   9   17.63    7.93   0
   6   9   9    1.90    8.43   0
   7   9   9    6.31    8.23   0
   8   9   9    9.51    8.04   0
  -9  10   9   20.15    8.41   0
  -8  10   9   18.76    8.53   0
  -7  10   9   49.24    8.67   0
  -6  10   9    4.11    8.53   0
  -5  10   9   22.24    8.41   0
  -4  10   9    9.91    8.07   0
  -3  10   9   24.03    8.12   0
  -2  10   9  121.97    8.44   0
  -1  10   9   35.01    8.11   0
   0  10   9   74.46    7.77   0
   1  10   9   98.49    8.10   0
   2  10   9   24.64    7.48   0
   3  10   9  116.42    8.24   0
   4  10   9   68.10    7.41   0
   5  10   9   62.45    8.47   0
   6  10   9   31.86    8.52   0
   7  10   9   50.27    8.33   0
   8  10   9   -3.72    8.35   0
  -8  11   9    2.39    8.68   0
  -7  11   9    4.16    8.74   0
  -6  11   9   40.74    8.18   0
  -5  11   9   29.15    8.30   0
  -4  11   9   28.95    8.40   0
  -3  11   9   21.50    8.33   0
  -2  11   9   24.49    7.96   0
  -1  11   9    0.90    7.73   0
   0  11   9    9.02    7.95   0
   1  11   9   10.78    7.69   0
   2  11   9   25.13    8.12   0
   3  11   9   47.13    7.96   0
   4  11   9   36.11    8.05   0
   5  11   9    4.89    8.06   0
   6  11   9   21.42    8.22   0
   7  11   9    0.56    8.08   0
  -8  12   9   61.11    8.69   0
  -7  12   9   32.31    8.57   0
  -6  12   9    6.37    8.36   0
  -5  12   9   52.73    8.31   0
  -4  12   9    6.66    8.36   0
  -3  12   9   53.70    8.20   0
  -2  12   9   -3.87    7.71   0
  -1  12   9    3.49    8.21   0
   0  12   9    6.49    8.04   0
   1  12   9    0.59    7.46   0
   2  12   9    8.13    7.76   0
   3  12   9   13.28    7.84   0
   4  12   9   -0.15    8.08   0
   5  12   9   24.00    8.22   0
   6  12   9   -4.98    8.25   0
   7  12   9   43.26    8.33   0
  -7  13   9   50.25    8.95   0
  -6  13   9    5.40    8.18   0
  -5  13   9    9.55    8.40   0
  -4  13   9   10.67    7.91   0
  -3  13   9   64.75    8.72   0
  -2  13   9   12.54    8.67   0
  -1  13   9   35.15    8.15   0
   0  13   9   16.40    8.44   0
   1  13   9   17.38    7.76   0
   2  13   9    2.63    8.25   0
   3  13   9   19.39    8.10   0
   4  13   9    9.62    8.14   0
   5  13   9    3.26    8.08   0
   6  13   9   20.54    8.42   0
  -6  14   9   30.97    8.49   0
  -5  14   9   -2.35    8.63   0
  -4  14   9   33.30    8.51   0
  -3  14   9   33.25    8.31   0
  -2  14   9    9.49    8.07   0
  -1  14   9    3.93    8.17   0
   0  14   9  108.06    8.24   0
   1  14   9   -5.47    8.13   0
   2  14   9  172.83    8.34   0
   3  14   9   38.76    7.97   0
   4  14   9   51.31    8.10   0
   5  14   9    9.22    8.12   0
  -5  15   9    2.29    8.58   0
  -4  15   9   15.06    8.22   0
  -3  15   9    4.82    8.23   0
  -2  15   9    1.51    8.40   0
  -1  15   9    2.02    8.20   0
   0  15   9    3.34    8.21   0
   1  15   9    8.68    8.17   0
   2  15   9   47.52    8.01   0
   3  15   9    7.01    8.35   0
   4  15   9   65.33    8.01   0
  -3  16   9   21.69    8.76   0
  -2  16   9   -0.12    8.43   0
  -1  16   9   51.32    8.52   0
   0  16   9    2.97    8.17   0
   1  16   9   58.25    8.14   0
   2  16   9   10.04    8.04   0
 -10   0  10  940.34    9.04   0
  -8   0  10   46.31    8.01   0
  -6   0  10  357.30    8.99   0
  -4   0  10   48.65    8.50   0
  -2   0  10   73.13    8.79   0
   0   0  10  556.89    8.83   0
   2   0  10 1578.72   10.25   0
   4   0  10   30.34    8.32   0
   6   0  10  438.95   10.13   0
   8   0  10 1190.72   10.82   0
  10   0  10  200.10    9.59   0
 -11   1  10   17.06    7.90   0
 -10   1  10  563.09    8.84   0
  -9   1  10    0.20    8.14   0
  -8   1  10 1448.55    9.79   0
  -7   1  10    4.23    8.60   0
  -6   1  10  908.58    9.70   0
  -5   1  10   16.02    8.44   0
  -4   1  10  141.27    9.14   0
  -3   1  10  479.24    9.34   0
  -2   1  10  867.40    9.47   0
  -1   1  10   22.98    8.01   0
   0   1  10  202.26    7.99   0
   1   1  10   38.88    7.82   0
   2   1  10  377.72    8.10   0
   3   1  10   29.54    8.08   0
   4   1  10  962.62    9.54   0
   5   1  10   65.36    8.70   0
   6   1  10  299.58    9.41   0
   7   1  10    0.32    8.21   0
   8   1  10   10.65    8.90   0
   9   1  10   -3.59    9.47   0
  10   1  10  207.58    9.99   0
 -11   2  10    9.75    8.00   0
 -10   2  10  152.02    7.99   0
  -9   2  10   13.61    7.81   0
  -8   2  10  202.20    8.60   0
  -7   2  10   12.15    8.98   0
  -6   2  10 1507.70   10.79   0
  -5   2  10  101.68    8.46   0
  -4   2  10 1724.81   10.99   0
  -3   2  10  653.75    8.93   0
  -2   2  10  168.95    7.51   0
  -1   2  10   -2.62    7.27   0
   0   2  10  639.12    9.07   0
   1   2  10   77.35    7.46   0
   2   2  10  600.92    8.58   0
   3   2  10  275.80    8.43   0
   4   2  10   56.67    8.45   0
   5   2  10   16.74    8.80   0
   6   2  10  262.37    8.99   0
   7   2  10   36.60    9.06   0
   8   2  10  746.34    9.84   0
   9   2  10   43.79    9.42   0
  10   2  10  105.64    9.33   0
 -11   3  10   15.06    7.99   0
 -10   3  10  260.22    8.61   0
  -9   3  10  153.43    8.67   0
  -8   3  10  333.80    8.72   0
  -7   3  10  328.08    8.99   0
  -6   3  10   10.18    8.74   0
  -5   3  10  165.10    9.04   0
  -4   3  10 1254.62    9.61   0
  -3   3  10  115.19    8.13   0
  -2   3  10 2614.97   10.92   0
  -1   3  10  882.16    8.49   0
   0   3  10  788.98    8.70   0
   1   3  10  190.30    8.06   0
   2   3  10   63.39    7.72   0
   3   3  10  133.10    7.66   0
   4   3  10  832.53    9.43   0
   5   3  10  168.21    9.04   0
   6   3  10  774.41   10.18   0
   7   3  10   22.93    8.73   0
   8   3  10   18.51   10.19   0
   9   3  10    7.61    9.44   0
 -10   4  10  149.04    8.65   0
  -9   4  10   88.45    8.43   0
  -8   4  10  212.44    8.46   0
  -7   4  10    3.61    8.64   0
  -6   4  10 1060.78    9.73   0
  -5   4  10  246.95    8.84   0
  -4   4  10 1976.07   10.38   0
  -3   4  10    1.60    8.36   0
  -2   4  10   66.72    7.76   0
  -1   4  10    3.13    7.85   0
   0   4  10 1654.54    9.97   0
   1   4  10  307.94    8.53   0
   2   4  10 1868.16   10.49   0
   3   4  10   23.54    7.77   0
   4   4  10  466.66    9.35   0
   5   4  10   96.82    9.03   0
   6   4  10   58.98    8.50   0
   7   4  10   61.91    9.05   0
   8   4  10  280.02   10.00   0
   9   4  10   38.71    9.78   0
 -10   5  10  364.50    8.49   0
  -9   5  10   92.21    8.44   0
  -8   5  10  950.48    9.50   0
  -7   5  10  289.89    8.60   0
  -6   5  10  243.00    8.74   0
  -5   5  10    9.79    8.17   0
  -4   5  10  449.04    8.52   0
  -3   5  10  289.98    8.24   0
  -2   5  10 1591.40    9.59   0
  -1   5  10  104.77    7.77   0
   0   5  10  618.71    8.93   0
   1   5  10  152.89    8.20   0
   2   5  10    6.70    7.92   0
   3   5  10    6.45    8.04   0
   4   5  10 1027.58    9.06   0
   5   5  10   27.57    8.33   0
   6   5  10  858.94    9.83   0
   7   5  10   18.59    8.58   0
   8   5  10   12.60    8.30   0
   9   5  10   -6.05    9.73   0
 -10   6  10   47.73    8.14   0
  -9   6  10   37.87    8.74   0
  -8   6  10   26.95    8.45   0
  -7   6  10  646.55    9.30   0
  -6   6  10  326.25    8.90   0
  -5   6  10  767.58    8.80   0
  -4   6  10  583.40    8.72   0
  -3   6  10  289.94    8.07   0
  -2   6  10   12.11    8.08   0
  -1   6  10    1.72    7.45   0
   0   6  10  924.33    8.81   0
   1   6  10  514.17    8.48   0
   2   6  10 1977.83   11.22   0
   3   6  10  147.41    8.04   0
   4   6  10  526.06    8.99   0
   5   6  10   60.49    8.19   0
   6   6  10   27.33    8.31   0
   7   6  10   11.81    8.16   0
   8   6  10  292.78    9.11   0
   9   6  10   75.21    8.57   0
 -10   7  10   17.53    8.17   0
  -9   7  10   53.53    8.44   0
  -8   7  10  291.64    8.83   0
  -7   7  10   48.85    8.42   0
  -6   7  10    5.08    8.54   0
  -5   7  10  193.02    8.16   0
  -4   7  10  632.93    8.54   0
  -3   7  10 1103.20    9.02   0
  -2   7  10 1507.53    9.47   0
  -1   7  10  975.61    9.00   0
   0   7  10 1348.25    9.53   0
   1   7  10  200.32    8.04   0
   2   7  10    3.19    7.55   0
   3   7  10   18.34    7.73   0
   4   7  10  183.72    8.66   0
   5   7  10   55.18    7.98   0
   6   7  10  154.42    8.97   0
   7   7  10   69.76    8.61   0
   8   7  10    3.33    8.81   0
   9   7  10   22.01    8.58   0
  -9   8  10   14.21    8.35   0
  -8   8  10    2.93    8.29   0
  -7   8  10   55.34    8.59   0
  -6   8  10  517.86    9.21   0
  -5   8  10  129.96    8.61   0
  -4   8  10  344.70    8.32   0
  -3   8  10   62.92    7.87   0
  -2   8  10   19.80    7.58   0
  -1   8  10   36.15    8.19   0
   0   8  10  174.03    8.00   0
   1   8  10  329.24    8.54   0
   2   8  10  552.13    8.32   0
   3   8  10  392.00    8.49   0
   4   8  10    5.27    8.36   0
   5   8  10   16.68    8.13   0
   6   8  10  261.89    9.16   0
   7   8  10   77.42    8.67   0
   8   8  10  384.30    9.18   0
  -9   9  10   93.16    8.67   0
  -8   9  10  446.00    9.18   0
  -7   9  10   43.21    8.56   0
  -6   9  10  114.65    8.34   0
  -5   9  10   29.69    9.00   0
  -4   9  10    9.76    7.99   0
  -3   9  10  132.29    7.88   0
  -2   9  10  239.72    8.38   0
  -1   9  10  156.83    8.31   0
   0   9  10  195.01    8.12   0
   1   9  10    2.19    8.23   0
   2   9  10  299.02    8.12   0
   3   9  10   93.57    7.85   0
   4   9  10  623.03    8.71   0
   5   9  10  208.34    8.38   0
   6   9  10  406.60    9.16   0
   7   9  10    2.25    8.25   0
   8   9  10   23.15    8.34   0
  -9  10  10   11.83    8.49   0
  -8  10  10   39.76    8.41   0
  -7  10  10   10.47    8.25   0
  -6  10  10  273.34    9.15   0
  -5  10  10  201.93    9.13   0
  -4  10  10  435.42    9.02   0
  -3  10  10  149.50    8.71   0
  -2  10  10  105.71    8.33   0
  -1  10  10   38.31    7.91   0
   0  10  10  329.07    8.63   0
   1  10  10  185.41    8.01   0
   2  10  10  447.44    8.30   0
   3  10  10  384.77    8.51   0
   4  10  10  140.62    7.98   0
   5  10  10    4.23    8.25   0
   6  10  10  181.38    8.69   0
   7  10  10  159.43    8.29   0
  -8  11  10  223.65    8.60   0
  -7  11  10   67.50    8.79   0
  -6  11  10   90.09    8.72   0
  -5  11  10   14.46    8.73   0
  -4  11  10    4.75    8.32   0
  -3  11  10  250.90    8.63   0
  -2  11  10  452.52    9.02   0
  -1  11  10  572.48    8.91   0
   0  11  10   53.54    8.18   0
   1  11  10   87.77    7.78   0
   2  11  10  125.55    7.88   0
   3  11  10   41.29    8.11   0
   4  11  10  403.75    8.67   0
   5  11  10  134.99    8.78   0
   6  11  10  375.93    9.06   0
   7  11  10   38.91    8.06   0
  -7  12  10   47.69    8.84   0
  -6  12  10  484.10    9.49   0
  -5  12  10  350.64    9.18   0
  -4  12  10  428.83    8.76   0
  -3  12  10  142.15    8.64   0
  -2  12  10    5.21    7.93   0
  -1  12  10   18.56    8.07   0
   0  12  10   45.16    8.14   0
   1  12  10  241.48    7.91   0
   2  12  10  201.69    8.22   0
   3  12  10   65.50    8.08   0
   4  12  10   96.29    7.89   0
   5  12  10   45.91    8.44   0
   6  12  10   80.03    8.53   0
  -6  13  10    3.89    8.25   0
  -5  13  10   -2.73    8.67   0
  -4  13  10  111.98    8.61   0
  -3  13  10   31.48    8.21   0
  -2  13  10  404.85    8.78   0
  -1  13  10  148.16    8.61   0
   0  13  10  209.44    9.01   0
   1  13  10   -2.59    7.97   0
   2  13  10   30.13    7.87   0
   3  13  10  294.45    8.75   0
   4  13  10  191.71    8.06   0
   5  13  10  324.71    8.64   0
  -6  14  10  148.77    8.04   0
  -5  14  10  172.71    8.59   0
  -4  14  10   77.93    8.60   0
  -3  14  10   16.03    8.37   0
  -2  14  10   18.34    8.42   0
  -1  14  10  101.14    8.35   0
   0  14  10  193.81    8.79   0
   1  14  10  497.98    8.56   0
   2  14  10  143.88    8.12   0
   3  14  10  271.94    8.43   0
   4  14  10    5.20    8.55   0
  -4  15  10   42.30    8.60   0
  -3  15  10  287.53    9.00   0
  -2  15  10   82.48    8.54   0
  -1  15  10  449.21    9.52   0
   0  15  10   53.31    8.93   0
   1  15  10   40.54    8.34   0
   2  15  10   -0.31    8.06   0
   3  15  10  136.61    8.46   0
  -2  16  10   -0.53    8.45   0
  -1  16  10   10.72    8.87   0
   0  16  10  150.89    8.36   0
   1  16  10  215.29    8.74   0
 -11   0  11    3.77    7.29   0
  -9   0  11   16.08    7.58   0
  -7   0  11   19.31    8.19   0
  -5   0  11   -0.76    8.12   0
  -3   0  11  140.12    8.95   0
  -1   0  11   -2.76    7.55   0
   1   0  11    8.93    7.47   0
   3   0  11   39.22    8.17   0
   5   0  11   32.00    8.65   0
   7   0  11   -3.48    8.70   0
   9   0  11    8.57    9.89   0
 -11   1  11   42.41    6.99   0
 -10   1  11   69.92    7.82   0
  -9   1  11   16.80    8.13   0
  -8   1  11   58.50    8.08   0
  -7   1  11    8.11    8.02   0
  -6   1  11    6.86    8.67   0
  -5   1  11    1.60    8.67   0
  -4   1  11   25.72    8.83   0
  -3   1  11   26.10    9.47   0
  -2   1  11   21.20    8.72   0
  -1   1  11   62.19    8.40   0
   0   1  11   84.27    8.39   0
   1   1  11   31.52    7.62   0
   2   1  11  341.45    8.37   0
   3   1  11   -0.38    7.78   0
   4   1  11   73.50    8.70   0
   5   1  11   28.28    8.70   0
   6   1  11    2.39    9.31   0
   7   1  11   85.29    9.92   0
   8   1  11   13.92    9.02   0
   9   1  11   58.05    9.30   0
 -10   2  11   22.37    8.20   0
  -9   2  11   46.30    8.24   0
  -8   2  11   -0.83    8.13   0
  -7   2  11    5.58    8.07   0
  -6   2  11   -0.05    8.49   0
  -5   2  11   28.58    8.18   0
  -4   2  11    7.77    8.52   0
  -3   2  11   18.27    8.32   0
  -2   2  11   -0.61    8.48   0
  -1   2  11   15.11    7.85   0
   0   2  11   25.90    7.98   0
   1   2  11   33.29    7.79   0
   2   2  11  130.88    7.90   0
   3   2  11   34.52    8.18   0
   4   2  11  164.98    8.88   0
   5   2  11   62.31    8.97   0
   6   2  11  188.86   10.21   0
   7   2  11   60.88    9.36   0
   8   2  11  108.16    9.24   0
   9   2  11   33.04    9.41   0
 -10   3  11    6.50    8.01   0
  -9   3  11    4.57    8.04   0
  -8   3  11   11.16    8.48   0
  -7   3  11  160.79    8.79   0
  -6   3  11    1.48    8.64   0
  -5   3  11  267.76    8.74   0
  -4   3  11   14.69    8.10   0
  -3   3  11  119.90    8.29   0
  -2   3  11  117.55    7.96   0
  -1   3  11    1.79    7.43   0
   0   3  11   71.76    7.96   0
   1   3  11    1.63    8.30   0
   2   3  11   21.12    7.68   0
   3   3  11  163.47    8.47   0
   4   3  11   36.00    8.36   0
   5   3  11   87.88    8.73   0
   6   3  11   43.27    9.29   0
   7   3  11   13.11    9.20   0
   8   3  11  112.77    9.78   0
   9   3  11   23.29    9.51   0
 -10   4  11    6.08    8.05   0
  -9   4  11   36.15    8.59   0
  -8   4  11   18.06    8.35   0
  -7   4  11    5.23    8.41   0
  -6   4  11   20.36    8.22   0
  -5   4  11   61.30    8.16   0
  -4   4  11   -1.84    8.05   0
  -3   4  11   15.89    7.95   0
  -2   4  11   -4.25    7.94   0
  -1   4  11   -0.83    8.05   0
   0   4  11    2.47    8.55   0
   1   4  11   19.83    8.11   0
   2   4  11   72.22    8.08   0
   3   4  11   -0.52    7.94   0
   4   4  11   99.93    8.71   0
   5   4  11   58.18    8.79   0
   6   4  11    1.67    8.96   0
   7   4  11   22.08    9.09   0
   8   4  11   -1.47    9.98   0
   9   4  11   16.74    9.85   0
 -10   5  11   -1.12    8.28   0
  -9   5  11   24.61    8.51   0
  -8   5  11   24.48    8.52   0
  -7   5  11   33.53    8.97   0
  -6   5  11   43.03    9.14   0
  -5   5  11   38.58    8.03   0
  -4   5  11   12.95    8.26   0
  -3   5  11   43.12    7.96   0
  -2   5  11    1.48    7.92   0
  -1   5  11  163.47    7.61   0
   0   5  11   98.48    8.40   0
   1   5  11  112.75    8.26   0
   2   5  11   12.13    7.94   0
   3   5  11  167.16    7.87   0
   4   5  11    2.11    7.64   0
   5   5  11   73.42    8.83   0
   6   5  11    6.76    9.18   0
   7   5  11   14.19    8.38   0
   8   5  11    4.64    9.03   0
   9   5  11    8.12    9.69   0
 -10   6  11   38.53    8.00   0
  -9   6  11   67.24    8.44   0
  -8   6  11    7.60    8.65   0
  -7   6  11   19.46    8.65   0
  -6   6  11    1.42    8.34   0
  -5   6  11   74.81    8.54   0
  -4   6  11   88.56    8.02   0
  -3   6  11    8.75    8.00   0
  -2   6  11  102.07    8.29   0
  -1   6  11   11.49    7.57   0
   0   6  11   27.88    7.82   0
   1   6  11   77.69    7.71   0
   2   6  11   33.03    7.89   0
   3   6  11  117.23    7.38   0
   4   6  11   16.28    8.16   0
   5   6  11   26.74    8.73   0
   6   6  11    4.31    8.91   0
   7   6  11   25.53    8.74   0
   8   6  11    1.47    8.00   0
  -9   7  11   -1.89    8.38   0
  -8   7  11    7.50    8.43   0
  -7   7  11    5.77    8.63   0
  -6   7  11  124.70    8.18   0
  -5   7  11   10.74    8.24   0
  -4   7  11   22.59    8.35   0
  -3   7  11   31.19    7.99   0
  -2   7  11    4.09    7.68   0
  -1   7  11  212.54    8.35   0
   0   7  11   10.59    8.10   0
   1   7  11  249.81    8.40   0
   2   7  11   53.12    7.55   0
   3   7  11  148.02    8.17   0
   4   7  11   29.78    7.84   0
   5   7  11  100.49    8.15   0
   6   7  11    3.24    9.12   0
   7   7  11   70.76    8.77   0
   8   7  11   13.40    8.56   0
  -9   8  11    3.00    8.51   0
  -8   8  11   22.31    8.17   0
  -7   8  11   -0.81    8.72   0
  -6   8  11    7.49    7.80   0
  -5   8  11    6.64    8.11   0
  -4   8  11    4.72    7.68   0
  -3   8  11    8.73    8.00   0
  -2   8  11    4.22    7.97   0
  -1   8  11    6.01    7.85   0
   0   8  11   21.36    7.74   0
   1   8  11    3.65    8.14   0
   2   8  11    3.41    7.82   0
   3   8  11   20.18    7.89   0
   4   8  11   33.07    8.00   0
   5   8  11   26.06    8.65   0
   6   8  11   12.78    8.80   0
   7   8  11   27.38    8.43   0
   8   8  11    3.64    8.47   0
  -9   9  11   40.09    7.97   0
  -8   9  11   52.82    8.84   0
  -7   9  11   17.95    8.72   0
  -6   9  11    9.02    7.86   0
  -5   9  11    6.36    7.82   0
  -4   9  11   -0.01    8.02   0
  -3   9  11   20.88    7.99   0
  -2   9  11   18.10    7.87   0
  -1   9  11    0.44    7.78   0
   0   9  11    1.07    7.91   0
   1   9  11   -1.58    8.20   0
   2   9  11   -0.66    8.04   0
   3   9  11   29.14    7.97   0
   4   9  11   26.83    7.70   0
   5   9  11    4.24    8.41   0
   6   9  11   -1.35    8.75   0
   7   9  11    9.12    8.44   0
  -8  10  11   35.64    8.14   0
  -7  10  11    2.55    9.08   0
  -6  10  11   60.56    8.19   0
  -5  10  11   -2.86    8.29   0
  -4  10  11  188.17    8.04   0
  -3  10  11    1.11    7.75   0
  -2  10  11   87.14    8.02   0
  -1  10  11   -3.86    8.30   0
   0  10  11   36.16    8.17   0
   1  10  11   -2.36    7.62   0
   2  10  11    9.96    7.41   0
   3  10  11    0.27    7.91   0
   4  10  11    8.94    8.07   0
   5  10  11    3.87    7.93   0
   6  10  11   21.86    8.63   0
   7  10  11   51.54    7.94   0
  -8  11  11   22.06    7.69   0
  -7  11  11    3.11    8.11   0
  -6  11  11    1.08    8.00   0
  -5  11  11    3.59    8.06   0
  -4  11  11   15.54    7.92   0
  -3  11  11    0.68    8.19   0
  -2  11  11    9.75    8.47   0
  -1  11  11   25.79    8.27   0
   0  11  11   56.78    8.32   0
   1  11  11  123.69    8.08   0
   2  11  11   97.86    8.16   0
   3  11  11  111.84    8.33   0
   4  11  11   64.82    7.92   0
   5  11  11   22.21    8.26   0
   6  11  11   23.44    8.41   0
  -7  12  11    4.13    8.51   0
  -6  12  11   30.75    8.66   0
  -5  12  11   63.70    7.92   0
  -4  12  11   37.83    8.05   0
  -3  12  11  100.92    8.12   0
  -2  12  11    7.52    8.27   0
  -1  12  11   64.99    8.31   0
   0  12  11   10.99    8.36   0
   1  12  11    9.34    8.01   0
   2  12  11   39.05    7.86   0
   3  12  11   -2.17    8.12   0
   4  12  11    3.61    7.98   0
   5  12  11   -4.83    8.70   0
   6  12  11    2.84    7.26   0
  -6  13  11    0.71    8.00   0
  -5  13  11    8.12    8.11   0
  -4  13  11   16.21    9.13   0
  -3  13  11    1.83    8.63   0
  -2  13  11   77.22    8.59   0
  -1  13  11   11.62    8.61   0
   0  13  11   96.82    8.56   0
   1  13  11   13.01    8.16   0
   2  13  11   57.71    8.19   0
   3  13  11   34.46    8.11   0
   4  13  11   57.91    8.34   0
   5  13  11   -1.64    8.65   0
  -5  14  11   46.97    8.05   0
  -4  14  11    7.88    8.40   0
  -3  14  11   37.84    8.60   0
  -2  14  11   23.37    8.62   0
  -1  14  11   13.69    9.02   0
   0  14  11    5.41    8.86   0
   1  14  11   -1.29    8.12   0
   2  14  11   36.17    7.94   0
   3  14  11    8.39    8.35   0
   4  14  11   33.73    8.04   0
  -3  15  11    2.98    7.87   0
  -2  15  11    2.78    8.95   0
  -1  15  11    2.70    8.53   0
   0  15  11    2.60    8.14   0
   1  15  11    4.41    8.07   0
   2  15  11   47.19    8.36   0
 -10   0  12   12.79    7.73   0
  -8   0  12  272.34    8.55   0
  -6   0  12   30.53    8.44   0
  -4   0  12  735.74    9.70   0
  -2   0  12 4514.90   14.12   0
   0   0  12 8575.99   16.56   0
   2   0  12  976.42    9.21   0
   4   0  12  228.21    8.77   0
   6   0  12  601.34    9.84   0
   8   0  12  313.34    9.11   0
 -10   1  12  410.65    8.66   0
  -9   1  12   18.61    7.76   0
  -8   1  12    9.89    7.85   0
  -7   1  12    8.24    8.21   0
  -6   1  12 1206.07    9.86   0
  -5   1  12   10.22    8.36   0
  -4   1  12 2788.74   12.45   0
  -3   1  12  191.96    8.74   0
  -2   1  12  803.99    9.72   0
  -1   1  12   13.74    8.41   0
   0   1  12  221.75    8.93   0
   1   1  12   45.87    7.67   0
   2   1  12 1190.80    9.52   0
   3   1  12  152.88    8.44   0
   4   1  12 1212.15   10.69   0
   5   1  12   17.77    8.59   0
   6   1  12   13.04    9.46   0
   7   1  12    1.06    9.18   0
   8   1  12  414.58    9.88   0
   9   1  12   -1.08    9.68   0
 -10   2  12  145.68    8.29   0
  -9   2  12   23.96    8.06   0
  -8   2  12  967.38    8.69   0
  -7   2  12  215.72    8.32   0
  -6   2  12 1216.70    9.83   0
  -5   2  12  105.34    9.27   0
  -4   2  12  151.19    8.48   0
  -3   2  12   32.99    8.57   0
  -2   2  12  684.20    9.23   0
  -1   2  12  112.31    7.73   0
   0   2  12 1317.28    9.62   0
   1   2  12  569.19    8.63   0
   2   2  12    7.67    7.64   0
   3   2  12   66.17    8.45   0
   4   2  12  623.95    9.61   0
   5   2  12   37.26    8.98   0
   6   2  12  479.44    9.97   0
   7   2  12    9.06    9.59   0
   8   2  12  123.60    9.19   0
   9   2  12    3.91    9.94   0
 -10   3  12  408.69    8.65   0
  -9   3  12   60.70    8.68   0
  -8   3  12  114.82    8.52   0
  -7   3  12   37.74    8.36   0
  -6   3  12   18.32    8.77   0
  -5   3  12  266.30    8.54   0
  -4   3  12  778.87    9.11   0
  -3   3  12  428.49    8.36   0
  -2   3  12  147.32    8.29   0
  -1   3  12   28.04    8.04   0
   0   3  12  299.61    8.51   0
   1   3  12  135.50    8.13   0
   2   3  12 1175.12   10.11   0
   3   3  12  339.76    8.59   0
   4   3  12  752.19   10.08   0
   5   3  12  121.38    9.25   0
   6   3  12   38.42    9.39   0
   7   3  12    0.66    9.04   0
   8   3  12  445.36   10.76   0
   9   3  12   -3.06    9.30   0
 -10   4  12    9.26    7.91   0
  -9   4  12  105.45    8.65   0
  -8   4  12  502.12    9.53   0
  -7   4  12    5.05    8.42   0
  -6   4  12  779.04    9.06   0
  -5   4  12  170.14    8.44   0
  -4   4  12    9.02    7.96   0
  -3   4  12  642.81    8.80   0
  -2   4  12  485.47    8.63   0
  -1   4  12  930.78    9.32   0
   0   4  12  318.35    8.47   0
   1   4  12  562.57    9.01   0
   2   4  12   43.91    8.21   0
   3   4  12   -2.95    7.89   0
   4   4  12  708.12    9.56   0
   5   4  12   22.85    8.86   0
   6   4  12  665.49   11.05   0
   7   4  12   13.44    9.39   0
   8   4  12   64.30   10.15   0
 -10   5  12  375.67    8.42   0
  -9   5  12   57.87    8.14   0
  -8   5  12   21.11    8.78   0
  -7   5  12    8.05    8.48   0
  -6   5  12  325.52    8.27   0
  -5   5  12   71.67    7.99   0
  -4   5  12  871.56    9.39   0
  -3   5  12  433.95    8.77   0
  -2   5  12  168.73    8.67   0
  -1   5  12   16.35    7.49   0
   0   5  12  132.87    7.60   0
   1   5  12  106.01    8.37   0
   2   5  12  686.39    9.05   0
   3   5  12   20.95    8.36   0
   4   5  12  230.07    8.08   0
   5   5  12   24.93    8.63   0
   6   5  12   35.84    8.78   0
   7   5  12   74.99    8.63   0
   8   5  12  371.46    9.59   0
  -9   6  12   86.55    8.64   0
  -8   6  12  533.02    9.17   0
  -7   6  12  333.17    8.00   0
  -6   6  12  304.49    8.39   0
  -5   6  12  150.93    8.53   0
  -4   6  12   14.60    8.02   0
  -3   6  12  125.13    8.31   0
  -2   6  12  536.21    8.79   0
  -1   6  12  171.05    7.69   0
   0   6  12  486.28    8.48   0
   1   6  12   38.68    8.34   0
   2   6  12   19.68    8.37   0
   3   6  12  296.45    8.09   0
   4   6  12  265.84    8.55   0
   5   6  12  132.95    8.27   0
   6   6  12  791.51   10.00   0
   7   6  12   72.54    8.28   0
   8   6  12  175.38    9.07   0
  -9   7  12  211.20    8.55   0
  -8   7  12   54.87    8.82   0
  -7   7  12   11.07    8.38   0
  -6   7  12  278.89    8.37   0
  -5   7  12   35.56    7.97   0
  -4   7  12  385.45    8.68   0
  -3   7  12   27.36    7.90   0
  -2   7  12  240.77    8.49   0
  -1   7  12    0.61    7.64   0
   0   7  12  162.30    7.85   0
   1   7  12   62.28    8.08   0
   2   7  12  415.10    8.74   0
   3   7  12  218.64    7.98   0
   4   7  12   39.96    8.36   0
   5   7  12   10.38    8.48   0
   6   7  12   14.16    9.02   0
   7   7  12  176.36    9.37   0
   8   7  12  150.36    8.75   0
  -9   8  12   11.33    8.07   0
  -8   8  12  815.88    8.61   0
  -7   8  12   94.65    8.14   0
  -6   8  12  452.21    8.77   0
  -5   8  12   98.24    8.72   0
  -4   8  12   14.15    8.23   0
  -3   8  12    6.51    7.96   0
  -2   8  12  284.08    8.11   0
  -1   8  12  162.24    8.02   0
   0   8  12  203.90    8.31   0
   1   8  12   35.16    7.70   0
   2   8  12   -0.61    7.70   0
   3   8  12  127.77    8.02   0
   4   8  12  108.10    8.75   0
   5   8  12  203.24    8.66   0
   6   8  12  543.14    9.72   0
   7   8  12  106.96    9.13   0
  -8   9  12   -4.05    7.98   0
  -7   9  12    5.11    8.05   0
  -6   9  12  498.77    8.69   0
  -5   9  12  391.62    9.41   0
  -4   9  12  428.39    8.53   0
  -3   9  12  104.36    7.84   0
  -2   9  12  218.91    8.36   0
  -1   9  12   67.97    8.39   0
   0   9  12   24.53    8.55   0
   1   9  12   52.42    7.97   0
   2   9  12  827.27    9.20   0
   3   9  12  226.48    8.46   0
   4   9  12  416.31    9.60   0
   5   9  12   58.16    8.47   0
   6   9  12   29.17    8.63   0
   7   9  12   39.44    8.50   0
  -8  10  12   95.20    8.18   0
  -7  10  12  317.35    8.80   0
  -6  10  12   20.62    8.16   0
  -5  10  12  150.85    8.79   0
  -4  10  12  147.00    8.22   0
  -3  10  12   81.59    8.19   0
  -2  10  12 1130.60    9.54   0
  -1  10  12  295.16    8.35   0
   0  10  12  730.43    8.94   0
   1  10  12   75.16    8.23   0
   2  10  12  215.62    8.36   0
   3  10  12   18.03    8.25   0
   4  10  12    4.69    8.14   0
   5  10  12  129.34    8.49   0
   6  10  12  117.34    9.02   0
  -7  11  12   53.02    8.43   0
  -6  11  12  285.64    8.73   0
  -5  11  12  441.70    8.79   0
  -4  11  12  482.63    8.58   0
  -3  11  12  225.48    8.53   0
  -2  11  12   68.06    8.06   0
  -1  11  12   16.71    7.87   0
   0  11  12    6.24    8.14   0
   1  11  12  104.44    8.58   0
   2  11  12  190.52    8.64   0
   3  11  12  329.14    8.69   0
   4  11  12   85.99    8.06   0
   5  11  12  104.49    8.54   0
   6  11  12   22.30    8.65   0
  -6  12  12  221.88    8.67   0
  -5  12  12   15.33    8.37   0
  -4  12  12   33.51    8.18   0
  -3  12  12  138.92    8.19   0
  -2  12  12   74.50    8.15   0
  -1  12  12  363.83    8.95   0
   0  12  12   38.37    8.64   0
   1  12  12  182.48    8.42   0
   2  12  12    6.75    8.37   0
   3  12  12    3.13    8.35   0
   4  12  12   71.37    8.28   0
   5  12  12  135.06    8.72   0
  -5  13  12  132.06    8.30   0
  -4  13  12   85.87    8.19   0
  -3  13  12  131.94    8.17   0
  -2  13  12    8.37    8.22   0
  -1  13  12   18.27    8.72   0
   0  13  12   78.35    9.11   0
   1  13  12  252.96    8.60   0
   2  13  12  216.43    8.72   0
   3  13  12  101.53    8.46   0
   4  13  12   58.90    8.60   0
  -4  14  12    9.14    8.02   0
  -3  14  12  133.42    8.33   0
  -2  14  12  126.06    8.69   0
  -1  14  12  313.14    9.16   0
   0  14  12  231.10    8.72   0
   1  14  12   54.51    8.52   0
   2  14  12   11.75    8.39   0
   3  14  12    9.38    7.27   0
  -1  15  12   16.87    7.52   0
   0  15  12   10.79    7.99   0
  -9   0  13   -0.81    8.16   0
  -7   0  13   60.68    8.58   0
  -5   0  13  122.86    8.62   0
  -3   0  13  158.28    9.60   0
  -1   0  13   16.39    8.67   0
   1   0  13   -3.88    8.55   0
   3   0  13    0.44    8.23   0
   5   0  13   -3.83    8.86   0
   7   0  13   -5.13    8.74   0
 -10   1  13   15.07    7.95   0
  -9   1  13   65.91    8.32   0
  -8   1  13   14.50    8.06   0
  -7   1  13   43.87    8.86   0
  -6   1  13    1.14    8.86   0
  -5   1  13   17.58    8.58   0
  -4   1  13   51.08    8.83   0
  -3   1  13   21.28    8.83   0
  -2   1  13  107.91    8.61   0
  -1   1  13    0.84    8.32   0
   0   1  13    6.36    7.95   0
   1   1  13    6.76    7.89   0
   2   1  13  104.22    8.23   0
   3   1  13   15.57    8.22   0
   4   1  13  254.42    8.86   0
   5   1  13   -0.18    8.82   0
   6   1  13  147.34    9.43   0
   7   1  13   37.22    9.16   0
   8   1  13  219.27    9.94   0
 -10   2  13   23.12    7.87   0
  -9   2  13   16.20    8.23   0
  -8   2  13   49.67    8.56   0
  -7   2  13   15.93    8.40   0
  -6   2  13   12.07    8.71   0
  -5   2  13    6.35    8.01   0
  -4   2  13    1.40    8.91   0
  -3   2  13    3.89    8.08   0
  -2   2  13    5.25    8.57   0
  -1   2  13    7.36    7.95   0
   0   2  13   27.28    8.46   0
   1   2  13   85.00    8.55   0
   2   2  13   64.74    8.01   0
   3   2  13   45.60    8.50   0
   4   2  13   54.71    8.93   0
   5   2  13   -4.84    8.54   0
   6   2  13   -2.98    9.30   0
   7   2  13    1.50    9.21   0
   8   2  13    3.97    9.28   0
 -10   3  13   95.18    7.90   0
  -9   3  13    3.62    8.59   0
  -8   3  13   63.45    8.83   0
  -7   3  13   21.66    8.71   0
  -6   3  13    3.99    7.73   0
  -5   3  13    1.05    7.90   0
  -4   3  13   14.98    8.57   0
  -3   3  13    5.39    8.27   0
  -2   3  13   25.51    8.24   0
  -1   3  13    4.18    8.35   0
   0   3  13   15.44    8.39   0
   1   3  13   95.83    8.37   0
   2   3  13   10.31    8.17   0
   3   3  13  108.36    8.69   0
   4   3  13   24.99    8.92   0
   5   3  13   12.69    8.88   0
   6   3  13   -1.09    9.03   0
   7   3  13   16.56    8.96   0
   8   3  13    2.97   10.12   0
  -9   4  13    1.37    8.60   0
  -8   4  13   -1.35    8.34   0
  -7   4  13    7.09    8.07   0
  -6   4  13    9.12    8.27   0
  -5   4  13    8.01    8.15   0
  -4   4  13   79.07    7.97   0
  -3   4  13   10.27    8.38   0
  -2   4  13   10.33    7.99   0
  -1   4  13   12.85    8.03   0
   0   4  13   45.97    8.15   0
   1   4  13   23.62    8.46   0
   2   4  13  165.13    8.24   0
   3   4  13   11.40    8.57   0
   4   4  13   17.27    8.99   0
   5   4  13    4.33    9.10   0
   6   4  13    7.56    9.63   0
   7   4  13    5.78    8.63   0
   8   4  13   34.14    9.07   0
  -9   5  13    2.19    7.96   0
  -8   5  13    1.50    7.99   0
  -7   5  13    5.38    8.13   0
  -6   5  13    2.45    8.24   0
  -5   5  13   43.18    8.41   0
  -4   5  13    3.03    8.30   0
  -3   5  13   31.01    8.30   0
  -2   5  13   54.69    8.54   0
  -1   5  13   52.34    7.82   0
   0   5  13   28.36    7.99   0
   1   5  13  154.95    8.27   0
   2   5  13    7.02    8.40   0
   3   5  13  140.42    8.95   0
   4   5  13    0.33    8.81   0
   5   5  13  126.31    8.72   0
   6   5  13    8.59    8.66   0
   7   5  13  153.58    8.50   0
   8   5  13    6.10    9.43   0
  -9   6  13   41.15    7.87   0
  -8   6  13    5.95    8.21   0
  -7   6  13    6.84    8.08   0
  -6   6  13   72.13    8.29   0
  -5   6  13   26.23    7.92   0
  -4   6  13  109.37    8.78   0
  -3   6  13    6.96    7.88   0
  -2   6  13    8.26    8.22   0
  -1   6  13   25.91    7.86   0
   0   6  13    6.34    7.97   0
   1   6  13   22.61    8.20   0
   2   6  13   49.16    8.51   0
   3   6  13    3.48    7.47   0
   4   6  13   16.53    8.43   0
   5   6  13   -0.50    8.66   0
   6   6  13    3.72    8.47   0
   7   6  13   11.76    8.58   0
  -9   7  13   -9.47    7.74   0
  -8   7  13   15.80    8.13   0
  -7   7  13    4.06    8.12   0
  -6   7  13    1.82    8.18   0
  -5   7  13   16.67    8.18   0
  -4   7  13    4.69    7.89   0
  -3   7  13   20.34    9.05   0
  -2   7  13    6.55    8.09   0
  -1   7  13    7.57    8.10   0
   0   7  13   37.34    8.03   0
   1   7  13    6.06    8.13   0
   2   7  13   10.31    8.89   0
   3   7  13   22.23    7.91   0
   4   7  13    0.20    7.73   0
   5   7  13   30.10    8.38   0
   6   7  13    1.57    8.28   0
   7   7  13   16.80    8.00   0
  -8   8  13   51.04    8.53   0
  -7   8  13   41.23    8.26   0
  -6   8  13   16.41    8.09   0
  -5   8  13   90.79    8.54   0
  -4   8  13   19.58    8.61   0
  -3   8  13   12.98    7.76   0
  -2   8  13   20.37    7.90   0
  -1   8  13   28.27    8.02   0
   0   8  13   -4.45    8.67   0
   1   8  13   84.34    8.46   0
   2   8  13    0.17    8.11   0
   3   8  13   66.21    8.27   0
   4   8  13    6.79    8.15   0
   5   8  13   28.88    8.27   0
   6   8  13    2.32    8.58   0
   7   8  13    8.18    8.20   0
  -8   9  13    3.51    8.28   0
  -7   9  13   29.57    8.23   0
  -6   9  13   43.15    8.42   0
  -5   9  13   22.51    8.34   0
  -4   9  13  318.78    8.67   0
  -3   9  13   57.94    7.93   0
  -2   9  13  270.99    8.40   0
  -1   9  13  105.70    8.43   0
   0   9  13  140.68    8.13   0
   1   9  13    3.05    8.19   0
   2   9  13  174.90    8.39   0
   3   9  13   -0.38    8.47   0
   4   9  13  113.59    8.57   0
   5   9  13    6.84    8.22   0
   6   9  13   47.68    8.74   0
  -7  10  13   21.31    7.94   0
  -6  10  13    3.03    8.39   0
  -5  10  13   10.88    8.14   0
  -4  10  13    2.04    8.80   0
  -3  10  13   11.49    8.20   0
  -2  10  13    0.06    8.04   0
  -1  10  13   77.68    7.95   0
   0  10  13   63.19    8.17   0
   1  10  13   14.43    7.88   0
   2  10  13   48.44    8.05   0
   3  10  13   -7.48    8.27   0
   4  10  13   21.41    8.24   0
   5  10  13   25.84    8.65   0
   6  10  13   27.20    7.90   0
  -6  11  13    2.59    8.41   0
  -5  11  13   29.25    8.45   0
  -4  11  13    3.89    8.54   0
  -3  11  13   21.47    7.93   0
  -2  11  13    5.86    8.32   0
  -1  11  13   14.64    7.96   0
   0  11  13    5.83    8.36   0
   1  11  13   14.34    8.32   0
   2  11  13   20.21    8.43   0
   3  11  13    7.07    8.21   0
   4  11  13   86.96    8.61   0
   5  11  13   12.16    8.59   0
  -6  12  13  -19.83    8.12   0
  -5  12  13    1.20    8.39   0
  -4  12  13   18.99    8.73   0
  -3  12  13    9.16    8.42   0
  -2  12  13   10.90    8.62   0
  -1  12  13   21.45    8.15   0
   0  12  13    9.58    8.98   0
   1  12  13    3.62    8.41   0
   2  12  13    7.42    8.27   0
   3  12  13   31.29    8.43   0
   4  12  13    1.18    8.21   0
  -4  13  13    3.77    8.31   0
  -3  13  13   75.92    8.41   0
  -2  13  13   -2.43    8.36   0
  -1  13  13   71.55    8.92   0
   0  13  13   -1.04    8.90   0
   1  13  13   63.74    8.45   0
   2  13  13    4.25    8.16   0
   3  13  13   12.37    8.30   0
  -2  14  13   -0.42    8.63   0
  -1  14  13   19.71    8.05   0
   0  14  13   12.23    8.23   0
   1  14  13    8.27    8.10   0
  -8   0  14  433.66    8.62   0
  -6   0  14   19.49    8.45   0
  -4   0  14  555.17    9.43   0
  -2   0  14  471.40    9.68   0
   0   0  14    5.50    8.83   0
   2   0  14  378.65    8.83   0
   4   0  14  764.55    9.85   0
   6   0  14   52.98    9.36   0
   8   0  14  149.43   10.14   0
  -9   1  14   58.44    8.36   0
  -8   1  14  503.34    8.70   0
  -7   1  14   41.73    8.20   0
  -6   1  14  372.49    8.82   0
  -5   1  14  113.53    8.60   0
  -4   1  14  420.28    8.98   0
  -3   1  14  139.54    8.71   0
  -2   1  14   19.95    8.25   0
  -1   1  14    9.90    8.81   0
   0   1  14  352.93    8.74   0
   1   1  14   10.96    8.21   0
   2   1  14   13.79    8.15   0
   3   1  14   -2.06    8.26   0
   4   1  14   71.76    8.86   0
   5   1  14   10.81    9.02   0
   6   1  14  689.47   10.64   0
   7   1  14   15.85    9.02   0
   8   1  14  580.09   10.12   0
  -9   2  14   28.72    8.29   0
  -8   2  14  408.84    8.64   0
  -7   2  14  219.11    9.16   0
  -6   2  14   49.07    8.24   0
  -5   2  14   68.98    8.60   0
  -4   2  14  517.98    8.72   0
  -3   2  14  155.51    8.61   0
  -2   2  14  100.39    8.23   0
  -1   2  14  169.24    8.92   0
   0   2  14    3.89    8.29   0
   1   2  14   28.09    8.48   0
   2   2  14  539.91    9.02   0
   3   2  14   33.74    8.90   0
   4   2  14  672.33    9.97   0
   5   2  14   20.72    8.85   0
   6   2  14   39.12    9.51   0
   7   2  14   -0.21    9.64   0
   8   2  14  102.50    9.07   0
  -9   3  14   35.98    7.88   0
  -8   3  14  211.73    8.38   0
  -7   3  14   49.24    8.58   0
  -6   3  14  328.25    8.85   0
  -5   3  14   14.10    8.24   0
  -4   3  14   14.26    8.40   0
  -3   3  14   38.06    8.21   0
  -2   3  14  694.09    9.54   0
  -1   3  14  216.90    8.41   0
   0   3  14 1703.95   10.78   0
   1   3  14  129.91    8.77   0
   2   3  14  987.16    9.69   0
   3   3  14   19.90    8.90   0
   4   3  14    6.16    8.72   0
   5   3  14   69.71    8.93   0
   6   3  14  426.57   10.26   0
   7   3  14  109.90   10.09   0
  -9   4  14   12.06    7.85   0
  -8   4  14  162.76    8.22   0
  -7   4  14   16.57    7.83   0
  -6   4  14  175.98    8.26   0
  -5   4  14    9.77    7.94   0
  -4   4  14 1822.76   10.28   0
  -3   4  14   10.44    8.27   0
  -2   4  14 1020.22    9.22   0
  -1   4  14    1.67    8.13   0
   0   4  14   58.21    7.85   0
   1   4  14    1.24    8.47   0
   2   4  14  353.94    9.14   0
   3   4  14   28.16    8.49   0
   4   4  14  521.83   10.17   0
   5   4  14    2.34    9.38   0
   6   4  14  113.86   10.21   0
   7   4  14   -3.75    8.89   0
  -9   5  14   66.11    7.87   0
  -8   5  14  841.85    9.01   0
  -7   5  14   53.27    8.12   0
  -6   5  14 1727.64    9.99   0
  -5   5  14    8.54    8.13   0
  -4   5  14  294.09    8.46   0
  -3   5  14   62.09    8.32   0
  -2   5  14  257.24    8.35   0
  -1   5  14   36.03    8.25   0
   0   5  14 1050.48    9.62   0
   1   5  14    5.79    8.34   0
   2   5  14  865.53   10.25   0
   3   5  14    4.58    8.97   0
   4   5  14    1.93    8.95   0
   5   5  14   13.01    8.66   0
   6   5  14  227.34    9.61   0
   7   5  14  207.22    9.62   0
  -8   6  14   65.20    8.61   0
  -7   6  14    9.55    8.22   0
  -6   6  14   54.33    8.46   0
  -5   6  14  195.59    8.73   0
  -4   6  14  824.48    9.06   0
  -3   6  14  267.39    8.57   0
  -2   6  14 1804.30   10.46   0
  -1   6  14   30.90    8.07   0
   0   6  14   22.73    8.34   0
   1   6  14   30.63    9.16   0
   2   6  14  691.97    9.76   0
   3   6  14  140.25    9.09   0
   4   6  14  451.61    9.10   0
   5   6  14  160.76    8.76   0
   6   6  14   63.55    9.03   0
   7   6  14   24.59    8.36   0
  -8   7  14   39.69    8.01   0
  -7   7  14   48.51    8.17   0
  -6   7  14  195.77    8.52   0
  -5   7  14   14.21    8.31   0
  -4   7  14   -5.26    8.22   0
  -3   7  14   51.27    8.25   0
  -2   7  14  434.23    8.60   0
  -1   7  14  711.81    9.17   0
   0   7  14  666.91    8.95   0
   1   7  14  309.78    9.26   0
   2   7  14  208.85    9.47   0
   3   7  14  134.07    8.46   0
   4   7  14   27.85    8.34   0
   5   7  14   30.57    8.55   0
   6   7  14  371.55    9.52   0
  -8   8  14  125.79    8.23   0
  -7   8  14    1.24    8.20   0
  -6   8  14   38.14    8.18   0
  -5   8  14  475.63    8.80   0
  -4   8  14  351.52    9.07   0
  -3   8  14  417.28    8.93   0
  -2   8  14  606.88    9.21   0
  -1   8  14   93.76    8.48   0
   0   8  14    2.33    7.59   0
   1   8  14   11.18    9.23   0
   2   8  14  206.82    8.80   0
   3   8  14  111.29    8.32   0
   4   8  14  251.57    8.52   0
   5   8  14   45.65    8.69   0
   6   8  14   12.20    8.43   0
  -7   9  14  213.75    8.31   0
  -6   9  14  705.18    9.11   0
  -5   9  14  124.60    8.70   0
  -4   9  14  246.54    8.52   0
  -3   9  14   -2.85    8.23   0
  -2   9  14  130.97    8.24   0
  -1   9  14   66.39    8.62   0
   0   9  14  450.00    8.73   0
   1   9  14  277.19    9.50   0
   2   9  14  132.26    8.24   0
   3   9  14    2.31    8.58   0
   4   9  14   68.62    8.59   0
   5   9  14   59.95    8.94   0
  -6  10  14    1.20    8.10   0
  -5  10  14   48.02    8.52   0
  -4  10  14  222.35    8.37   0
  -3  10  14  103.76    8.52   0
  -2  10  14  222.32    8.65   0
  -1  10  14   23.42    8.00   0
   0  10  14    1.30    8.46   0
   1  10  14   86.12    9.02   0
   2  10  14  230.72    8.63   0
   3  10  14  263.47    8.88   0
   4  10  14  323.59    9.04   0
   5  10  14    7.44    8.38   0
  -6  11  14  478.92    8.88   0
  -5  11  14   70.70    8.46   0
  -4  11  14  132.81    8.42   0
  -3  11  14   30.92    8.63   0
  -2  11  14   21.23    8.17   0
  -1  11  14  242.79    8.98   0
   0  11  14  312.69    8.81   0
   1  11  14  253.18    9.32   0
   2  11  14  134.21    8.49   0
   3  11  14    5.60    8.69   0
   4  11  14  146.73    8.73   0
  -5  12  14   60.57    8.49   0
  -4  12  14  107.89    8.73   0
  -3  12  14  484.45    8.97   0
  -2  12  14   72.82    8.46   0
  -1  12  14  107.61    8.70   0
   0  12  14   10.96    8.28   0
   1  12  14   72.66    8.78   0
   2  12  14  159.19    8.74   0
   3  12  14   76.62    8.56   0
  -3  13  14    8.64    8.38   0
  -2  13  14  110.19    8.44   0
  -1  13  14   90.56    8.83   0
   0  13  14  245.70    8.68   0
   1  13  14  115.31    8.76   0
  -9   0  15   79.66    8.31   0
  -7   0  15   11.07    8.60   0
  -5   0  15   33.07    9.39   0
  -3   0  15    8.54    9.65   0
  -1   0  15    4.62    9.41   0
   1   0  15  124.19    8.23   0
   3   0  15   94.16    8.90   0
   5   0  15    1.96    9.06   0
   7   0  15    3.91    9.74   0
  -9   1  15    9.58    7.98   0
  -8   1  15   25.57    8.38   0
  -7   1  15    3.26    8.22   0
  -6   1  15    7.92    7.99   0
  -5   1  15   -0.71    8.27   0
  -4   1  15   -3.21    8.53   0
  -3   1  15    2.06    8.50   0
  -2   1  15    8.08    8.35   0
  -1   1  15    2.13    9.37   0
   0   1  15   11.68    8.63   0
   1   1  15   -3.07    8.42   0
   2   1  15   59.72    8.59   0
   3   1  15    6.36    8.77   0
   4   1  15   -2.39    9.04   0
   5   1  15    1.26    8.84   0
   6   1  15   -0.68    9.51   0
   7   1  15   -0.28    9.82   0
  -9   2  15   -4.90    7.80   0
  -8   2  15   44.14    8.16   0
  -7   2  15   -0.13    8.19   0
  -6   2  15  103.12    8.45   0
  -5   2  15   16.85    8.73   0
  -4   2  15   27.05    8.41   0
  -3   2  15   75.00    9.38   0
  -2   2  15   18.87    8.30   0
  -1   2  15  121.21    8.34   0
   0   2  15   33.76    9.21   0
   1   2  15  131.18    9.10   0
   2   2  15   15.75    8.37   0
   3   2  15   78.67    9.02   0
   4   2  15   36.66    9.11   0
   5   2  15   17.89    9.15   0
   6   2  15   91.60    9.66   0
   7   2  15   32.24    9.85   0
  -8   3  15    2.82    7.90   0
  -7   3  15    7.07    8.34   0
  -6   3  15   16.00    8.12   0
  -5   3  15   85.23    8.86   0
  -4   3  15   10.89    8.24   0
  -3   3  15    4.79    8.36   0
  -2   3  15   19.17    8.26   0
  -1   3  15    8.68    8.15   0
   0   3  15   -1.79    8.58   0
   1   3  15    1.01    8.52   0
   2   3  15    3.10    9.18   0
   3   3  15   17.23    9.01   0
   4   3  15   -2.40    8.89   0
   5   3  15   20.71    9.02   0
   6   3  15   -0.23    9.56   0
   7   3  15    3.88    9.92   0
  -8   4  15   -1.58    8.07   0
  -7   4  15   41.12    8.06   0
  -6   4  15    3.12    8.42   0
  -5   4  15   26.29    8.42   0
  -4   4  15   43.21    8.44   0
  -3   4  15   35.74    8.43   0
  -2   4  15   27.44    8.55   0
  -1   4  15    8.43    8.00   0
   0   4  15    2.67    8.38   0
   1   4  15    3.82    8.66   0
   2   4  15   54.15    8.85   0
   3   4  15   43.43    9.12   0
   4   4  15   91.67    9.33   0
   5   4  15   51.84    9.88   0
   6   4  15   36.20    9.98   0
   7   4  15   67.99    8.77   0
  -8   5  15   26.47    7.90   0
  -7   5  15   10.18    8.23   0
  -6   5  15   78.44    8.13   0
  -5   5  15    2.55    8.29   0
  -4   5  15   40.06    8.90   0
  -3   5  15   47.44    8.41   0
  -2   5  15    9.75    8.39   0
  -1   5  15    0.55    8.57   0
   0   5  15    4.50    8.58   0
   1   5  15   10.82    8.77   0
   2   5  15   12.94    8.84   0
   3   5  15    1.65    8.80   0
   4   5  15   52.34    9.65   0
   5   5  15   12.67    9.09   0
   6   5  15    0.09    9.53   0
  -8   6  15    7.20    8.19   0
  -7   6  15   87.42    8.38   0
  -6   6  15   -2.26    8.36   0
  -5   6  15   27.37    8.28   0
  -4   6  15   29.60    8.43   0
  -3   6  15    1.81    8.98   0
  -2   6  15  218.60    8.77   0
  -1   6  15    1.81    8.27   0
   0   6  15  270.50    9.11   0
   1   6  15   15.95    8.29   0
   2   6  15  125.97    8.94   0
   3   6  15   46.76    9.05   0
   4   6  15  123.19    9.27   0
   5   6  15   32.68    8.83   0
   6   6  15   34.07    9.59   0
  -7   7  15    3.20    8.07   0
  -6   7  15   -2.50    8.44   0
  -5   7  15    4.78    8.25   0
  -4   7  15   -1.86    8.24   0
  -3   7  15    1.85    8.30   0
  -2   7  15    3.44    8.50   0
  -1   7  15    4.47    8.59   0
   0   7  15    2.30    8.29   0
   1   7  15   -1.10    8.28   0
   2   7  15   -0.24    9.21   0
   3   7  15   -1.24    8.84   0
   4   7  15   17.41    8.57   0
   5   7  15    2.42    8.90   0
   6   7  15   -1.01    7.54   0
  -7   8  15   12.14    8.01   0
  -6   8  15   55.29    8.49   0
  -5   8  15   -9.40    8.40   0
  -4   8  15   81.73    8.27   0
  -3   8  15    4.06    8.43   0
  -2   8  15   67.08    8.55   0
  -1   8  15   -1.43    8.67   0
   0   8  15   88.12    8.56   0
   1   8  15   -6.16    8.22   0
   2   8  15  195.20    8.69   0
   3   8  15    5.44    8.31   0
   4   8  15  140.73    8.65   0
   5   8  15   27.06    8.92   0
  -6   9  15    7.97    8.26   0
  -5   9  15    3.36    8.39   0
  -4   9  15   18.30    8.22   0
  -3   9  15   14.37    8.26   0
  -2   9  15    5.39    8.29   0
  -1   9  15   18.35    8.43   0
   0   9  15   -5.98    8.31   0
   1   9  15    6.15    8.67   0
   2   9  15    4.48    8.61   0
   3   9  15   19.10    8.85   0
   4   9  15    5.07    8.31   0
   5   9  15   34.69    7.28   0
  -5  10  15    2.28    8.31   0
  -4  10  15    8.88    8.66   0
  -3  10  15    0.77    8.29   0
  -2  10  15   16.12    8.64   0
  -1  10  15   12.67    8.35   0
   0  10  15   18.20    7.88   0
   1  10  15   26.65    8.00   0
   2  10  15   11.82    8.50   0
   3  10  15    1.94    8.75   0
   4  10  15   16.55    8.70   0
  -4  11  15   -0.56    8.51   0
  -3  11  15   98.32    8.80   0
  -2  11  15   -0.35    8.36   0
  -1  11  15   35.81    8.70   0
   0  11  15   12.86    8.71   0
   1  11  15   -2.89    8.01   0
   2  11  15    7.36    8.78   0
   3  11  15    6.55    8.47   0
  -3  12  15  250.62    8.70   0
  -2  12  15   19.85    8.43   0
  -1  12  15  209.13    8.94   0
   0  12  15   15.26    8.37   0
   1  12  15  172.98    8.62   0
  -8   0  16  184.23    7.90   0
  -6   0  16  910.40    8.73   0
  -4   0  16 1128.49    8.92   0
  -2   0  16  182.54   10.04   0
   0   0  16 1247.58   10.83   0
   2   0  16  896.82    9.98   0
   4   0  16  253.57    9.61   0
   6   0  16   52.00    9.51   0
  -8   1  16  451.40    9.04   0
  -7   1  16   47.86    8.40   0
  -6   1  16    9.61    8.49   0
  -5   1  16  199.01    9.01   0
  -4   1  16  701.80    9.64   0
  -3   1  16  183.23    8.83   0
  -2   1  16 1301.77   10.37   0
  -1   1  16  449.98   10.18   0
   0   1  16  526.78    9.42   0
   1   1  16  163.65    9.21   0
   2   1  16   15.07    8.69   0
   3   1  16   -0.46    8.95   0
   4   1  16  427.54    9.79   0
   5   1  16    5.17    9.36   0
   6   1  16  255.43   10.06   0
  -8   2  16  181.72    8.72   0
  -7   2  16  203.41    8.45   0
  -6   2  16  955.70    9.45   0
  -5   2  16  198.51    8.60   0
  -4   2  16  733.59    9.75   0
  -3   2  16    3.09    8.90   0
  -2   2  16    8.21    8.57   0
  -1   2  16   -4.43    8.75   0
   0   2  16  472.01    9.64   0
   1   2  16   69.72    9.00   0
   2   2  16  506.37    9.92   0
   3   2  16   81.43    9.19   0
   4   2  16   34.93    9.19   0
   5   2  16   10.18    9.47   0
   6   2  16  102.31    9.53   0
  -8   3  16  366.81    8.58   0
  -7   3  16   -0.57    8.03   0
  -6   3  16   34.75    8.22   0
  -5   3  16   12.50    8.52   0
  -4   3  16  235.45    8.66   0
  -3   3  16   67.55    9.20   0
  -2   3  16  894.19    9.68   0
  -1   3  16  315.69    8.44   0
   0   3  16  308.96    8.83   0
   1   3  16    0.93    9.25   0
   2   3  16  280.40    9.48   0
   3   3  16    2.93    9.02   0
   4   3  16  397.75   10.29   0
   5   3  16   27.01    9.63   0
   6   3  16  135.33   10.19   0
  -8   4  16    5.68    7.54   0
  -7   4  16    9.62    8.48   0
  -6   4  16  306.32    8.73   0
  -5   4  16   53.30    8.98   0
  -4   4  16  112.42    8.60   0
  -3   4  16   36.34    8.90   0
  -2   4  16    9.25    8.81   0
  -1   4  16  183.46    8.44   0
   0   4  16  251.06    8.88   0
   1   4  16   16.63    9.04   0
   2   4  16  251.54    9.82   0
   3   4  16   70.51    9.61   0
   4   4  16   11.24    9.63   0
   5   4  16   14.12    9.60   0
   6   4  16  322.44    9.88   0
  -7   5  16    9.17    8.16   0
  -6   5  16  194.22    8.30   0
  -5   5  16    8.35    8.37   0
  -4   5  16   16.02    8.88   0
  -3   5  16   67.31    8.86   0
  -2   5  16  254.04    8.66   0
  -1   5  16   76.53    8.09   0
   0   5  16   68.76    8.45   0
   1   5  16    4.48    8.61   0
   2   5  16  212.40    9.69   0
   3   5  16   42.27    9.60   0
   4   5  16  484.85   10.33   0
   5   5  16   28.45    9.29   0
  -7   6  16   81.68    8.21   0
  -6   6  16  550.09    8.86   0
  -5   6  16  355.24    8.58   0
  -4   6  16  243.47    8.53   0
  -3   6  16   97.93    8.67   0
  -2   6  16   18.14    8.95   0
  -1   6  16    9.25    8.61   0
   0   6  16  384.93    9.51   0
   1   6  16    7.47    8.24   0
   2   6  16  513.93    9.79   0
   3   6  16   28.59    9.06   0
   4   6  16   30.79    8.96   0
   5   6  16   28.46    8.97   0
  -7   7  16   70.58    8.14   0
  -6   7  16    3.92    8.12   0
  -5   7  16   25.45    8.39   0
  -4   7  16  227.08    9.04   0
  -3   7  16    2.83    8.75   0
  -2   7  16  570.32    9.28   0
  -1   7  16   38.90    8.52   0
   0   7  16   47.15    8.56   0
   1   7  16    9.33    8.63   0
   2   7  16   63.14    9.48   0
   3   7  16  123.97    8.90   0
   4   7  16  569.17   10.27   0
   5   7  16   96.91    8.94   0
  -6   8  16  530.22    8.90   0
  -5   8  16   54.57    8.71   0
  -4   8  16  571.63    9.39   0
  -3   8  16   23.31    8.32   0
  -2   8  16    9.51    8.57   0
  -1   8  16   52.48    9.00   0
   0   8  16  371.55    8.83   0
   1   8  16   67.66    9.28   0
   2   8  16  339.47    9.47   0
   3   8  16    4.06    9.22   0
   4   8  16   52.61    9.09   0
  -5   9  16   -2.13    8.52   0
  -4   9  16  215.81    8.80   0
  -3   9  16   11.07    8.54   0
  -2   9  16  557.59    9.42   0
  -1   9  16   53.12    8.92   0
   0   9  16  105.28    9.12   0
   1   9  16    7.42    8.76   0
   2   9  16   13.61    9.22   0
   3   9  16  144.21    8.65   0
  -4  10  16   21.70    8.72   0
  -3  10  16   21.86    8.40   0
  -2  10  16   13.10    8.36   0
  -1  10  16   60.34    8.51   0
   0  10  16  419.07    9.43   0
   1  10  16  429.87    8.75   0
   2  10  16  427.91    8.94   0
  -3  11  16  559.24    8.99   0
  -2  11  16  331.40    9.37   0
  -1  11  16  438.38    9.83   0
   0  11  16  180.10    9.32   0
   1  11  16   49.49    8.08   0
  -7   0  17   22.73    7.77   0
  -5   0  17   15.12    8.31   0
  -3   0  17   18.68    8.95   0
  -1   0  17    8.73   10.32   0
   1   0  17   34.43    9.12   0
   3   0  17   57.71    9.04   0
   5   0  17   12.59    9.42   0
  -7   1  17   70.98    8.39   0
  -6   1  17   48.01    8.82   0
  -5   1  17   69.92    9.10   0
  -4   1  17  107.78    8.69   0
  -3   1  17    1.34    8.83   0
  -2   1  17   72.53    8.89   0
  -1   1  17   18.44    9.28   0
   0   1  17   40.57    9.08   0
   1   1  17   11.20    9.10   0
   2   1  17   16.31    9.31   0
   3   1  17   15.64    8.86   0
   4   1  17   27.73    9.44   0
   5   1  17    6.91    9.64   0
  -7   2  17   12.24    8.22   0
  -6   2  17   -1.03    8.54   0
  -5   2  17    8.96    8.77   0
  -4   2  17   31.11    8.95   0
  -3   2  17   96.64    8.63   0
  -2   2  17    9.31    9.02   0
  -1   2  17   33.56    9.02   0
   0   2  17    7.34    8.57   0
   1   2  17    8.31    9.20   0
   2   2  17    9.08    8.90   0
   3   2  17   -2.50    9.38   0
   4   2  17    1.35    9.36   0
   5   2  17   28.51    9.50   0
  -7   3  17   12.70    8.10   0
  -6   3  17   11.98    8.36   0
  -5   3  17   43.56    8.74   0
  -4   3  17   -1.14    8.80   0
  -3   3  17    8.27    9.20   0
  -2   3  17    3.21    9.17   0
  -1   3  17   15.53    8.30   0
   0   3  17   42.74    8.71   0
   1   3  17   76.22    9.57   0
   2   3  17   28.23    9.39   0
   3   3  17   70.77    9.27   0
   4   3  17   -4.18    9.11   0
   5   3  17   36.94    9.92   0
  -7   4  17   -2.56    8.10   0
  -6   4  17    8.83    8.87   0
  -5   4  17   -1.90    8.57   0
  -4   4  17    1.71    8.53   0
  -3   4  17    1.17    9.04   0
  -2   4  17    6.21    8.64   0
  -1   4  17   -0.69    8.20   0
   0   4  17   45.48    8.60   0
   1   4  17    8.09    8.50   0
   2   4  17   24.43    9.40   0
   3   4  17    6.41    9.22   0
   4   4  17   -1.26    9.32   0
   5   4  17   -0.91    9.79   0
  -6   5  17   -4.99    8.33   0
  -5   5  17  133.37    8.72   0
  -4   5  17    8.06    8.60   0
  -3   5  17   65.32    9.21   0
  -2   5  17    4.39    8.50   0
  -1   5  17   49.62    8.28   0
   0   5  17   40.90    8.68   0
   1   5  17  132.77    8.84   0
   2   5  17   41.29    9.38   0
   3   5  17   89.32    9.52   0
   4   5  17   13.20    9.72   0
   5   5  17  104.17    8.97   0
  -6   6  17   -8.15    8.36   0
  -5   6  17   18.93    8.84   0
  -4   6  17    0.96    9.00   0
  -3   6  17    9.30    9.08   0
  -2   6  17    3.24    8.74   0
  -1   6  17   16.64    8.64   0
   0   6  17   -0.40    8.77   0
   1   6  17   18.29    8.58   0
   2   6  17   15.13    9.61   0
   3   6  17   18.15    9.98   0
   4   6  17   70.32    9.02   0
  -6   7  17    0.85    8.32   0
  -5   7  17   26.80    8.77   0
  -4   7  17    5.91    8.59   0
  -3   7  17   51.21    8.63   0
  -2   7  17    3.61    8.48   0
  -1   7  17    1.08    8.70   0
   0   7  17   -0.54    8.77   0
   1   7  17    4.46    8.41   0
   2   7  17   10.31    9.04   0
   3   7  17    8.45    9.26   0
   4   7  17   17.88    7.75   0
  -5   8  17   81.65    8.49   0
  -4   8  17   26.18    8.56   0
  -3   8  17  125.62    8.94   0
  -2   8  17   15.28    8.86   0
  -1   8  17   81.48    8.97   0
   0   8  17    5.54    8.92   0
   1   8  17   12.63    9.00   0
   2   8  17   19.79    8.51   0
   3   8  17   -3.55    8.96   0
  -4   9  17   21.05    8.86   0
  -3   9  17   27.56    8.89   0
  -2   9  17  148.43    9.27   0
  -1   9  17   77.09    9.04   0
   0   9  17  115.17    9.14   0
   1   9  17   76.76    8.41   0
   2   9  17   95.32    7.75   0
  -2  10  17   27.00    8.52   0
  -1  10  17   14.68    8.63   0
   0  10  17    3.50    8.56   0
  -6   0  18  402.55    8.14   0
  -4   0  18   18.78    8.59   0
  -2   0  18  619.39    9.00   0
   0   0  18  188.43   10.12   0
   2   0  18   19.97    9.14   0
   4   0  18  620.70   10.85   0
  -6   1  18   70.55    6.92   0
  -5   1  18    7.67    8.18   0
  -4   1  18  533.39    8.68   0
  -3   1  18  -10.63    9.13   0
  -2   1  18   87.60    9.98   0
  -1   1  18    5.33    8.95   0
   0   1  18  233.15    9.58   0
   1   1  18    2.90    9.56   0
   2   1  18  849.39   11.04   0
   3   1  18    0.93    9.42   0
   4   1  18   93.63    9.82   0
  -6   2  18  394.57    8.77   0
  -5   2  18   57.21    9.11   0
  -4   2  18    3.65    8.40   0
  -3   2  18   52.02    9.34   0
  -2   2  18  417.24    9.61   0
  -1   2  18    7.08    9.19   0
   0   2  18  256.22    9.51   0
   1   2  18   88.30    9.61   0
   2   2  18    1.01    9.25   0
   3   2  18   71.08    9.58   0
   4   2  18  274.93   10.20   0
  -6   3  18  592.89    9.43   0
  -5   3  18   -1.81    8.32   0
  -4   3  18  672.45    9.63   0
  -3   3  18    1.60    8.56   0
  -2   3  18  129.63    8.92   0
  -1   3  18   -3.69    9.00   0
   0   3  18  229.24    9.36   0
   1   3  18   56.49    9.65   0
   2   3  18  636.25   11.06   0
   3   3  18   20.27    9.67   0
   4   3  18  189.99   10.18   0
  -6   4  18   21.10    8.76   0
  -5   4  18   19.56    8.95   0
  -4   4  18  185.76    8.90   0
  -3   4  18   15.39    9.08   0
  -2   4  18 1120.10    9.94   0
  -1   4  18   69.94    8.57   0
   0   4  18 1025.47   10.24   0
   1   4  18    8.63    8.94   0
   2   4  18   25.56    9.56   0
   3   4  18   41.80    9.30   0
   4   4  18   90.88    9.75   0
  -5   5  18  213.32    8.86   0
  -4   5  18  838.23    9.74   0
  -3   5  18   78.13    8.73   0
  -2   5  18  234.13    9.18   0
  -1   5  18    2.34    8.60   0
   0   5  18  121.16    8.79   0
   1   5  18   75.84    9.15   0
   2   5  18  550.68   10.83   0
   3   5  18  176.44   10.15   0
  -5   6  18  123.29    8.99   0
  -4   6  18   93.50    8.82   0
  -3   6  18   78.58    8.63   0
  -2   6  18  690.03    9.45   0
  -1   6  18  176.22    8.86   0
   0   6  18  372.46    9.57   0
   1   6  18  129.52    8.93   0
   2   6  18   16.01    9.45   0
   3   6  18   23.75    9.01   0
  -4   7  18  243.43    9.09   0
  -3   7  18  137.10    8.86   0
  -2   7  18   -1.80    9.07   0
  -1   7  18    9.64    9.08   0
   0   7  18   43.93    8.78   0
   1   7  18  255.49    9.67   0
   2   7  18  143.81    9.58   0
  -3   8  18  353.82    9.29   0
  -2   8  18   59.53    9.15   0
  -1   8  18  342.89    9.32   0
   0   8  18   61.45    8.90   0
   1   8  18  113.56    8.79   0
  -5   0  19   42.29    7.94   0
  -3   0  19   -7.27    8.38   0
  -1   0  19   13.76    8.95   0
   1   0  19   51.56   10.30   0
   3   0  19    7.54    9.79   0
  -5   1  19   14.97    8.10   0
  -4   1  19   37.07    8.70   0
  -3   1  19   35.74    8.67   0
  -2   1  19   45.69    9.86   0
  -1   1  19   96.44    9.20   0
   0   1  19   53.00    9.45   0
   1   1  19   16.66    9.81   0
   2   1  19   16.32    9.33   0
   3   1  19    3.50    9.66   0
  -5   2  19   -5.94    8.34   0
  -4   2  19   66.93    9.20   0
  -3   2  19   51.97    9.44   0
  -2   2  19    6.52    8.88   0
  -1   2  19   53.09    9.14   0
   0   2  19   -3.35    9.23   0
   1   2  19   36.69    9.73   0
   2   2  19   -3.09    9.65   0
   3   2  19   24.28    9.50   0
  -5   3  19   18.99    7.88   0
  -4   3  19   46.47    9.13   0
  -3   3  19   16.78    8.91   0
  -2   3  19   38.59    9.19   0
  -1   3  19    4.40    9.03   0
   0   3  19   16.73    9.37   0
   1   3  19    5.62    9.22   0
   2   3  19   70.40    9.64   0
   3   3  19    7.34    9.39   0
  -4   4  19    5.08    8.69   0
  -3   4  19   30.55    9.52   0
  -2   4  19    9.13    9.31   0
  -1   4  19    0.96    9.03   0
   0   4  19   14.84    9.02   0
   1   4  19   10.46    8.90   0
   2   4  19    7.07   10.10   0
  -4   5  19   11.80    8.73   0
  -3   5  19  117.03    9.25   0
  -2   5  19   49.14    9.32   0
  -1   5  19   91.89    9.04   0
   0   5  19   10.95    8.99   0
   1   5  19   19.73    9.32   0
  -3   6  19    9.16    8.56   0
  -2   6  19   49.48    8.92   0
  -1   6  19   -1.55    8.84   0
   0   6  19   39.14    9.10   0
  -2   0  20  439.12    9.04   0
   0   0  20   30.79   10.50   0
  -3   1  20    6.28    8.61   0
  -2   1  20  345.01    9.44   0
  -1   1  20   49.23    9.70   0
   0   1  20  496.84   10.22   0
   1   1  20    5.43    8.75   0
  -3   2  20  110.55    8.73   0
  -2   2  20  309.71    9.81   0
  -1   2  20   45.23    9.99   0
   0   2  20   19.63    9.54   0
   1   2  20   11.13    8.46   0
  -2   3  20  238.98    9.26   0
  -1   3  20   50.84    9.30   0
   0   3  20  183.31    9.06   0
;
_shelx_hkl_checksum     76713
_shelx_res_file
;
TITL
CELL  0.71073  8.97870 13.48700 14.78750 90.00000 95.44800 90.00000
ZERR 8  0.00060  0.00120  0.00100  0.00000  0.00500  0.00000
LATT 1
SYMM -X+ 0.50000, Y+ 0.50000, -Z+ 0.50000
SFAC Sr Cl O  H
UNIT 8  16  88  48
OMIT -3 55
L.S. 20
ACTA
BOND
FMAP 2
PLAN 1
HTAB
EQIV $1 -x+1, -y+1, -z
HTAB O2 O16_$1
HTAB O2 O16
EQIV $2 -x+1/2, y+1/2, -z+1/2
HTAB O7 O20_$2
EQIV $3 -x+1, -y+2, -z
HTAB O7 O22_$3
EQIV $4 x-1, y, z
HTAB O7 O17_$4
EQIV $5 x-1/2, -y+3/2, z-1/2
HTAB O7 O20_$5
EQIV $6 -x+1/2, y-1/2, -z+1/2
HTAB O3 Cl1_$6
HTAB O3 O14_$6
HTAB O3 O18_$6
EQIV $7 x-1/2, -y+3/2, z+1/2
HTAB O3 Cl2_$7
HTAB O3 O17_$7
HTAB O6 O14_$6
EQIV $8 -x, -y+1, -z
HTAB O6 O19_$8
HTAB O6 Cl2_$4
HTAB O6 O17_$4
EQIV $9 x+1, y, z
HTAB O1 O5_$9
HTAB O1 Cl1_$9
HTAB O1 O18_$9
HTAB O4 O21_$5
HTAB O4 O22_$3
DFIX O1 H1A 0.84 0.01
DFIX O1 H1B 0.84 0.01
DFIX H1A H1B 1.4 0.1
DFIX O2 H2A 0.84 0.01
DFIX O2 H2B 0.84 0.01
DFIX H2A H2B 1.4 0.1
DFIX O3 H3A 0.84 0.01
DFIX O3 H3B 0.84 0.01
DFIX H3A H3B 1.4 0.1
DFIX O4 H4A 0.84 0.01
DFIX O4 H4B 0.84 0.01
DFIX H4A H4B 1.4 0.1
DFIX O7 H7A 0.84 0.01
DFIX O7 H7B 0.84 0.01
DFIX H7A H7B 1.4 0.1
WGHT    0.015000
FVAR       0.24644
MOLE 1
SR1   1    0.176998    0.739630    0.160634    11.00000    0.00941    0.01189 =
         0.00731    0.00006    0.00327    0.00047
SR2   1    0.673769    0.761147    0.162524    11.00000    0.00977    0.01221 =
         0.00729    0.00017    0.00355   -0.00071
CL3   2    0.761655    0.553627    0.345943    11.00000    0.01379    0.01256 =
         0.00970    0.00021    0.00358   -0.00025
CL4   2    0.203274    0.631686   -0.083575    11.00000    0.01244    0.01401 =
         0.00786   -0.00011    0.00425    0.00037
O2    3    0.555377    0.614758    0.076626    11.00000    0.02204    0.01401 =
         0.01123   -0.00088    0.00307   -0.00276
H2B   4    0.584341    0.556911    0.089017    11.00000    0.02225
H2A   4    0.502784    0.617858    0.026669    11.00000    0.08878
O5    3    0.151411    0.683379    0.332299    11.00000    0.01590    0.02857 =
         0.00776    0.00443    0.00240   -0.00280
O7    3    0.049405    0.881949    0.076574    11.00000    0.02313    0.01502 =
         0.01252   -0.00075    0.00158    0.00289
H7A   4    0.040146    0.938881    0.098223    11.00000    0.09390
H7B   4    0.054238    0.891223    0.020774    11.00000    0.04890
O11   3    0.149651    0.686340   -0.164320    11.00000    0.01842    0.02199 =
         0.00771    0.00538    0.00403    0.00559
O8    3    0.294714    0.887697    0.265935    11.00000    0.01704    0.01403 =
         0.01249   -0.00519    0.00563    0.00204
O3    3    0.442075    0.692645    0.238124    11.00000    0.01400    0.01542 =
         0.00772   -0.00053    0.00322    0.00022
H3A   4    0.426513    0.631612    0.232356    11.00000   -1.20000
H3B   4    0.445826    0.704003    0.293985    11.00000   -1.20000
O6    3   -0.090519    0.665860    0.087120    11.00000    0.01431    0.01264 =
         0.01123    0.00033    0.00305   -0.00038
H6A   4   -0.073510    0.605611    0.096332    11.00000    0.06689
H6B   4   -0.101762    0.681643    0.026375    11.00000    0.05690
O1    3    0.939603    0.798044    0.245360    11.00000    0.01410    0.01897 =
         0.01353   -0.00272    0.00123    0.00151
H1A   4    0.953869    0.767470    0.294713    11.00000   -1.20000
H1B   4    0.957743    0.858753    0.247717    11.00000   -1.20000
O4    3    0.407613    0.848635    0.099600    11.00000    0.01805    0.01630 =
         0.00938    0.00142    0.00694    0.00237
H4B   4    0.401475    0.851677    0.042675    11.00000    0.05517
H4A   4    0.384757    0.906972    0.111984    11.00000    0.01656
O9    3    0.214080    0.700300   -0.007245    11.00000    0.02134    0.01825 =
         0.01104   -0.00554    0.00574   -0.00173
O12   3    0.763166    0.604077    0.259676    11.00000    0.03069    0.02403 =
         0.01396    0.00934    0.01190    0.00884
O10   3    0.652165    0.804883   -0.009044    11.00000    0.01606    0.02553 =
         0.00943    0.00398    0.00936    0.00039
O13   3    0.779372    0.449105    0.329530    11.00000    0.04500    0.01038 =
         0.03192    0.00303    0.01832    0.00833
CL1   2    0.226152    0.959378    0.322515    11.00000    0.01335    0.01171 =
         0.00823   -0.00059    0.00362   -0.00015
CL2   2    0.735661    0.839406   -0.082103    11.00000    0.01289    0.01421 =
         0.00684    0.00002    0.00422   -0.00045
O17   3    0.878110    0.787232   -0.077142    11.00000    0.01220    0.02012 =
         0.01284    0.00162    0.00452    0.00172
O15   3    0.208063    0.917149    0.409373    11.00000    0.02817    0.02239 =
         0.00899    0.00592    0.01006    0.00120
O16   3    0.351716    0.592567   -0.094447    11.00000    0.01326    0.02142 =
         0.01501    0.00073    0.00546    0.00613
O14   3    0.318455    1.046894    0.331925    11.00000    0.01918    0.01077 =
         0.01946   -0.00229    0.00213   -0.00513
O18   3    0.079983    0.986618    0.277203    11.00000    0.01388    0.01462 =
         0.01915   -0.00034    0.00028    0.00322
O20   3    0.619770    0.569739    0.382221    11.00000    0.01237    0.02489 =
         0.01556    0.00086    0.00851    0.00100
O19   3    0.102048    0.552865   -0.068281    11.00000    0.02118    0.01720 =
         0.02551    0.00134    0.00891   -0.00741
O22   3    0.759750    0.944546   -0.075105    11.00000    0.02803    0.01182 =
         0.02939    0.00015    0.00409   -0.00441
O21   3    0.880985    0.588943    0.407321    11.00000    0.01782    0.07689 =
         0.01732   -0.02018    0.00591   -0.01981
HKLF 4
REM
REM R1 =  0.0243 for    2826 Fo > 4sig(Fo)  and  0.0430 for all    4087 data
REM    297 parameters refined using     15 restraints
END
WGHT      0.0307      0.0000
REM Instructions for potential hydrogen bonds
HTAB O2 O16_$1
HTAB O2 O16
HTAB O7 O20_$2
HTAB O7 O22_$3
HTAB O7 O17_$4
HTAB O7 O20_$5
HTAB O3 Cl1_$6
HTAB O3 O14_$6
HTAB O3 O18_$6
HTAB O3 Cl2_$7
HTAB O3 O17_$7
HTAB O6 O14_$6
HTAB O6 O19_$8
HTAB O6 Cl2_$4
HTAB O6 O17_$4
HTAB O1 O5_$9
HTAB O1 Cl1_$9
HTAB O1 O18_$9
HTAB O4 O21_$5
HTAB O4 O22_$3
REM Highest difference peak  0.557,  deepest hole -0.629,  1-sigma level  0.106
Q1    1   0.7567  0.7633  0.1829  11.00000  0.05    0.56
;
_shelx_res_checksum     34550
_shelxl_version_number         .000002012
data_SrClO4_4H2O_150K
_database_code_depnum_ccdc_archive 'CCDC 1033589'
_audit_creation_method     SHELXL-2012
_chemical_name_systematic
;
Di-\m-aqua-bis(triaquadiperchloratostrontium)
;
_chemical_name_common     'strontium perchlorate tetrahydrate'
_chemical_formula_moiety     '2(Cl O4), 4(H2 O), Sr'
_chemical_formula_sum     'Cl2 H8 O12 Sr'
_chemical_formula_iupac     '[Sr (Cl O4)2 (H2 O)4]'
_chemical_formula_weight     358.58
_chemical_melting_point     ?
_shelx_space_group_comment
;
The symmetry employed for this shelxl refinement is uniquely defined
by the following loop, which should always be used as a source of
symmetry information in preference to the above space-group names.
They are only intended as comments.
;
_space_group_crystal_system     triclinic
_space_group_name_H-M_alt     'P -1'
_space_group_name_Hall     '-P 1'
loop_
    _space_group_symop_operation_xyz
    'x, y, z'
    '-x, -y, -z'
_cell_length_a     7.1571(6)
_cell_length_b     7.3942(6)
_cell_length_c     10.0231(9)
_cell_angle_alpha     86.674(7)
_cell_angle_beta     86.291(7)
_cell_angle_gamma     72.027(6)
_cell_volume     503.09(8)
_cell_formula_units_Z     2
_cell_measurement_reflns_used     16929
_cell_measurement_theta_min     2.14
_cell_measurement_theta_max     29.63
_cell_measurement_temperature     150
_exptl_crystal_description     'prism'
_exptl_crystal_colour     colourless
_exptl_crystal_size_max     0.333
_exptl_crystal_size_mid     0.247
_exptl_crystal_size_min     0.162
_exptl_crystal_density_diffrn     2.367
_exptl_crystal_density_meas     ?
_exptl_crystal_density_method     ?
_exptl_crystal_F_000     352
_exptl_absorpt_coefficient_mu     5.944
_exptl_absorpt_correction_type     integration
_exptl_absorpt_process_details
;
(Coppens, 1970)
;
_shelx_estimated_absorpt_T_min     ?
_shelx_estimated_absorpt_T_max     ?
_exptl_absorpt_correction_T_min     0.1874
_exptl_absorpt_correction_T_max     0.3832
_exptl_special_details     ?
_diffrn_ambient_temperature     150
_diffrn_radiation_type     MoK\a
_diffrn_radiation_wavelength     0.71073
_diffrn_radiation_source     'fine-focus sealed tube'
_diffrn_radiation_monochromator     graphite
_diffrn_measurement_device_type     'Stoe IPDS 2T'
_diffrn_measurement_method     'rotation method'
_diffrn_detector_area_resol_mean     6.67
_diffrn_reflns_number     10691
_diffrn_reflns_av_R_equivalents     0.0650
_diffrn_reflns_av_sigmaI/netI     0.0070
_diffrn_reflns_theta_min     2.898
_diffrn_reflns_theta_max     29.580
_diffrn_reflns_theta_full     25.242
_diffrn_measured_fraction_theta_max     0.991
_diffrn_measured_fraction_theta_full     0.996
_diffrn_reflns_limit_h_min     -9
_diffrn_reflns_limit_h_max     9
_diffrn_reflns_limit_k_min     -10
_diffrn_reflns_limit_k_max     10
_diffrn_reflns_limit_l_min     -13
_diffrn_reflns_limit_l_max     13
_refine_special_details     ?
_reflns_number_total     2818
_reflns_number_gt     2650
_reflns_threshold_expression     I>2\s(I)
_refine_ls_structure_factor_coef     Fsqd
_refine_ls_matrix_type     full
_refine_ls_R_factor_all     0.0287
_refine_ls_R_factor_gt     0.0275
_refine_ls_wR_factor_gt     0.0753
_refine_ls_wR_factor_ref     0.0760
_refine_ls_goodness_of_fit_ref     1.096
_refine_ls_restrained_S_all     1.094
_refine_ls_number_reflns     2795
_refine_ls_number_parameters     169
_refine_ls_number_restraints     12
_refine_ls_hydrogen_treatment     refall
_refine_ls_weighting_scheme     calc
_refine_ls_weighting_details
;
 w=1/[\s^2^(Fo^2^)+(0.0332P)^2^+1.7614P]
 where P=(Fo^2^+2Fc^2^)/3
;
_atom_sites_solution_hydrogens     difmap
_atom_sites_solution_primary     ?
_atom_sites_solution_secondary     ?
_refine_ls_shift/su_max     0.001
_refine_ls_shift/su_mean     0.000
_refine_diff_density_max     0.834
_refine_diff_density_min     -1.151
_refine_ls_extinction_method     SHELXL
_refine_ls_extinction_coef     0.034(2)
_refine_ls_extinction_expression
                                  'Fc^*^=kFc[1+0.001xFc^2^\l^3^/sin(2\q)]^-1/4^'
loop_
    _atom_type_symbol
    _atom_type_description
    _atom_type_scat_dispersion_real
    _atom_type_scat_dispersion_imag
    _atom_type_scat_source
    'Sr' 'Sr' -1.5307 3.2498
                         'International Tables Vol C Tables 4.2.6.8 and 6.1.1.4'
    'Cl' 'Cl' 0.1484 0.1585
                         'International Tables Vol C Tables 4.2.6.8 and 6.1.1.4'
    'H' 'H' 0.0000 0.0000
                         'International Tables Vol C Tables 4.2.6.8 and 6.1.1.4'
    'O' 'O' 0.0106 0.0060
                         'International Tables Vol C Tables 4.2.6.8 and 6.1.1.4'
_computing_data_collection
;
X-AREA (Stoe & Cie, 2009)
;
_computing_cell_refinement
;
X-AREA (Stoe & Cie, 2009)
;
_computing_data_reduction
;
X-RED (Stoe & Cie, 2009)
;
_computing_structure_solution
;
SHELXS97 (Sheldrick, 2008)
;
_computing_structure_refinement
;
SHELXL2012 (Sheldrick, 2008)
;
_computing_molecular_graphics
;
DIAMOND (Brandenburg, 2006)
;
_computing_publication_material
;
publCIF (Westrip, 2010)
;
loop_
    _atom_site_type_symbol
    _atom_site_label
    _atom_site_fract_x
    _atom_site_fract_y
    _atom_site_fract_z
    _atom_site_U_iso_or_equiv
    _atom_site_adp_type
    _atom_site_calc_flag
    _atom_site_occupancy
    _atom_site_disorder_assembly
    _atom_site_disorder_group
    Sr Sr1 0.53930(4) 0.92911(3) 0.72424(2) 0.01180(9) Uani d 1 . .
    Cl Cl1 0.97143(9) 1.15488(9) 0.70369(6) 0.01360(14) Uani d 1 . .
    Cl Cl2 0.35731(9) 0.48563(9) 0.78026(6) 0.01327(14) Uani d 1 . .
    O O11 0.3252(4) 0.9281(3) 0.9363(2) 0.0214(4) Uani d 1 . .
    O O9 0.7828(3) 0.7469(3) 0.9095(2) 0.0179(4) Uani d 1 . .
    O O12 0.5409(3) 1.1774(3) 0.5157(2) 0.0153(4) Uani d 1 . .
    O O10 0.8215(3) 0.6788(3) 0.6077(2) 0.0184(4) Uani d 1 . .
    O O4 0.8716(3) 1.2814(3) 0.5953(2) 0.0196(4) Uani d 1 . .
    O O8 0.2149(3) 0.5654(3) 0.8872(2) 0.0225(5) Uani d 1 . .
    O O6 0.4501(3) 0.2861(3) 0.8128(2) 0.0194(4) Uani d 1 . .
    O O5 0.5058(3) 0.5815(3) 0.7694(2) 0.0218(5) Uani d 1 . .
    O O2 1.1720(3) 1.0650(3) 0.6579(2) 0.0223(5) Uani d 1 . .
    O O3 0.8764(4) 1.0108(3) 0.7327(3) 0.0264(5) Uani d 1 . .
    O O1 0.9628(4) 1.2609(4) 0.8192(3) 0.0306(6) Uani d 1 . .
    O O7 0.2630(4) 0.5075(4) 0.6555(2) 0.0254(5) Uani d 1 . .
    H H11A 0.287(7) 0.835(5) 0.962(5) 0.044(15) Uiso d 1 . .
    H H11B 0.271(6) 1.025(4) 0.981(4) 0.029(11) Uiso d 1 . .
    H H12B 0.637(4) 1.218(6) 0.524(5) 0.031(12) Uiso d 1 . .
    H H12A 0.437(4) 1.267(4) 0.531(4) 0.025(11) Uiso d 1 . .
    H H10A 0.926(4) 0.690(8) 0.570(5) 0.044(14) Uiso d 1 . .
    H H10B 0.841(9) 0.561(2) 0.619(6) 0.065(19) Uiso d 1 . .
    H H9B 0.757(8) 0.662(6) 0.960(4) 0.048(15) Uiso d 1 . .
    H H9A 0.903(2) 0.707(6) 0.888(5) 0.031(12) Uiso d 1 . .
loop_
    _atom_site_aniso_label
    _atom_site_aniso_U_11
    _atom_site_aniso_U_22
    _atom_site_aniso_U_33
    _atom_site_aniso_U_12
    _atom_site_aniso_U_13
    _atom_site_aniso_U_23
    Sr1 0.01137(13) 0.00999(13) 0.01328(13) -0.00231(8) -0.00157(8) 0.00154(8)
    Cl1 0.0113(3) 0.0126(3) 0.0167(3) -0.0036(2) -0.0019(2) 0.0024(2)
    Cl2 0.0148(3) 0.0106(3) 0.0139(3) -0.0037(2) 0.0001(2) 0.0009(2)
    O11 0.0271(11) 0.0163(10) 0.0184(10) -0.0045(9) 0.0045(9) -0.0003(8)
    O9 0.0161(10) 0.0197(10) 0.0172(10) -0.0057(8) 0.0004(8) 0.0057(8)
    O12 0.0142(9) 0.0156(9) 0.0162(9) -0.0041(8) -0.0031(7) -0.0010(7)
    O10 0.0151(10) 0.0141(9) 0.0240(11) -0.0030(8) 0.0037(8) 0.0009(8)
    O4 0.0157(10) 0.0183(10) 0.0239(11) -0.0050(8) -0.0053(8) 0.0099(8)
    O8 0.0222(11) 0.0207(10) 0.0226(11) -0.0050(9) 0.0071(9) -0.0028(8)
    O6 0.0271(11) 0.0103(9) 0.0198(10) -0.0045(8) -0.0020(8) 0.0015(7)
    O5 0.0196(10) 0.0149(10) 0.0326(12) -0.0088(8) 0.0040(9) -0.0002(9)
    O2 0.0113(9) 0.0278(11) 0.0233(11) -0.0001(8) -0.0012(8) 0.0032(9)
    O3 0.0218(11) 0.0207(11) 0.0400(14) -0.0130(9) -0.0091(10) 0.0148(10)
    O1 0.0314(13) 0.0299(13) 0.0271(13) -0.0009(10) -0.0077(10) -0.0120(10)
    O7 0.0273(12) 0.0262(12) 0.0197(11) -0.0024(9) -0.0098(9) 0.0013(9)
_geom_special_details
;
 All esds (except the esd in the dihedral angle between two l.s. planes)
 are estimated using the full covariance matrix.  The cell esds are taken
 into account individually in the estimation of esds in distances, angles
 and torsion angles; correlations between esds in cell parameters are only
 used when they are defined by crystal symmetry.  An approximate (isotropic)
 treatment of cell esds is used for estimating esds involving l.s. planes.
;
loop_
    _geom_bond_atom_site_label_1
    _geom_bond_atom_site_label_2
    _geom_bond_site_symmetry_2
    _geom_bond_distance
    _geom_bond_publ_flag
    Sr1 O11 . 2.540(2) ?
    Sr1 O10 . 2.551(2) ?
    Sr1 O2 1_455 2.623(2) ?
    Sr1 O9 . 2.642(2) ?
    Sr1 O5 . 2.665(2) ?
    Sr1 O3 . 2.669(2) ?
    Sr1 O12 . 2.703(2) ?
    Sr1 O6 1_565 2.706(2) ?
    Sr1 O12 2_676 2.723(2) ?
    Sr1 Sr1 2_676 4.5867(6) ?
    Cl1 O1 . 1.423(2) ?
    Cl1 O3 . 1.438(2) ?
    Cl1 O2 . 1.441(2) ?
    Cl1 O4 . 1.461(2) ?
    Cl2 O7 . 1.437(2) ?
    Cl2 O5 . 1.444(2) ?
    Cl2 O6 . 1.446(2) ?
    Cl2 O8 . 1.448(2) ?
    O12 Sr1 2_676 2.723(2) ?
    O6 Sr1 1_545 2.706(2) ?
    O2 Sr1 1_655 2.623(2) ?
loop_
    _geom_angle_atom_site_label_1
    _geom_angle_atom_site_label_2
    _geom_angle_atom_site_label_3
    _geom_angle_site_symmetry_1
    _geom_angle_site_symmetry_3
    _geom_angle
    _geom_angle_publ_flag
    O11 Sr1 O10 . . 134.33(7) ?
    O11 Sr1 O2 . 1_455 72.84(8) ?
    O10 Sr1 O2 . 1_455 128.32(8) ?
    O11 Sr1 O9 . . 74.35(7) ?
    O10 Sr1 O9 . . 72.64(7) ?
    O2 Sr1 O9 1_455 . 146.33(7) ?
    O11 Sr1 O5 . . 71.31(7) ?
    O10 Sr1 O5 . . 68.57(7) ?
    O2 Sr1 O5 1_455 . 91.52(8) ?
    O9 Sr1 O5 . . 70.82(7) ?
    O11 Sr1 O3 . . 120.25(8) ?
    O10 Sr1 O3 . . 69.06(8) ?
    O2 Sr1 O3 1_455 . 144.07(7) ?
    O9 Sr1 O3 . . 62.77(7) ?
    O5 Sr1 O3 . . 124.01(7) ?
    O11 Sr1 O12 . . 135.63(7) ?
    O10 Sr1 O12 . . 89.75(7) ?
    O2 Sr1 O12 1_455 . 74.61(7) ?
    O9 Sr1 O12 . . 137.04(7) ?
    O5 Sr1 O12 . . 138.82(7) ?
    O3 Sr1 O12 . . 74.40(7) ?
    O11 Sr1 O6 . 1_565 75.27(7) ?
    O10 Sr1 O6 . 1_565 140.31(7) ?
    O2 Sr1 O6 1_455 1_565 80.03(8) ?
    O9 Sr1 O6 . 1_565 98.83(7) ?
    O5 Sr1 O6 . 1_565 146.54(7) ?
    O3 Sr1 O6 . 1_565 72.64(8) ?
    O12 Sr1 O6 . 1_565 70.06(6) ?
    O11 Sr1 O12 . 2_676 123.23(7) ?
    O10 Sr1 O12 . 2_676 64.54(7) ?
    O2 Sr1 O12 1_455 2_676 64.25(7) ?
    O9 Sr1 O12 . 2_676 132.16(7) ?
    O5 Sr1 O12 . 2_676 74.43(7) ?
    O3 Sr1 O12 . 2_676 116.35(8) ?
    O12 Sr1 O12 . 2_676 64.57(7) ?
    O6 Sr1 O12 1_565 2_676 127.67(7) ?
    O11 Sr1 Sr1 . 2_676 138.29(6) ?
    O10 Sr1 Sr1 . 2_676 75.06(5) ?
    O2 Sr1 Sr1 1_455 2_676 65.53(5) ?
    O9 Sr1 Sr1 . 2_676 146.06(5) ?
    O5 Sr1 Sr1 . 2_676 106.51(5) ?
    O3 Sr1 Sr1 . 2_676 96.03(6) ?
    O12 Sr1 Sr1 . 2_676 32.42(4) ?
    O6 Sr1 Sr1 1_565 2_676 99.31(5) ?
    O12 Sr1 Sr1 2_676 2_676 32.15(4) ?
    O1 Cl1 O3 . . 110.34(17) ?
    O1 Cl1 O2 . . 111.09(16) ?
    O3 Cl1 O2 . . 108.88(15) ?
    O1 Cl1 O4 . . 109.88(15) ?
    O3 Cl1 O4 . . 108.60(14) ?
    O2 Cl1 O4 . . 107.99(13) ?
    O7 Cl2 O5 . . 109.56(15) ?
    O7 Cl2 O6 . . 110.02(14) ?
    O5 Cl2 O6 . . 108.81(14) ?
    O7 Cl2 O8 . . 110.49(15) ?
    O5 Cl2 O8 . . 109.30(14) ?
    O6 Cl2 O8 . . 108.63(14) ?
    Sr1 O12 Sr1 . 2_676 115.43(7) ?
    Cl2 O6 Sr1 . 1_545 144.85(13) ?
    Cl2 O5 Sr1 . . 140.13(14) ?
    Cl1 O2 Sr1 . 1_655 146.10(14) ?
    Cl1 O3 Sr1 . . 144.73(14) ?
loop_
    _geom_hbond_atom_site_label_D
    _geom_hbond_atom_site_label_H
    _geom_hbond_atom_site_label_A
    _geom_hbond_site_symmetry_A
    _geom_hbond_distance_DH
    _geom_hbond_distance_HA
    _geom_hbond_distance_DA
    _geom_hbond_angle_DHA
    O9 H9A O8 1_655 0.838(10) 2.152(17) 2.966(3) 164(4)
    O9 H9B O8 2_667 0.839(10) 2.18(2) 2.986(3) 161(5)
    O10 H10B O4 1_545 0.838(10) 2.039(19) 2.858(3) 165(6)
    O10 H10A O4 2_776 0.841(10) 2.17(2) 2.967(3) 157(5)
    O11 H11B O9 2_677 0.838(10) 1.992(16) 2.809(3) 164(4)
    O11 H11A O8 . 0.838(10) 2.38(3) 3.093(3) 143(5)
    O12 H12A O7 1_565 0.840(10) 2.23(2) 2.986(3) 150(4)
    O12 H12A O10 2_676 0.840(10) 2.31(4) 2.820(3) 120(3)
    O12 H12B O4 . 0.839(10) 2.060(17) 2.875(3) 164(5)
_shelx_hkl_file
;
   1   0   0 2310.25   13.61   0
   2   0   0 2943.42   11.23   0
   3   0   0 2600.13    9.71   0
   4   0   0 1168.16    6.47   0
   5   0   0    7.06    3.22   0
   6   0   0  687.61    5.60   0
   7   0   0   15.17    3.12   0
   8   0   0   18.23    3.78   0
   9   0   0  243.03    4.37   0
  -9   1   0   51.96    3.74   0
  -8   1   0 1231.80    5.67   0
  -7   1   0  715.11    6.14   0
  -6   1   0  168.98    4.78   0
  -5   1   0   82.86    3.64   0
  -4   1   0  515.80    5.11   0
  -3   1   0 1603.85    7.37   0
  -2   1   0 2150.99    9.00   0
  -1   1   0   23.84    3.05   0
   0   1   0 1512.49   11.85   0
   1   1   0  532.55    6.20   0
   2   1   0 7103.16   14.91   0
   3   1   0  633.53    5.20   0
   4   1   0 4480.41   10.45   0
   5   1   0  332.23    4.30   0
   6   1   0  481.88    4.87   0
   7   1   0  366.93    3.98   0
   8   1   0    3.79    3.68   0
   9   1   0  276.45    4.48   0
  -8   2   0  349.10    4.61   0
  -7   2   0   38.01    4.55   0
  -6   2   0  416.18    5.04   0
  -5   2   0    9.17    4.03   0
  -4   2   0 1703.96    7.54   0
  -3   2   0    3.63    3.50   0
  -2   2   0  178.63    3.70   0
  -1   2   0 3459.77   12.16   0
   0   2   0 1833.05   10.09   0
   1   2   0 3901.34   12.52   0
   2   2   0  136.46    3.25   0
   3   2   0  115.15    2.96   0
   4   2   0 1154.08    5.98   0
   5   2   0 1272.30    6.13   0
   6   2   0 1754.83    6.87   0
   7   2   0  243.12    5.01   0
   8   2   0  784.26    4.72   0
   9   2   0   26.36    3.78   0
  -8   3   0  570.75    6.68   0
  -7   3   0  969.63    6.90   0
  -6   3   0 1228.95    7.02   0
  -5   3   0   82.01    4.24   0
  -4   3   0 1117.81    6.13   0
  -3   3   0   24.34    3.79   0
  -2   3   0  221.60    4.53   0
  -1   3   0    3.53    2.97   0
   0   3   0  135.28    3.61   0
   1   3   0   49.22    3.00   0
   2   3   0   89.08    3.09   0
   3   3   0 9670.26   14.25   0
   4   3   0  258.56    3.81   0
   5   3   0 1288.91    5.50   0
   6   3   0 1000.53    5.42   0
   7   3   0  238.23    4.74   0
   8   3   0   80.21    4.33   0
   9   3   0  422.92    4.32   0
  -7   4   0  618.16    6.53   0
  -6   4   0  500.14    5.80   0
  -5   4   0 1769.77    7.63   0
  -4   4   0 3885.23   10.12   0
  -3   4   0  912.82    5.68   0
  -2   4   0  937.09    5.80   0
  -1   4   0  497.65    5.27   0
   0   4   0  606.72    5.43   0
   1   4   0  465.71    4.67   0
   2   4   0  676.20    4.76   0
   3   4   0  451.21    4.23   0
   4   4   0  882.10    5.09   0
   5   4   0 3481.53    8.41   0
   6   4   0  344.66    4.03   0
   7   4   0 2955.39    8.26   0
   8   4   0  688.85    5.32   0
   9   4   0  125.24    5.63   0
  -6   5   0  223.95    5.46   0
  -5   5   0  815.15    6.01   0
  -4   5   0  257.39    4.84   0
  -3   5   0  889.74    5.83   0
  -2   5   0  568.15    5.00   0
  -1   5   0 1352.64    6.37   0
   0   5   0 2255.63    8.22   0
   1   5   0  408.18    4.42   0
   2   5   0  386.86    4.46   0
   3   5   0  870.29    5.21   0
   4   5   0  873.57    4.82   0
   5   5   0 1360.97    5.63   0
   6   5   0   33.95    3.60   0
   7   5   0 1059.50    5.34   0
   8   5   0  455.38    4.77   0
   9   5   0 1144.02    6.95   0
  -5   6   0  699.66    6.19   0
  -4   6   0  594.32    6.01   0
  -3   6   0 1653.21    6.86   0
  -2   6   0   99.45    4.62   0
  -1   6   0 1138.78    6.17   0
   0   6   0  270.35    4.25   0
   1   6   0 1253.32    5.93   0
   2   6   0  918.36    5.15   0
   3   6   0 1505.83    6.12   0
   4   6   0  247.67    3.79   0
   5   6   0   29.55    3.58   0
   6   6   0  145.70    4.01   0
   7   6   0  153.90    4.31   0
   8   6   0  194.21    4.20   0
   9   6   0  292.52    5.10   0
  -4   7   0   12.10    4.62   0
  -3   7   0  143.35    4.74   0
  -2   7   0  121.11    4.85   0
  -1   7   0 2126.02    7.52   0
   0   7   0  470.42    5.46   0
   1   7   0 1969.53    7.48   0
   2   7   0   24.82    3.86   0
   3   7   0   70.36    3.68   0
   4   7   0   10.21    3.91   0
   5   7   0  770.04    5.04   0
   6   7   0   65.33    4.13   0
   7   7   0   66.40    4.27   0
   8   7   0  195.21    4.48   0
  -3   8   0  142.42    5.28   0
  -2   8   0  374.48    5.55   0
  -1   8   0  177.49    4.83   0
   0   8   0  485.54    5.29   0
   1   8   0 1518.64    7.11   0
   2   8   0  668.63    5.10   0
   3   8   0 2692.76    7.66   0
   4   8   0  466.04    4.76   0
   5   8   0  251.71    4.21   0
   6   8   0    8.40    3.84   0
   7   8   0   68.25    4.23   0
   8   8   0  237.76    4.56   0
  -1   9   0  252.21    5.14   0
   0   9   0 1186.93    6.72   0
   1   9   0  234.37    4.80   0
   2   9   0  392.22    5.12   0
   3   9   0  209.46    4.32   0
   4   9   0  644.93    5.13   0
   5   9   0  793.80    5.39   0
   6   9   0  737.00    5.31   0
   7   9   0  311.54    4.76   0
   1  10   0    5.75    4.24   0
   2  10   0  591.27    5.85   0
   3  10   0  188.96    4.80   0
   4  10   0  915.96    6.13   0
   5  10   0   12.56    4.06   0
  -4 -10   1  183.73    4.76   0
  -3 -10   1  101.75    4.65   0
  -2 -10   1   16.51    4.46   0
  -7  -9   1   96.08    4.57   0
  -6  -9   1   75.47    4.07   0
  -5  -9   1  501.95    5.10   0
  -4  -9   1   50.24    4.14   0
  -3  -9   1   85.57    4.02   0
  -2  -9   1  369.30    5.00   0
  -1  -9   1  172.43    4.83   0
   0  -9   1  712.75    5.87   0
   1  -9   1  241.49    5.56   0
  -8  -8   1  521.25    5.24   0
  -7  -8   1 1557.42    7.18   0
  -6  -8   1  641.01    5.25   0
  -5  -8   1  315.40    4.47   0
  -4  -8   1   34.83    4.09   0
  -3  -8   1  665.10    5.15   0
  -2  -8   1   36.39    4.11   0
  -1  -8   1  500.98    5.47   0
   0  -8   1  130.37    4.87   0
   1  -8   1   16.27    4.07   0
   2  -8   1  991.15    6.87   0
   3  -8   1  276.23    5.71   0
  -8  -7   1  166.33    4.46   0
  -7  -7   1  233.05    4.40   0
  -6  -7   1  893.50    5.35   0
  -5  -7   1 1611.68    5.98   0
  -4  -7   1 2107.26    6.85   0
  -3  -7   1 1490.84    6.33   0
  -2  -7   1  395.67    4.90   0
  -1  -7   1   45.87    3.94   0
   0  -7   1   98.55    4.44   0
   1  -7   1  272.01    4.55   0
   2  -7   1  427.45    5.50   0
   3  -7   1   17.69    4.76   0
   4  -7   1  317.84    5.63   0
  -9  -6   1   15.45    4.36   0
  -8  -6   1 1165.19    5.91   0
  -7  -6   1   76.25    3.93   0
  -6  -6   1  623.98    4.67   0
  -5  -6   1  696.14    4.71   0
  -4  -6   1  416.45    4.46   0
  -3  -6   1  118.70    3.38   0
  -2  -6   1 4232.91    9.14   0
  -1  -6   1 1002.37    5.87   0
   0  -6   1  215.57    4.11   0
   1  -6   1  258.26    4.63   0
   2  -6   1    4.98    4.55   0
   3  -6   1   98.52    4.39   0
   4  -6   1  395.99    5.37   0
   5  -6   1   36.12    5.08   0
  -9  -5   1  178.12    4.61   0
  -8  -5   1    0.34    4.15   0
  -7  -5   1   18.01    3.31   0
  -6  -5   1  348.84    4.32   0
  -5  -5   1  350.71    4.19   0
  -4  -5   1 4664.99    9.19   0
  -3  -5   1  632.10    4.58   0
  -2  -5   1  315.01    4.05   0
  -1  -5   1   31.11    3.60   0
   0  -5   1 1506.02    7.16   0
   1  -5   1  616.63    5.04   0
   2  -5   1 1404.71    6.59   0
   3  -5   1  488.75    5.15   0
   4  -5   1  144.11    4.68   0
   5  -5   1   96.93    4.91   0
   6  -5   1  177.47    5.22   0
  -9  -4   1   20.18    4.19   0
  -8  -4   1  111.10    4.21   0
  -7  -4   1    1.63    3.70   0
  -6  -4   1    6.39    3.65   0
  -5  -4   1   15.30    3.37   0
  -4  -4   1  376.95    3.99   0
  -3  -4   1   28.24    3.04   0
  -2  -4   1 4968.21   10.74   0
  -1  -4   1 1149.64    6.06   0
   0  -4   1 2530.96    9.08   0
   1  -4   1  787.49    5.88   0
   2  -4   1  578.17    5.30   0
   3  -4   1   18.50    3.76   0
   4  -4   1  753.60    5.86   0
   5  -4   1   47.44    4.26   0
   6  -4   1  304.47    5.61   0
   7  -4   1   10.33    5.02   0
  -9  -3   1  437.65    5.24   0
  -8  -3   1 1586.43    7.17   0
  -7  -3   1   35.13    3.90   0
  -6  -3   1  449.28    4.27   0
  -5  -3   1 2049.35    6.53   0
  -4  -3   1  808.32    5.00   0
  -3  -3   1  902.67    5.07   0
  -2  -3   1 4755.20   10.92   0
  -1  -3   1   60.63    2.93   0
   0  -3   1 4731.79   12.50   0
   2  -3   1 5591.63   13.04   0
   3  -3   1  734.55    5.65   0
   4  -3   1 3520.54    9.76   0
   5  -3   1   57.32    4.31   0
   6  -3   1  132.90    5.02   0
   7  -3   1   96.68    5.36   0
   8  -3   1  259.88    5.44   0
  -9  -2   1  254.19    4.65   0
  -8  -2   1  603.84    5.66   0
  -7  -2   1  159.31    4.32   0
  -6  -2   1 3333.52    8.44   0
  -5  -2   1    8.25    3.07   0
  -4  -2   1 2195.91    7.10   0
  -3  -2   1  325.31    3.63   0
  -2  -2   1    4.55    2.41   0
   0  -2   1  185.84    4.08   0
   1  -2   1  953.83    6.72   0
   2  -2   1 1748.68    7.90   0
   3  -2   1 1633.27    7.78   0
   4  -2   1  290.97    4.52   0
   5  -2   1 1801.54    7.99   0
   6  -2   1 2333.90    9.40   0
   7  -2   1   74.83    4.18   0
   8  -2   1  125.28    4.42   0
  -9  -1   1  761.55    5.09   0
  -8  -1   1  802.28    6.15   0
  -7  -1   1  525.31    5.25   0
  -6  -1   1  360.56    4.37   0
  -5  -1   1   64.06    3.26   0
  -4  -1   1  145.68    3.49   0
  -3  -1   1  183.23    3.29   0
  -2  -1   1 6843.18   14.17   0
  -1  -1   1   10.72    2.63   0
   0  -1   1  749.10    8.57   0
   1  -1   1 6402.10   18.89   0
   2  -1   1   25.06    3.00   0
   3  -1   1 2550.07    9.59   0
   4  -1   1  206.90    4.28   0
   5  -1   1 1728.04    7.58   0
   6  -1   1  108.65    3.38   0
   7  -1   1  824.80    5.02   0
   8  -1   1  288.25    4.27   0
   9  -1   1  435.73    4.74   0
  -9   0   1  405.96    4.95   0
  -8   0   1   34.99    4.78   0
  -7   0   1  563.30    5.19   0
  -6   0   1 1216.16    6.21   0
  -5   0   1 3515.71    9.20   0
  -4   0   1  551.17    4.71   0
  -3   0   1 6566.01   11.61   0
  -2   0   1  108.60    3.11   0
  -1   0   1  157.51    3.98   0
   1   0   1   21.28    3.50   0
   2   0   1 4262.31   12.41   0
   3   0   1  655.51    4.51   0
   4   0   1  732.24    4.62   0
   5   0   1 2580.46    6.77   0
   6   0   1  754.01    4.42   0
   7   0   1 2514.13    6.65   0
   8   0   1   56.82    3.65   0
   9   0   1  325.24    4.53   0
  -9   1   1  631.32    5.05   0
  -8   1   1  348.72    6.09   0
  -7   1   1  847.31    5.57   0
  -6   1   1  337.53    4.72   0
  -5   1   1 1785.03    6.95   0
  -4   1   1  986.19    5.43   0
  -3   1   1 9003.51   13.32   0
  -2   1   1 1481.33    7.85   0
   0   1   1  145.79    4.45   0
   1   1   1   95.82    3.79   0
   2   1   1 1543.74    9.01   0
   3   1   1   28.75    3.18   0
   4   1   1   81.68    3.65   0
   5   1   1 1349.05    5.51   0
   6   1   1  462.76    3.70   0
   7   1   1  121.49    3.55   0
   8   1   1 1094.11    5.35   0
   9   1   1 1914.51    6.48   0
  -8   2   1    0.24    4.76   0
  -7   2   1   71.74    4.48   0
  -6   2   1  378.99    4.76   0
  -5   2   1 2272.69    7.68   0
  -4   2   1 2071.99    6.90   0
  -3   2   1 1992.73    7.61   0
  -2   2   1  541.00    4.77   0
  -1   2   1  516.95    5.22   0
   0   2   1   47.16    3.23   0
   1   2   1 9925.37   18.98   0
   2   2   1  431.46    4.50   0
   3   2   1   52.98    2.90   0
   4   2   1  864.80    5.76   0
   5   2   1  395.40    4.19   0
   6   2   1 2824.43    8.99   0
   7   2   1  260.67    4.14   0
   8   2   1  445.49    4.30   0
   9   2   1  263.78    4.21   0
  -8   3   1    7.24    4.94   0
  -7   3   1  168.69    4.96   0
  -6   3   1   40.55    4.59   0
  -5   3   1    9.88    3.91   0
  -4   3   1  143.86    3.85   0
  -3   3   1 1911.54    7.65   0
  -2   3   1 2719.44    9.08   0
  -1   3   1 2650.48    8.93   0
   0   3   1 3650.95   10.60   0
   1   3   1 2348.30    8.60   0
   2   3   1 1326.91    6.53   0
   3   3   1 2254.72    7.47   0
   4   3   1  671.84    4.74   0
   5   3   1 1886.18    6.56   0
   6   3   1    3.23    3.23   0
   7   3   1  215.26    4.94   0
   8   3   1  397.40    4.29   0
   9   3   1  264.15    4.15   0
  -7   4   1  831.63    6.51   0
  -6   4   1   39.78    4.67   0
  -5   4   1    5.53    4.34   0
  -4   4   1  103.07    4.46   0
  -3   4   1  233.75    4.27   0
  -2   4   1   44.49    3.73   0
  -1   4   1   87.71    4.04   0
   0   4   1  866.69    6.15   0
   1   4   1 2796.03    8.42   0
   2   4   1 5838.63   11.71   0
   3   4   1  455.75    4.40   0
   4   4   1  174.48    3.47   0
   5   4   1  636.35    4.41   0
   6   4   1    5.83    3.54   0
   7   4   1  610.52    5.20   0
   8   4   1    4.72    4.48   0
   9   4   1   79.24    3.97   0
  -6   5   1  243.04    5.28   0
  -5   5   1  516.19    5.68   0
  -4   5   1   73.26    4.72   0
  -3   5   1   72.57    4.42   0
  -2   5   1 1438.02    6.23   0
  -1   5   1 1280.33    6.00   0
   0   5   1 1045.32    6.13   0
   1   5   1  480.40    4.54   0
   2   5   1 1985.50    6.97   0
   3   5   1  252.81    3.84   0
   4   5   1 3966.64    8.83   0
   5   5   1 1718.39    6.27   0
   6   5   1  652.61    4.80   0
   7   5   1  689.76    4.99   0
   8   5   1    3.31    4.19   0
   9   5   1  100.49    5.08   0
  -5   6   1  138.65    4.93   0
  -4   6   1   15.77    4.46   0
  -3   6   1  493.94    5.23   0
  -2   6   1  195.42    4.48   0
  -1   6   1   11.87    3.97   0
   0   6   1 1767.41    7.23   0
   1   6   1  769.97    5.05   0
   2   6   1 3328.25    8.35   0
   3   6   1  342.28    4.24   0
   4   6   1 1315.23    5.80   0
   5   6   1  177.04    3.92   0
   6   6   1 1318.26    5.85   0
   7   6   1  265.91    4.50   0
   8   6   1  904.14    5.77   0
   9   6   1   92.32    4.69   0
  -4   7   1 1208.78    7.51   0
  -3   7   1   45.65    4.56   0
  -2   7   1  130.16    4.53   0
  -1   7   1   20.22    3.93   0
   0   7   1  178.63    4.60   0
   1   7   1  207.68    4.51   0
   2   7   1   15.35    3.90   0
   3   7   1    9.69    3.58   0
   4   7   1 1432.78    6.33   0
   5   7   1 1190.23    5.52   0
   6   7   1 1035.54    6.10   0
   7   7   1   92.80    4.09   0
   8   7   1  504.99    5.16   0
  -3   8   1  426.98    5.92   0
  -2   8   1 1970.00    7.90   0
  -1   8   1   17.63    4.48   0
   0   8   1  715.48    5.82   0
   1   8   1   50.92    4.50   0
   2   8   1    2.51    3.95   0
   3   8   1    8.29    3.73   0
   4   8   1   22.33    4.03   0
   5   8   1  254.27    4.37   0
   6   8   1  161.10    4.20   0
   7   8   1  713.15    5.75   0
   8   8   1  701.54    6.15   0
  -1   9   1   39.88    4.54   0
   0   9   1 1340.66    6.86   0
   1   9   1  686.03    5.53   0
   2   9   1  881.70    5.81   0
   3   9   1   14.30    4.03   0
   4   9   1   42.77    4.10   0
   5   9   1  425.98    4.88   0
   6   9   1   11.22    3.99   0
   7   9   1  121.64    4.32   0
   1  10   1   50.03    4.38   0
   2  10   1  167.55    4.73   0
   3  10   1   30.20    4.56   0
   4  10   1  142.81    4.32   0
   5  10   1   25.32    4.02   0
  -3 -10   2  340.46    5.09   0
  -6  -9   2  332.10    4.83   0
  -5  -9   2  206.17    4.72   0
  -4  -9   2 1205.71    6.21   0
  -3  -9   2   40.17    4.45   0
  -2  -9   2  306.19    5.03   0
  -1  -9   2  286.17    4.91   0
   0  -9   2  823.16    6.25   0
   1  -9   2   80.53    4.76   0
  -7  -8   2    1.55    4.03   0
  -6  -8   2   55.35    4.09   0
  -5  -8   2   15.28    3.91   0
  -4  -8   2   90.28    4.01   0
  -3  -8   2 1583.12    7.17   0
  -2  -8   2 1107.88    6.65   0
  -1  -8   2  291.53    5.11   0
   0  -8   2  559.87    5.30   0
   1  -8   2  173.14    5.01   0
   2  -8   2  320.07    5.66   0
   3  -8   2   79.73    5.16   0
  -8  -7   2  813.90    5.89   0
  -7  -7   2   23.21    3.95   0
  -6  -7   2   62.82    3.94   0
  -5  -7   2  128.40    3.79   0
  -4  -7   2    3.95    3.61   0
  -3  -7   2   42.63    4.10   0
  -2  -7   2  106.16    4.38   0
  -1  -7   2 1086.78    6.89   0
   0  -7   2  357.65    5.01   0
   1  -7   2 1044.10    5.91   0
   2  -7   2 1649.38    7.52   0
   3  -7   2  334.40    5.53   0
   4  -7   2   77.61    4.94   0
  -9  -6   2   34.72    4.10   0
  -8  -6   2  861.04    5.51   0
  -7  -6   2  372.60    4.51   0
  -6  -6   2  994.11    5.17   0
  -5  -6   2  235.35    4.20   0
  -4  -6   2   40.25    3.55   0
  -3  -6   2 1378.99    5.86   0
  -2  -6   2  216.59    3.95   0
  -1  -6   2 2250.15    7.34   0
   0  -6   2   99.50    4.41   0
   1  -6   2 1394.20    6.74   0
   2  -6   2 1012.74    6.36   0
   3  -6   2 1595.58    7.56   0
   4  -6   2  778.72    6.74   0
   5  -6   2 1101.44    7.25   0
  -9  -5   2 1006.79    6.80   0
  -8  -5   2  500.86    5.21   0
  -7  -5   2  785.68    5.20   0
  -6  -5   2  270.96    4.33   0
  -5  -5   2  503.34    4.43   0
  -4  -5   2  583.52    4.22   0
  -3  -5   2  509.77    4.17   0
  -2  -5   2 1892.57    6.76   0
  -1  -5   2   93.95    3.57   0
   0  -5   2  737.43    5.58   0
   1  -5   2 2361.13    9.05   0
   2  -5   2  139.39    4.04   0
   3  -5   2 2401.68    8.55   0
   4  -5   2  138.77    4.54   0
   5  -5   2  160.57    5.16   0
   6  -5   2  254.64    5.83   0
  -9  -4   2  122.15    4.59   0
  -8  -4   2   48.77    4.01   0
  -7  -4   2 2275.42    6.60   0
  -6  -4   2  336.22    4.15   0
  -5  -4   2 2593.46    7.10   0
  -4  -4   2  353.78    3.85   0
  -3  -4   2  308.91    3.84   0
  -2  -4   2  182.84    3.68   0
  -1  -4   2 1287.27    6.38   0
   0  -4   2  832.42    5.93   0
   1  -4   2    5.83    3.75   0
   2  -4   2    4.23    3.46   0
   3  -4   2  231.89    4.30   0
   4  -4   2  433.22    5.11   0
   5  -4   2 2219.81    8.27   0
   6  -4   2  227.64    5.39   0
   7  -4   2  553.15    6.79   0
  -9  -3   2   79.04    4.56   0
  -8  -3   2  335.17    4.74   0
  -7  -3   2  442.80    4.56   0
  -6  -3   2  206.64    3.57   0
  -5  -3   2 2623.59    7.23   0
  -4  -3   2  389.14    3.91   0
  -3  -3   2 7170.00   12.33   0
  -2  -3   2 3031.75    8.50   0
  -1  -3   2 2663.08    8.72   0
   0  -3   2  205.90    3.98   0
   1  -3   2  453.87    4.72   0
   2  -3   2  106.61    4.31   0
   3  -3   2  527.89    5.37   0
   4  -3   2   96.76    3.68   0
   5  -3   2   15.79    4.29   0
   6  -3   2  411.14    5.91   0
   7  -3   2 1337.71    6.69   0
   8  -3   2  449.11    5.63   0
  -9  -2   2  222.12    5.01   0
  -8  -2   2  283.50    4.67   0
  -7  -2   2  700.63    5.20   0
  -6  -2   2 1739.90    5.97   0
  -5  -2   2 1412.14    5.37   0
  -4  -2   2 1444.12    6.12   0
  -3  -2   2 4617.35   10.16   0
  -2  -2   2  626.47    4.67   0
  -1  -2   2 7562.11   13.91   0
   0  -2   2 3182.27   11.16   0
   1  -2   2 3281.31   11.37   0
   2  -2   2   69.34    3.56   0
   3  -2   2 1022.09    6.75   0
   4  -2   2 1330.59    7.12   0
   5  -2   2   38.95    3.98   0
   6  -2   2 1532.73    8.81   0
   7  -2   2   21.73    4.07   0
   8  -2   2   30.27    4.39   0
  -9  -1   2  137.89    5.26   0
  -8  -1   2    2.94    4.20   0
  -7  -1   2  455.53    4.77   0
  -6  -1   2   99.32    3.65   0
  -5  -1   2  141.45    3.21   0
  -4  -1   2 4387.23    9.42   0
  -3  -1   2 3573.02    9.17   0
  -2  -1   2 6088.81   13.40   0
  -1  -1   2  820.22    6.13   0
   0  -1   2  203.19    4.26   0
   1  -1   2   83.64    3.53   0
   2  -1   2 2494.87   10.36   0
   3  -1   2 1359.19    7.32   0
   4  -1   2  204.40    4.73   0
   5  -1   2  523.35    4.06   0
   6  -1   2  391.65    4.24   0
   7  -1   2  364.77    4.42   0
   8  -1   2 1289.64    5.82   0
   9  -1   2   20.63    3.88   0
  -9   0   2  336.33    6.06   0
  -8   0   2   54.95    4.60   0
  -7   0   2  236.74    4.27   0
  -6   0   2   73.25    3.98   0
  -5   0   2    4.46    3.08   0
  -4   0   2  130.92    3.79   0
  -3   0   2  372.16    3.93   0
  -2   0   2 4480.88   11.46   0
  -1   0   2  190.78    3.67   0
   1   0   2 4237.02   15.97   0
   3   0   2 2265.95    7.87   0
   4   0   2 1047.68    5.35   0
   5   0   2   85.02    3.17   0
   6   0   2  623.74    4.40   0
   7   0   2  349.22    3.99   0
   8   0   2  104.80    3.99   0
   9   0   2   21.22    4.00   0
  -8   1   2  755.29    5.63   0
  -7   1   2  892.59    6.69   0
  -6   1   2 2301.59    7.62   0
  -5   1   2  817.24    4.81   0
  -4   1   2   20.47    3.20   0
  -3   1   2  225.05    3.72   0
  -2   1   2  595.00    4.96   0
  -1   1   2 1118.77    6.87   0
   0   1   2 1931.94   10.93   0
   1   1   2 1293.16    9.20   0
   2   1   2 6165.43   16.21   0
   3   1   2 4994.35   11.14   0
   4   1   2 1864.84    6.51   0
   5   1   2 1048.73    4.98   0
   6   1   2 2205.43    6.34   0
   7   1   2   20.86    3.28   0
   8   1   2  246.87    3.86   0
   9   1   2    1.10    3.95   0
  -8   2   2 1099.50    6.93   0
  -7   2   2  186.30    4.34   0
  -6   2   2  140.68    4.20   0
  -5   2   2  409.56    4.37   0
  -4   2   2 1659.25    6.54   0
  -3   2   2    8.55    3.36   0
  -2   2   2 1077.47    5.85   0
  -1   2   2  147.78    3.59   0
   0   2   2 7194.07   16.22   0
   1   2   2 2121.00    9.45   0
   2   2   2 2661.87    9.62   0
   3   2   2 1208.79    6.56   0
   4   2   2  499.58    4.98   0
   5   2   2  783.92    5.89   0
   6   2   2 2176.36    6.18   0
   7   2   2  660.22    4.64   0
   8   2   2 1845.60    6.18   0
   9   2   2    8.03    3.87   0
  -7   3   2  722.58    6.21   0
  -6   3   2 1446.08    6.75   0
  -5   3   2  264.91    4.66   0
  -4   3   2  799.45    5.09   0
  -3   3   2  181.26    3.71   0
  -2   3   2  198.27    4.21   0
  -1   3   2  606.30    4.93   0
   0   3   2    3.21    2.95   0
   1   3   2 1650.16    7.48   0
   2   3   2  793.17    5.35   0
   3   3   2 2523.48    8.20   0
   4   3   2 2179.50    7.60   0
   5   3   2 1196.68    6.00   0
   6   3   2 1326.07    6.58   0
   7   3   2  253.25    3.90   0
   8   3   2  271.45    4.30   0
   9   3   2  136.06    3.98   0
  -7   4   2  148.86    5.31   0
  -6   4   2  584.31    5.63   0
  -5   4   2  103.02    4.58   0
  -4   4   2 3200.31    9.20   0
  -3   4   2 2633.16    8.47   0
  -2   4   2 2439.14    7.75   0
  -1   4   2   41.55    3.45   0
   0   4   2  240.94    4.17   0
   1   4   2   14.88    3.46   0
   2   4   2  468.80    4.62   0
   3   4   2   79.14    3.40   0
   4   4   2  734.58    4.99   0
   5   4   2  660.46    4.75   0
   6   4   2 1231.39    6.26   0
   7   4   2 1038.42    6.21   0
   8   4   2  797.25    6.68   0
   9   4   2  300.30    4.65   0
  -6   5   2   33.71    4.94   0
  -5   5   2  500.58    5.71   0
  -4   5   2  302.02    4.68   0
  -3   5   2   39.81    4.48   0
  -2   5   2 2491.33    7.51   0
  -1   5   2 2569.39    7.99   0
   0   5   2 1272.12    6.00   0
   1   5   2 1208.55    5.93   0
   2   5   2 1842.38    7.01   0
   3   5   2  533.92    4.47   0
   4   5   2  192.19    3.78   0
   5   5   2  613.67    4.65   0
   6   5   2    8.16    3.57   0
   7   5   2  536.30    4.87   0
   8   5   2   83.65    4.58   0
   9   5   2  830.39    5.17   0
  -5   6   2  459.50    5.51   0
  -4   6   2  589.65    5.63   0
  -3   6   2 2240.21    7.79   0
  -2   6   2  536.67    5.10   0
  -1   6   2 1204.73    6.22   0
   0   6   2  171.85    4.09   0
   1   6   2 1132.97    6.03   0
   2   6   2 2446.85    7.29   0
   3   6   2 1743.41    6.25   0
   4   6   2  859.20    5.05   0
   5   6   2   29.24    3.49   0
   6   6   2   35.56    3.60   0
   7   6   2  846.69    5.41   0
   8   6   2   32.74    4.25   0
   9   6   2  232.12    5.23   0
  -4   7   2    7.40    5.02   0
  -3   7   2  283.82    5.25   0
  -2   7   2   36.08    4.39   0
  -1   7   2 2225.11    7.37   0
   0   7   2  672.91    5.36   0
   1   7   2 1092.44    6.50   0
   2   7   2   44.24    3.83   0
   3   7   2  803.27    5.22   0
   4   7   2   56.16    3.92   0
   5   7   2   81.16    3.76   0
   6   7   2   85.36    4.35   0
   7   7   2  208.85    4.59   0
   8   7   2    9.70    4.16   0
  -3   8   2  117.71    5.09   0
  -2   8   2   59.27    4.95   0
  -1   8   2   33.47    4.53   0
   0   8   2   24.36    4.18   0
   1   8   2 1670.01    6.86   0
   2   8   2  591.76    5.30   0
   3   8   2 1460.59    6.52   0
   4   8   2  613.18    5.15   0
   5   8   2  828.48    5.26   0
   6   8   2   65.48    3.90   0
   7   8   2  238.65    4.94   0
   8   8   2   18.03    4.45   0
  -1   9   2   46.41    4.70   0
   0   9   2  402.03    5.05   0
   1   9   2  217.31    4.67   0
   2   9   2  284.40    4.96   0
   3   9   2  302.29    4.57   0
   4   9   2  266.57    4.31   0
   5   9   2  879.47    5.53   0
   6   9   2  942.37    5.99   0
   7   9   2  882.02    6.49   0
   2  10   2  344.31    5.04   0
   3  10   2  179.23    4.80   0
   4  10   2  350.63    4.91   0
   5  10   2  100.69    4.36   0
  -6  -9   3   29.67    4.07   0
  -5  -9   3  423.17    5.14   0
  -4  -9   3  241.87    4.69   0
  -3  -9   3   49.47    4.51   0
  -2  -9   3   36.54    4.82   0
  -1  -9   3  160.34    5.02   0
   0  -9   3  255.44    5.15   0
   1  -9   3  376.26    6.16   0
  -7  -8   3 1400.68    6.85   0
  -6  -8   3  507.00    4.92   0
  -5  -8   3  925.99    5.40   0
  -4  -8   3   15.69    3.97   0
  -3  -8   3  328.93    4.67   0
  -2  -8   3   54.59    4.33   0
  -1  -8   3  581.87    5.91   0
   0  -8   3   47.12    4.63   0
   1  -8   3   12.53    4.42   0
   2  -8   3  431.86    5.94   0
   3  -8   3  210.46    6.02   0
  -8  -7   3    7.57    4.17   0
  -7  -7   3  154.42    4.48   0
  -6  -7   3  247.90    4.36   0
  -5  -7   3  997.50    5.74   0
  -4  -7   3 1144.91    5.44   0
  -3  -7   3 2082.55    6.98   0
  -2  -7   3  240.75    4.41   0
  -1  -7   3  741.16    5.69   0
   0  -7   3    4.74    4.76   0
   1  -7   3  370.41    5.77   0
   2  -7   3   40.64    4.49   0
   3  -7   3  147.48    5.04   0
   4  -7   3    2.79    5.32   0
  -8  -6   3  156.07    4.51   0
  -7  -6   3  415.60    4.52   0
  -6  -6   3  433.75    4.41   0
  -5  -6   3   25.06    3.42   0
  -4  -6   3  315.03    4.41   0
  -3  -6   3  441.68    4.58   0
  -2  -6   3 1720.70    6.56   0
  -1  -6   3 2830.97    8.25   0
   0  -6   3  847.82    6.05   0
   1  -6   3 1498.30    7.82   0
   2  -6   3   13.56    4.19   0
   3  -6   3  105.30    4.95   0
   4  -6   3  123.15    5.10   0
   5  -6   3    9.17    5.46   0
  -9  -5   3  106.10    4.52   0
  -8  -5   3    3.00    4.06   0
  -7  -5   3  370.12    4.39   0
  -6  -5   3  834.38    5.01   0
  -5  -5   3  528.14    4.35   0
  -4  -5   3 1999.91    6.33   0
  -3  -5   3 1083.33    5.46   0
  -2  -5   3 4278.70    9.54   0
  -1  -5   3   70.26    3.72   0
   0  -5   3 1155.00    6.54   0
   1  -5   3 1271.41    6.61   0
   2  -5   3  441.68    5.14   0
   3  -5   3 1557.16    7.47   0
   4  -5   3  351.05    5.73   0
   5  -5   3   13.38    4.93   0
   6  -5   3  174.35    5.87   0
  -9  -4   3  219.55    5.05   0
  -8  -4   3   40.20    3.75   0
  -7  -4   3   41.27    3.85   0
  -6  -4   3    5.84    3.64   0
  -5  -4   3  331.83    3.67   0
  -4  -4   3  162.33    3.25   0
  -3  -4   3   14.72    3.16   0
  -2  -4   3 4553.52   10.31   0
  -1  -4   3  864.48    5.86   0
   0  -4   3 3411.16   10.40   0
   1  -4   3  108.03    4.38   0
   2  -4   3  975.74    6.34   0
   3  -4   3   22.52    3.85   0
   4  -4   3  410.73    5.71   0
   5  -4   3   12.74    4.86   0
   6  -4   3  252.87    5.79   0
   7  -4   3   29.94    5.89   0
  -9  -3   3  156.54    4.83   0
  -8  -3   3 1510.57    6.52   0
  -7  -3   3  303.29    3.92   0
  -6  -3   3 1138.43    5.53   0
  -5  -3   3   12.07    3.10   0
  -4  -3   3  451.65    4.00   0
  -3  -3   3   19.20    2.90   0
  -2  -3   3  591.39    4.42   0
  -1  -3   3   95.02    3.15   0
   0  -3   3  781.85    6.00   0
   1  -3   3 1536.93    7.93   0
   2  -3   3 5388.55   12.51   0
   3  -3   3 1568.74    7.55   0
   4  -3   3 5424.25   12.26   0
   5  -3   3   42.09    4.52   0
   6  -3   3  393.29    5.80   0
   7  -3   3    4.89    4.39   0
  -9  -2   3  123.27    4.68   0
  -8  -2   3 1076.74    6.13   0
  -7  -2   3   79.29    3.41   0
  -6  -2   3 3118.69    8.07   0
  -5  -2   3 1708.59    6.25   0
  -4  -2   3 5882.60   10.70   0
  -3  -2   3   63.22    2.96   0
  -2  -2   3   33.66    2.54   0
  -1  -2   3  382.72    4.33   0
   0  -2   3  134.83    3.51   0
   1  -2   3 3827.18   10.41   0
   2  -2   3   82.48    3.61   0
   3  -2   3 1167.38    7.02   0
   4  -2   3 2581.97    9.39   0
   5  -2   3  498.02    5.88   0
   6  -2   3 2796.07    8.07   0
   7  -2   3  679.91    5.58   0
   8  -2   3  623.06    5.35   0
  -9  -1   3  279.19    5.34   0
  -8  -1   3  561.81    5.48   0
  -7  -1   3 1776.36    6.73   0
  -6  -1   3 2089.26    6.55   0
  -5  -1   3  274.65    4.01   0
  -4  -1   3 1128.86    5.59   0
  -3  -1   3  913.06    4.99   0
  -2  -1   3  509.10    4.21   0
  -1  -1   3  596.29    5.13   0
   0  -1   3 5860.07   13.19   0
   1  -1   3 4786.16   12.96   0
   2  -1   3  686.13    5.88   0
   3  -1   3 3522.16   10.94   0
   4  -1   3  501.79    5.61   0
   5  -1   3 1194.12    5.70   0
   6  -1   3  133.42    3.96   0
   7  -1   3  412.15    4.95   0
   8  -1   3  871.37    5.68   0
  -9   0   3  187.84    5.77   0
  -8   0   3    8.51    4.23   0
  -7   0   3  296.14    4.60   0
  -6   0   3 1233.35    5.58   0
  -5   0   3 2397.39    7.30   0
  -4   0   3  768.73    4.96   0
  -3   0   3 1317.40    5.79   0
  -2   0   3   74.84    2.87   0
  -1   0   3  617.08    5.08   0
   0   0   3  719.24    6.10   0
   1   0   3  542.71    5.63   0
   2   0   3  351.79    4.95   0
   3   0   3  154.28    3.96   0
   4   0   3    9.05    3.00   0
   5   0   3 2061.97    6.60   0
   6   0   3  601.24    4.54   0
   7   0   3 2041.48    6.74   0
   8   0   3  165.29    4.07   0
   9   0   3  192.80    4.61   0
  -8   1   3   63.34    4.66   0
  -7   1   3  490.33    5.17   0
  -6   1   3  396.89    4.68   0
  -5   1   3  586.17    4.88   0
  -4   1   3   55.20    3.14   0
  -3   1   3 5013.85   10.50   0
  -2   1   3 6040.49   12.01   0
  -1   1   3 6808.60   14.18   0
   0   1   3 2147.72    9.93   0
   1   1   3  368.59    5.19   0
   2   1   3  695.99    6.12   0
   3   1   3  153.42    4.05   0
   4   1   3    5.11    2.78   0
   5   1   3  169.52    3.45   0
   6   1   3    8.82    2.91   0
   7   1   3  601.27    4.53   0
   8   1   3  146.77    3.70   0
   9   1   3 1190.46    5.96   0
  -8   2   3  352.04    5.24   0
  -7   2   3    5.87    4.35   0
  -6   2   3   10.65    3.56   0
  -5   2   3  636.13    5.04   0
  -4   2   3 1011.85    5.59   0
  -3   2   3 2199.62    7.60   0
  -2   2   3  121.39    3.52   0
  -1   2   3 6321.45   12.81   0
   0   2   3 4374.28   11.95   0
   1   2   3  604.91    5.66   0
   2   2   3 4620.00   12.60   0
   3   2   3 4665.41   11.60   0
   4   2   3  275.41    4.70   0
   5   2   3   61.46    2.98   0
   6   2   3  347.95    3.76   0
   7   2   3  287.69    4.01   0
   8   2   3  278.14    4.07   0
   9   2   3  172.35    4.27   0
  -7   3   3   41.62    4.51   0
  -6   3   3   13.81    4.27   0
  -5   3   3   76.28    4.13   0
  -4   3   3  201.55    4.03   0
  -3   3   3 2855.67    7.93   0
  -2   3   3 3023.99    8.69   0
  -1   3   3 3680.48    9.82   0
   0   3   3 1690.32    7.11   0
   1   3   3 6180.75   13.03   0
   2   3   3  243.69    3.92   0
   3   3   3 3410.93    9.81   0
   4   3   3 2334.61    8.28   0
   5   3   3 1416.26    6.80   0
   6   3   3  277.76    4.65   0
   7   3   3  512.85    4.37   0
   8   3   3  320.34    4.30   0
   9   3   3  140.81    4.42   0
  -7   4   3  701.65    6.29   0
  -6   4   3   10.50    4.56   0
  -5   4   3    9.62    4.26   0
  -4   4   3   65.45    4.55   0
  -3   4   3   64.83    3.96   0
  -2   4   3   18.47    3.41   0
  -1   4   3   24.94    3.49   0
   0   4   3  161.79    3.93   0
   1   4   3 2526.99    8.17   0
   2   4   3  487.34    4.67   0
   3   4   3 2553.86    8.14   0
   4   4   3  436.52    4.50   0
   5   4   3  549.98    4.81   0
   6   4   3  462.23    5.05   0
   7   4   3  446.47    5.18   0
   8   4   3   51.62    3.69   0
   9   4   3  186.56    4.45   0
  -6   5   3  113.56    5.09   0
  -5   5   3 1199.11    6.86   0
  -4   5   3   77.03    4.79   0
  -3   5   3  153.41    4.51   0
  -2   5   3  956.80    5.70   0
  -1   5   3  147.39    3.98   0
   0   5   3  131.46    3.87   0
   1   5   3   38.72    3.25   0
   2   5   3 2036.78    7.03   0
   3   5   3  249.25    3.84   0
   4   5   3  468.56    4.55   0
   5   5   3 2602.24    7.72   0
   6   5   3  634.02    5.13   0
   7   5   3  715.86    5.43   0
   8   5   3    9.36    4.74   0
   9   5   3   69.54    4.16   0
  -5   6   3  456.48    5.49   0
  -4   6   3   73.53    4.37   0
  -3   6   3 1017.00    6.32   0
  -2   6   3  612.79    4.99   0
  -1   6   3 1282.66    6.13   0
   0   6   3  344.60    4.82   0
   1   6   3   41.39    3.59   0
   2   6   3 2192.90    6.97   0
   3   6   3  370.16    4.23   0
   4   6   3 2711.75    7.63   0
   5   6   3   31.84    3.95   0
   6   6   3  724.48    4.97   0
   7   6   3 1236.49    6.58   0
   8   6   3 1046.73    6.48   0
   9   6   3  605.89    5.00   0
  -4   7   3 1006.72    6.78   0
  -3   7   3  499.90    5.56   0
  -2   7   3  181.30    4.36   0
  -1   7   3  309.04    4.90   0
   0   7   3  555.09    4.93   0
   1   7   3  403.84    4.81   0
   2   7   3    1.44    4.21   0
   3   7   3  105.93    4.36   0
   4   7   3  998.05    5.65   0
   5   7   3  291.91    4.31   0
   6   7   3 1740.01    6.88   0
   7   7   3  388.81    4.88   0
   8   7   3  693.03    5.94   0
  -3   8   3  101.35    4.94   0
  -2   8   3 1379.01    7.34   0
  -1   8   3  327.65    5.03   0
   0   8   3  368.90    4.72   0
   1   8   3   55.67    4.41   0
   2   8   3    6.66    4.69   0
   3   8   3    6.29    4.22   0
   4   8   3    9.38    3.98   0
   5   8   3   31.53    3.83   0
   6   8   3   15.24    4.09   0
   7   8   3  167.21    4.54   0
   8   8   3 1126.84    7.32   0
  -1   9   3   28.60    4.52   0
   0   9   3 1035.52    6.11   0
   1   9   3  469.20    5.14   0
   2   9   3  693.86    5.35   0
   3   9   3   98.21    4.27   0
   4   9   3  285.48    4.48   0
   5   9   3   90.26    4.55   0
   6   9   3   -0.79    4.15   0
   7   9   3   27.65    4.23   0
   2  10   3  259.01    4.84   0
   3  10   3  256.66    4.63   0
   4  10   3  429.71    5.37   0
  -5  -9   4   45.22    4.31   0
  -4  -9   4  603.50    5.55   0
  -3  -9   4   21.96    4.40   0
  -2  -9   4  358.68    5.70   0
  -1  -9   4  247.67    5.51   0
   0  -9   4  685.23    6.61   0
  -7  -8   4    1.57    3.96   0
  -6  -8   4  102.60    4.16   0
  -5  -8   4   24.63    3.93   0
  -4  -8   4  304.21    4.71   0
  -3  -8   4   61.07    4.31   0
  -2  -8   4 1483.23    7.07   0
  -1  -8   4 1148.62    6.90   0
   0  -8   4  659.97    6.74   0
   1  -8   4   85.10    5.04   0
   2  -8   4  463.90    6.43   0
  -8  -7   4  924.31    6.25   0
  -7  -7   4   19.83    4.09   0
  -6  -7   4   47.43    3.89   0
  -5  -7   4    5.55    4.09   0
  -4  -7   4   12.11    3.96   0
  -3  -7   4   56.03    3.87   0
  -2  -7   4   35.95    3.88   0
  -1  -7   4  112.89    4.35   0
   0  -7   4  741.74    5.87   0
   1  -7   4  342.41    5.79   0
   2  -7   4 1116.90    7.28   0
   3  -7   4  274.12    6.20   0
   4  -7   4  253.54    5.84   0
  -8  -6   4  437.47    4.92   0
  -7  -6   4  317.94    4.28   0
  -6  -6   4 1311.33    5.82   0
  -5  -6   4  559.90    4.35   0
  -4  -6   4  945.71    5.51   0
  -3  -6   4  435.89    4.66   0
  -2  -6   4    3.19    3.79   0
  -1  -6   4 1207.79    6.67   0
   0  -6   4   13.76    4.55   0
   1  -6   4  192.99    4.83   0
   2  -6   4  267.56    4.72   0
   3  -6   4  529.82    5.75   0
   4  -6   4 1092.23    8.31   0
   5  -6   4 1119.94    9.05   0
  -9  -5   4  195.81    6.80   0
  -8  -5   4  902.96    5.71   0
  -7  -5   4  561.37    4.72   0
  -6  -5   4  678.54    4.68   0
  -5  -5   4  906.97    5.02   0
  -4  -5   4 1896.85    6.36   0
  -3  -5   4 1374.70    5.76   0
  -2  -5   4 2577.56    7.74   0
  -1  -5   4   41.69    3.68   0
   0  -5   4 1545.39    7.18   0
   1  -5   4 1055.81    6.68   0
   2  -5   4  518.99    6.03   0
   3  -5   4  967.36    6.90   0
   4  -5   4  141.83    5.32   0
   5  -5   4  735.62    7.16   0
   6  -5   4  132.69    6.47   0
  -9  -4   4  125.69    4.28   0
  -8  -4   4   12.46    3.96   0
  -7  -4   4  767.30    5.29   0
  -6  -4   4 1707.61    6.04   0
  -5  -4   4 3743.27    8.31   0
  -4  -4   4   68.99    3.13   0
  -3  -4   4  777.41    4.64   0
  -2  -4   4 1167.42    5.82   0
  -1  -4   4   62.84    3.56   0
   0  -4   4  732.55    6.19   0
   1  -4   4  931.54    5.46   0
   2  -4   4  426.44    5.44   0
   3  -4   4 1130.61    7.70   0
   4  -4   4  124.36    4.76   0
   5  -4   4 1482.82    8.10   0
   6  -4   4  376.55    6.46   0
   7  -4   4  525.63    6.09   0
  -9  -3   4   83.78    4.48   0
  -8  -3   4   78.60    4.04   0
  -7  -3   4  471.97    4.58   0
  -6  -3   4  408.48    4.36   0
  -5  -3   4 1645.47    5.87   0
  -4  -3   4  489.94    4.12   0
  -3  -3   4 1043.39    5.37   0
  -2  -3   4  624.94    4.73   0
  -1  -3   4 4130.95   10.73   0
   0  -3   4  150.36    3.53   0
   1  -3   4  250.40    4.32   0
   2  -3   4  264.73    5.35   0
   3  -3   4   16.83    4.00   0
   4  -3   4   28.41    4.43   0
   5  -3   4   22.46    4.49   0
   6  -3   4   20.39    5.00   0
   7  -3   4  775.38    6.14   0
  -9  -2   4  236.89    5.64   0
  -8  -2   4   12.51    3.82   0
  -7  -2   4  245.36    4.20   0
  -6  -2   4  397.58    4.29   0
  -5  -2   4 2172.68    6.57   0
  -4  -2   4  106.77    3.26   0
  -3  -2   4  542.56    4.35   0
  -2  -2   4 1094.35    5.50   0
  -1  -2   4 4472.92   10.96   0
   0  -2   4 2605.44    8.14   0
   1  -2   4 5189.33   11.20   0
   2  -2   4  376.35    5.24   0
   3  -2   4 2527.93    9.55   0
   4  -2   4  456.78    5.28   0
   5  -2   4   38.70    4.72   0
   6  -2   4   22.78    3.58   0
   7  -2   4    7.44    4.07   0
   8  -2   4   23.74    4.20   0
  -9  -1   4  424.13    6.11   0
  -8  -1   4   35.81    4.08   0
  -7  -1   4  661.80    5.11   0
  -6  -1   4  284.42    3.99   0
  -5  -1   4  286.80    3.71   0
  -4  -1   4  197.13    3.41   0
  -3  -1   4 2452.08    7.38   0
  -2  -1   4 2595.68    7.77   0
  -1  -1   4 1600.81    6.70   0
   0  -1   4 6903.00   13.72   0
   1  -1   4 2007.32    9.21   0
   2  -1   4   57.78    3.49   0
   3  -1   4 2715.69   10.09   0
   4  -1   4 1470.31    7.18   0
   5  -1   4 2198.66    7.47   0
   6  -1   4  130.83    3.87   0
   7  -1   4    5.62    4.01   0
   8  -1   4  336.51    4.92   0
  -8   0   4  129.13    4.82   0
  -7   0   4  329.03    4.53   0
  -6   0   4   65.51    3.96   0
  -5   0   4   46.34    3.32   0
  -4   0   4    6.07    2.84   0
  -3   0   4  907.81    5.05   0
  -2   0   4 2409.69    7.48   0
  -1   0   4 5060.39   11.81   0
   0   0   4 2055.63    8.39   0
   1   0   4 4710.95   13.06   0
   2   0   4 9999.99   15.95   0
   3   0   4 1467.75    7.92   0
   4   0   4  764.41    6.75   0
   5   0   4 1884.69    6.76   0
   6   0   4  168.56    4.18   0
   7   0   4  461.07    4.68   0
   8   0   4  184.70    4.47   0
   9   0   4   13.10    4.49   0
  -8   1   4  248.44    5.12   0
  -7   1   4  715.55    5.24   0
  -6   1   4 1018.45    5.51   0
  -5   1   4 1770.40    6.52   0
  -4   1   4   43.23    3.12   0
  -3   1   4   26.83    3.13   0
  -2   1   4  326.50    3.83   0
  -1   1   4  108.91    3.32   0
   0   1   4  234.60    4.12   0
   1   1   4  817.04    6.28   0
   2   1   4  197.94    4.08   0
   3   1   4 1614.71    7.93   0
   4   1   4 2195.15    8.76   0
   5   1   4 1743.88    6.29   0
   6   1   4 1001.29    5.38   0
   7   1   4   23.77    3.26   0
   8   1   4   40.07    3.66   0
   9   1   4  148.03    4.57   0
  -8   2   4  194.93    4.85   0
  -7   2   4  129.77    4.15   0
  -6   2   4  358.89    4.71   0
  -5   2   4  313.36    4.39   0
  -4   2   4  997.22    5.29   0
  -3   2   4 1870.98    6.67   0
  -2   2   4   86.23    3.43   0
  -1   2   4  292.61    3.90   0
   0   2   4 1568.47    7.51   0
   1   2   4 1057.62    6.65   0
   2   2   4 1369.89    7.22   0
   3   2   4 1327.53    7.31   0
   4   2   4   64.08    3.88   0
   5   2   4   28.60    4.21   0
   6   2   4 1753.56    6.24   0
   7   2   4  458.84    4.38   0
   8   2   4 1322.70    6.01   0
   9   2   4   81.37    4.40   0
  -7   3   4  262.61    4.85   0
  -6   3   4 2130.51    7.33   0
  -5   3   4 1188.72    5.70   0
  -4   3   4 1233.11    6.09   0
  -3   3   4   35.53    3.51   0
  -2   3   4 1180.84    5.74   0
  -1   3   4 1717.35    7.07   0
   0   3   4  454.30    4.70   0
   1   3   4  744.05    5.54   0
   2   3   4  490.59    5.25   0
   3   3   4  184.00    4.26   0
   4   3   4 3326.41    9.83   0
   5   3   4 1955.65    7.82   0
   6   3   4  867.89    6.54   0
   7   3   4   48.40    3.38   0
   8   3   4 1597.42    6.20   0
   9   3   4  114.06    4.03   0
  -6   4   4  438.54    5.41   0
  -5   4   4  421.69    5.21   0
  -4   4   4 2759.12    8.66   0
  -3   4   4 1236.57    6.52   0
  -2   4   4 5093.13    9.90   0
  -1   4   4  326.38    3.98   0
   0   4   4 1874.46    7.05   0
   1   4   4  339.41    4.67   0
   2   4   4  206.87    4.10   0
   3   4   4  109.92    3.84   0
   4   4   4  509.50    4.67   0
   5   4   4   15.35    3.52   0
   6   4   4  962.03    6.20   0
   7   4   4  771.42    6.21   0
   8   4   4 1449.70    5.98   0
   9   4   4  524.24    4.89   0
  -6   5   4  100.75    5.02   0
  -5   5   4   43.32    4.70   0
  -4   5   4  213.18    4.59   0
  -3   5   4   40.12    4.10   0
  -2   5   4  512.11    4.86   0
  -1   5   4 1282.40    5.81   0
   0   5   4 2741.19    7.88   0
   1   5   4  200.24    3.77   0
   2   5   4 1897.19    7.04   0
   3   5   4  437.64    4.55   0
   4   5   4  356.08    4.11   0
   5   5   4  455.46    4.98   0
   6   5   4   13.04    4.15   0
   7   5   4   28.42    4.63   0
   8   5   4   18.01    5.00   0
   9   5   4  711.35    5.14   0
  -5   6   4   79.34    4.89   0
  -4   6   4   36.55    4.54   0
  -3   6   4  754.60    5.85   0
  -2   6   4  556.06    4.84   0
  -1   6   4  589.04    5.40   0
   0   6   4   61.40    4.12   0
   1   6   4  838.45    5.59   0
   2   6   4 1160.61    5.62   0
   3   6   4  364.88    4.75   0
   4   6   4 2893.39    8.06   0
   5   6   4  398.85    4.87   0
   6   6   4  411.66    4.73   0
   7   6   4  348.36    4.91   0
   8   6   4    3.92    4.81   0
   9   6   4   49.23    4.11   0
  -4   7   4  313.52    5.34   0
  -3   7   4   -0.48    4.50   0
  -2   7   4   15.54    4.23   0
  -1   7   4 1392.14    6.95   0
   0   7   4  361.80    4.69   0
   1   7   4 1707.72    6.80   0
   2   7   4  222.98    4.29   0
   3   7   4  768.04    5.27   0
   4   7   4  232.74    4.26   0
   5   7   4  274.28    4.53   0
   6   7   4  451.28    4.84   0
   7   7   4  348.23    4.84   0
   8   7   4  145.40    4.89   0
  -2   8   4   -1.10    4.62   0
  -1   8   4  332.89    4.88   0
   0   8   4   20.39    4.28   0
   1   8   4  368.62    4.68   0
   2   8   4  631.40    5.24   0
   3   8   4 1962.30    7.21   0
   4   8   4  739.87    5.20   0
   5   8   4 1778.69    6.89   0
   6   8   4   47.57    4.30   0
   7   8   4   87.06    4.43   0
  -1   9   4    5.11    4.57   0
   0   9   4   94.08    4.54   0
   1   9   4  120.15    4.74   0
   2   9   4   27.46    4.28   0
   3   9   4  253.68    5.16   0
   4   9   4  160.25    4.66   0
   5   9   4  532.69    5.12   0
   6   9   4  275.40    4.84   0
  -4  -9   5  641.13    5.69   0
  -3  -9   5  309.49    5.36   0
  -2  -9   5  203.99    5.31   0
  -1  -9   5   66.02    5.28   0
  -6  -8   5  281.44    4.78   0
  -5  -8   5 1370.21    6.49   0
  -4  -8   5  398.34    4.95   0
  -3  -8   5  385.80    5.01   0
  -2  -8   5  391.40    5.47   0
  -1  -8   5  497.51    5.88   0
   0  -8   5  241.04    4.84   0
   1  -8   5  329.01    5.08   0
   2  -8   5    7.64    3.97   0
  -7  -7   5   64.36    4.10   0
  -6  -7   5    9.91    3.84   0
  -5  -7   5 1602.90    6.41   0
  -4  -7   5  914.83    5.67   0
  -3  -7   5 1804.13    7.29   0
  -2  -7   5  328.85    5.06   0
  -1  -7   5 1407.38    7.52   0
   0  -7   5   11.50    4.19   0
   1  -7   5  172.64    4.41   0
   2  -7   5  129.66    4.55   0
   3  -7   5  339.24    4.86   0
  -8  -6   5    0.13    3.94   0
  -7  -6   5  191.06    4.38   0
  -6  -6   5  257.24    4.38   0
  -5  -6   5   12.84    3.98   0
  -4  -6   5  115.15    3.79   0
  -3  -6   5  518.34    4.84   0
  -2  -6   5   56.57    4.31   0
  -1  -6   5 1662.12    7.81   0
   0  -6   5 1077.49    5.86   0
   1  -6   5 1719.28    6.63   0
   2  -6   5   40.48    3.96   0
   3  -6   5  182.16    4.31   0
   4  -6   5  146.00    6.30   0
   5  -6   5   21.51    5.50   0
  -8  -5   5  158.83    4.41   0
  -7  -5   5  576.41    4.82   0
  -6  -5   5   72.15    3.84   0
  -5  -5   5   43.36    3.55   0
  -4  -5   5 1315.42    5.68   0
  -3  -5   5  136.08    3.89   0
  -2  -5   5 1656.42    6.77   0
  -1  -5   5  459.87    4.98   0
   0  -5   5  278.06    4.36   0
   1  -5   5 1527.53    6.44   0
   2  -5   5  540.45    5.17   0
   3  -5   5 1762.40    7.05   0
   4  -5   5  622.51    6.85   0
   5  -5   5  281.60    6.73   0
   6  -5   5   29.82    6.44   0
  -8  -4   5  235.57    4.74   0
  -7  -4   5  262.79    4.05   0
  -6  -4   5   10.15    3.45   0
  -5  -4   5  875.92    5.00   0
  -4  -4   5   40.03    3.12   0
  -3  -4   5  435.09    4.12   0
  -2  -4   5 1738.20    6.79   0
  -1  -4   5  200.39    4.06   0
   0  -4   5 4981.15    9.65   0
   1  -4   5 1864.27    6.77   0
   2  -4   5 1168.86    6.06   0
   3  -4   5  111.33    5.49   0
   4  -4   5  465.38    6.30   0
   5  -4   5  512.53    6.29   0
   6  -4   5  671.65    7.60   0
  -8  -3   5 1018.53    5.82   0
  -7  -3   5 1206.03    5.86   0
  -6  -3   5  455.93    4.33   0
  -5  -3   5  104.78    3.62   0
  -4  -3   5   16.86    3.20   0
  -3  -3   5   46.82    2.93   0
  -2  -3   5  118.15    3.61   0
  -1  -3   5  217.33    4.25   0
   0  -3   5 2168.89    7.32   0
   1  -3   5   24.18    3.61   0
   2  -3   5 3719.81    9.34   0
   3  -3   5 3072.38   10.35   0
   4  -3   5 3081.65   10.54   0
   5  -3   5  209.19    5.10   0
   6  -3   5 1223.55    8.47   0
   7  -3   5   30.84    4.83   0
  -8  -2   5  402.48    5.17   0
  -7  -2   5   32.93    4.16   0
  -6  -2   5  809.56    4.91   0
  -5  -2   5 1247.59    5.36   0
  -4  -2   5 3159.82    7.67   0
  -3  -2   5  823.39    4.82   0
  -2  -2   5  143.17    3.53   0
  -1  -2   5   24.03    3.22   0
   0  -2   5   60.65    3.96   0
   1  -2   5 1080.01    5.81   0
   2  -2   5  147.17    3.97   0
   3  -2   5  147.95    4.37   0
   4  -2   5 1677.27    8.12   0
   5  -2   5  267.26    6.05   0
   6  -2   5 1762.76    7.45   0
   7  -2   5  561.28    5.98   0
   8  -2   5  170.32    5.79   0
  -8  -1   5  752.65    5.57   0
  -7  -1   5  140.78    4.19   0
  -6  -1   5 1383.56    6.52   0
  -5  -1   5   75.68    3.35   0
  -4  -1   5  685.75    4.44   0
  -3  -1   5  889.61    4.91   0
  -2  -1   5 1022.98    5.48   0
  -1  -1   5  895.72    5.01   0
   0  -1   5 2550.79    9.16   0
   1  -1   5   82.84    3.61   0
   2  -1   5  782.33    6.10   0
   3  -1   5 1085.07    7.04   0
   4  -1   5 1199.55    7.28   0
   5  -1   5   25.63    3.82   0
   6  -1   5  173.44    4.23   0
   7  -1   5  113.16    4.40   0
   8  -1   5  402.46    5.33   0
  -8   0   5    7.92    4.06   0
  -7   0   5   73.55    4.20   0
  -6   0   5  610.39    4.61   0
  -5   0   5 1023.16    5.38   0
  -4   0   5 5973.43   10.36   0
  -3   0   5 1012.85    5.26   0
  -2   0   5  393.15    4.06   0
  -1   0   5  814.46    5.08   0
   0   0   5 1383.60    6.60   0
   1   0   5  122.52    3.56   0
   2   0   5 1371.75    7.41   0
   3   0   5   24.32    3.98   0
   4   0   5   11.23    3.91   0
   5   0   5 1205.53    5.70   0
   6   0   5 1046.20    5.86   0
   7   0   5  610.75    5.52   0
   8   0   5  431.73    5.00   0
  -8   1   5    4.19    4.18   0
  -7   1   5  589.58    5.21   0
  -6   1   5  263.46    4.21   0
  -5   1   5  280.83    4.28   0
  -4   1   5  765.20    4.75   0
  -3   1   5 2113.06    6.88   0
  -2   1   5 3712.59    9.05   0
  -1   1   5 3015.75    8.55   0
   0   1   5 8137.70   15.02   0
   1   1   5 1540.09    7.46   0
   2   1   5 2062.27    8.65   0
   3   1   5  417.87    5.37   0
   4   1   5   25.42    3.86   0
   5   1   5   11.96    2.99   0
   6   1   5  321.77    4.52   0
   7   1   5  593.45    4.79   0
   8   1   5   76.15    4.18   0
   9   1   5  414.30    5.89   0
  -7   2   5  104.92    4.45   0
  -6   2   5    6.30    4.14   0
  -5   2   5  571.73    4.93   0
  -4   2   5   13.20    3.56   0
  -3   2   5 1734.96    6.41   0
  -2   2   5   97.25    3.51   0
  -1   2   5  256.28    4.06   0
   0   2   5 2577.87    9.08   0
   1   2   5  580.48    5.30   0
   2   2   5 2261.13    8.75   0
   3   2   5 1868.87    8.10   0
   4   2   5  724.13    5.75   0
   5   2   5    9.31    4.16   0
   6   2   5    3.93    3.98   0
   7   2   5  364.96    4.22   0
   8   2   5   12.78    3.98   0
   9   2   5  246.11    4.62   0
  -7   3   5   36.80    4.31   0
  -6   3   5  315.23    4.76   0
  -5   3   5   50.29    4.02   0
  -4   3   5  701.62    5.37   0
  -3   3   5  158.10    4.04   0
  -2   3   5   26.97    3.22   0
  -1   3   5 4721.28   11.17   0
   0   3   5  309.40    4.64   0
   1   3   5 2011.55    8.16   0
   2   3   5  847.31    6.01   0
   3   3   5  833.20    5.85   0
   4   3   5  262.63    4.29   0
   5   3   5 3228.38    9.53   0
   6   3   5 1457.95    8.05   0
   7   3   5  628.29    4.86   0
   8   3   5    6.54    3.76   0
   9   3   5   40.14    4.02   0
  -6   4   5   65.57    4.48   0
  -5   4   5  243.04    4.56   0
  -4   4   5   13.26    3.65   0
  -3   4   5   30.58    3.89   0
  -2   4   5  529.17    4.66   0
  -1   4   5  112.65    3.98   0
   0   4   5  130.08    3.70   0
   1   4   5 1382.30    6.26   0
   2   4   5  197.63    4.29   0
   3   4   5 4658.63   10.45   0
   4   4   5  728.68    5.24   0
   5   4   5 1274.00    6.60   0
   6   4   5   18.60    4.80   0
   7   4   5  956.11    7.04   0
   8   4   5   46.60    4.07   0
   9   4   5  355.37    5.02   0
  -5   5   5 1497.32    7.82   0
  -4   5   5  507.47    5.09   0
  -3   5   5  226.39    4.12   0
  -2   5   5  200.87    4.67   0
  -1   5   5    3.96    3.84   0
   0   5   5 1234.94    5.65   0
   1   5   5   98.68    3.68   0
   2   5   5   36.18    3.74   0
   3   5   5  711.74    5.12   0
   4   5   5  674.19    5.11   0
   5   5   5 2366.29    7.75   0
   6   5   5 1166.62    6.35   0
   7   5   5 1348.10    7.17   0
   8   5   5    7.29    5.38   0
   9   5   5  195.01    4.60   0
  -5   6   5  182.60    5.54   0
  -4   6   5  281.20    5.18   0
  -3   6   5  870.55    5.90   0
  -2   6   5   92.63    4.48   0
  -1   6   5 1117.49    5.81   0
   0   6   5   18.03    3.92   0
   1   6   5   63.72    4.08   0
   2   6   5 1185.87    6.43   0
   3   6   5   66.33    4.13   0
   4   6   5 1331.41    6.39   0
   5   6   5  328.71    4.49   0
   6   6   5  115.83    4.73   0
   7   6   5  426.68    5.46   0
   8   6   5  796.40    6.64   0
  -3   7   5  548.89    5.58   0
  -2   7   5  277.45    4.74   0
  -1   7   5  212.62    4.67   0
   0   7   5  390.82    4.86   0
   1   7   5 1679.76    6.36   0
   2   7   5  218.49    4.18   0
   3   7   5  697.92    4.93   0
   4   7   5   84.44    3.78   0
   5   7   5   21.12    4.37   0
   6   7   5  781.77    5.89   0
   7   7   5  120.06    4.56   0
   8   7   5  151.18    5.15   0
  -2   8   5  502.68    6.09   0
  -1   8   5  748.71    5.83   0
   0   8   5  482.61    5.18   0
   1   8   5  251.95    4.71   0
   2   8   5   98.13    4.20   0
   3   8   5   15.50    4.54   0
   4   8   5    3.11    4.16   0
   5   8   5  328.64    4.75   0
   6   8   5    2.44    4.47   0
   7   8   5   14.90    4.33   0
   0   9   5  669.84    5.55   0
   1   9   5  349.18    5.15   0
   2   9   5 1026.80    5.82   0
   3   9   5  312.02    5.05   0
   4   9   5   60.59    4.36   0
   5   9   5    7.47    4.36   0
   6   9   5    2.92    4.16   0
  -6  -8   6    1.98    3.99   0
  -5  -8   6  322.29    4.89   0
  -4  -8   6   91.43    4.39   0
  -3  -8   6   41.35    4.88   0
  -2  -8   6  453.50    6.06   0
  -1  -8   6  495.89    5.39   0
   0  -8   6  742.39    5.89   0
   1  -8   6   27.44    4.73   0
  -7  -7   6  336.67    4.71   0
  -6  -7   6  249.97    4.39   0
  -5  -7   6   26.66    3.98   0
  -4  -7   6   14.18    4.31   0
  -3  -7   6  151.17    4.42   0
  -2  -7   6   13.14    4.72   0
  -1  -7   6   30.54    4.32   0
   0  -7   6  291.66    4.82   0
   1  -7   6  573.49    5.26   0
   2  -7   6 1543.15    7.72   0
   3  -7   6  167.94    4.86   0
  -7  -6   6  101.47    4.15   0
  -6  -6   6 1754.40    6.47   0
  -5  -6   6  349.88    4.40   0
  -4  -6   6  892.69    5.57   0
  -3  -6   6   19.86    3.84   0
  -2  -6   6   96.51    4.24   0
  -1  -6   6  535.48    4.58   0
   0  -6   6  199.69    4.18   0
   1  -6   6  136.90    4.56   0
   2  -6   6   67.83    4.43   0
   3  -6   6  215.64    4.52   0
   4  -6   6 1259.88    7.52   0
  -8  -5   6  715.29    5.63   0
  -7  -5   6  178.09    4.14   0
  -6  -5   6  214.90    3.84   0
  -5  -5   6  149.71    3.69   0
  -4  -5   6 1330.90    5.82   0
  -3  -5   6  467.67    4.64   0
  -2  -5   6 3086.15    9.02   0
  -1  -5   6   94.66    3.93   0
   0  -5   6 1106.74    5.63   0
   1  -5   6  246.82    4.67   0
   2  -5   6  241.08    4.48   0
   3  -5   6  124.89    4.40   0
   4  -5   6   19.95    4.47   0
   5  -5   6  638.04    7.08   0
  -8  -4   6    4.27    4.02   0
  -7  -4   6  170.12    4.23   0
  -6  -4   6  271.58    4.33   0
  -5  -4   6 1735.55    6.03   0
  -4  -4   6  820.49    4.84   0
  -3  -4   6  809.38    4.91   0
  -2  -4   6 1183.74    5.82   0
  -1  -4   6   26.77    3.99   0
   0  -4   6 1532.69    5.93   0
   1  -4   6  798.04    5.20   0
   2  -4   6 1743.37    6.90   0
   3  -4   6   62.28    4.32   0
   4  -4   6   12.26    4.99   0
   5  -4   6  755.32    8.46   0
   6  -4   6   32.83    6.38   0
  -8  -3   6   26.16    4.19   0
  -7  -3   6   73.86    3.90   0
  -6  -3   6    6.88    3.78   0
  -5  -3   6  269.48    4.13   0
  -4  -3   6  179.72    3.55   0
  -3  -3   6 3850.91    8.54   0
  -2  -3   6 1467.61    6.10   0
  -1  -3   6 1230.78    6.41   0
   0  -3   6 1554.21    6.16   0
   1  -3   6  456.42    4.48   0
   2  -3   6   23.28    3.68   0
   3  -3   6   61.19    3.85   0
   4  -3   6  344.64    6.10   0
   5  -3   6    4.02    5.35   0
   6  -3   6    7.04    6.02   0
   7  -3   6  302.35    5.93   0
  -8  -2   6  102.52    4.57   0
  -7  -2   6    1.53    3.69   0
  -6  -2   6   49.22    3.53   0
  -5  -2   6 2548.58    7.00   0
  -4  -2   6  276.59    3.66   0
  -3  -2   6 1018.05    4.98   0
  -2  -2   6 1344.04    5.78   0
  -1  -2   6 1585.40    6.96   0
   0  -2   6  716.15    5.84   0
   1  -2   6 7413.39   12.48   0
   2  -2   6 2475.93    8.02   0
   3  -2   6 1091.44    6.90   0
   4  -2   6   32.35    4.86   0
   5  -2   6   38.78    4.79   0
   6  -2   6   -1.45    4.15   0
   7  -2   6    2.11    4.69   0
  -8  -1   6   56.10    4.30   0
  -7  -1   6  594.73    5.31   0
  -6  -1   6 1448.39    5.80   0
  -5  -1   6   -1.00    3.33   0
  -4  -1   6   86.53    3.24   0
  -3  -1   6  129.42    3.24   0
  -2  -1   6  716.48    4.77   0
  -1  -1   6 1065.35    5.50   0
   0  -1   6  340.50    4.55   0
   1  -1   6 2116.44    8.87   0
   2  -1   6   38.79    3.93   0
   3  -1   6 1706.75    7.95   0
   4  -1   6  781.08    6.30   0
   5  -1   6 1358.77    7.96   0
   6  -1   6  118.21    4.46   0
   7  -1   6   75.11    4.60   0
   8  -1   6   21.45    4.58   0
  -8   0   6  157.36    4.59   0
  -7   0   6  411.40    4.85   0
  -6   0   6   47.73    3.84   0
  -5   0   6  254.82    4.32   0
  -4   0   6   87.68    3.34   0
  -3   0   6  382.84    3.95   0
  -2   0   6 1035.28    5.37   0
  -1   0   6   20.77    3.38   0
   0   0   6 1123.21    6.17   0
   1   0   6 2481.67    8.63   0
   2   0   6 1792.95    8.02   0
   3   0   6 3573.30   10.60   0
   4   0   6   89.54    4.32   0
   5   0   6 1259.71    8.37   0
   6   0   6  409.79    4.64   0
   7   0   6 1263.69    6.37   0
   8   0   6  268.49    5.03   0
  -7   1   6 1852.67    7.17   0
  -6   1   6  404.43    4.86   0
  -5   1   6 1794.29    6.34   0
  -4   1   6  356.87    4.20   0
  -3   1   6  851.18    4.95   0
  -2   1   6  229.39    3.87   0
  -1   1   6  455.14    4.56   0
   0   1   6   49.26    3.70   0
   1   1   6  157.26    4.20   0
   2   1   6   30.27    4.23   0
   3   1   6  142.82    4.22   0
   4   1   6 2333.08    9.02   0
   5   1   6 3248.78   10.59   0
   6   1   6  401.11    4.76   0
   7   1   6  778.65    5.54   0
   8   1   6  132.57    4.36   0
  -7   2   6  137.63    4.52   0
  -6   2   6  287.12    4.70   0
  -5   2   6  411.12    4.19   0
  -4   2   6  361.58    4.44   0
  -3   2   6 4052.80    8.71   0
  -2   2   6   56.98    3.27   0
  -1   2   6  693.01    5.22   0
   0   2   6  391.07    4.68   0
   1   2   6  126.19    4.24   0
   2   2   6 2919.75    9.47   0
   3   2   6   34.80    4.20   0
   4   2   6  370.56    5.03   0
   5   2   6  124.22    4.37   0
   6   2   6 1210.23    5.91   0
   7   2   6  483.03    5.08   0
   8   2   6  833.59    5.55   0
   9   2   6  277.58    4.88   0
  -7   3   6   46.03    4.76   0
  -6   3   6 1347.13    6.57   0
  -5   3   6  272.27    4.71   0
  -4   3   6  669.84    4.99   0
  -3   3   6  580.86    4.78   0
  -2   3   6  438.19    4.23   0
  -1   3   6  216.82    4.04   0
   0   3   6   74.62    3.63   0
   1   3   6 2892.85    8.52   0
   2   3   6   12.37    3.95   0
   3   3   6   18.14    3.67   0
   4   3   6  905.90    5.99   0
   5   3   6  573.00    5.57   0
   6   3   6 2019.17    8.86   0
   7   3   6   69.16    4.05   0
   8   3   6  789.71    5.73   0
   9   3   6   56.73    4.47   0
  -6   4   6   12.20    4.27   0
  -5   4   6   68.67    4.20   0
  -4   4   6 1784.38    6.85   0
  -3   4   6  362.11    4.54   0
  -2   4   6 3731.01    8.64   0
  -1   4   6 1079.70    5.50   0
   0   4   6 1071.55    5.50   0
   1   4   6  558.06    4.85   0
   2   4   6 1702.37    7.21   0
   3   4   6  587.34    5.00   0
   4   4   6  705.75    5.18   0
   5   4   6  280.99    5.14   0
   6   4   6   35.29    4.48   0
   7   4   6  114.90    5.43   0
   8   4   6  949.40    5.82   0
   9   4   6   20.41    4.07   0
  -5   5   6    2.85    4.29   0
  -4   5   6   93.95    4.37   0
  -3   5   6   22.74    4.18   0
  -2   5   6  327.89    4.39   0
  -1   5   6   76.58    4.04   0
   0   5   6 3173.58    8.15   0
   1   5   6 1092.45    5.51   0
   2   5   6 2447.40    8.00   0
   3   5   6  190.25    4.43   0
   4   5   6  293.45    4.51   0
   5   5   6  220.72    4.47   0
   6   5   6  267.15    4.99   0
   7   5   6   36.86    4.87   0
   8   5   6    8.77    5.70   0
  -4   6   6   89.25    4.74   0
  -3   6   6  375.45    4.96   0
  -2   6   6  371.42    4.69   0
  -1   6   6  378.55    4.46   0
   0   6   6  478.09    4.72   0
   1   6   6  325.83    4.63   0
   2   6   6  772.13    5.57   0
   3   6   6  349.61    4.96   0
   4   6   6 2527.42    7.97   0
   5   6   6  168.68    4.36   0
   6   6   6  258.78    4.99   0
   7   6   6    3.26    4.51   0
   8   6   6   -0.20    5.07   0
  -3   7   6   59.46    4.85   0
  -2   7   6    5.10    4.28   0
  -1   7   6  186.38    4.67   0
   0   7   6  136.93    4.48   0
   1   7   6 1687.70    6.71   0
   2   7   6  743.95    5.28   0
   3   7   6   27.18    4.43   0
   4   7   6  241.57    4.96   0
   5   7   6  147.64    4.30   0
   6   7   6  340.29    4.92   0
   7   7   6  222.19    5.00   0
   8   7   6  299.97    6.05   0
  -2   8   6  117.84    4.90   0
  -1   8   6    7.84    4.39   0
   0   8   6   61.44    4.41   0
   1   8   6   34.79    4.03   0
   2   8   6   33.86    4.08   0
   3   8   6  736.87    5.63   0
   4   8   6  622.65    5.47   0
   5   8   6  739.39    5.88   0
   6   8   6  381.72    5.47   0
   7   8   6   97.06    4.80   0
   1   9   6  169.00    4.54   0
   2   9   6    1.33    4.15   0
   3   9   6   43.30    4.32   0
   4   9   6   11.43    4.46   0
   5   9   6  460.79    5.49   0
  -5  -8   7  162.15    4.61   0
  -4  -8   7  359.79    5.30   0
  -3  -8   7  103.80    4.80   0
  -2  -8   7  230.09    4.67   0
  -1  -8   7  523.22    5.23   0
   0  -8   7  509.04    5.30   0
  -6  -7   7  126.08    4.30   0
  -5  -7   7  283.65    4.74   0
  -4  -7   7  260.40    4.81   0
  -3  -7   7 1581.13    7.10   0
  -2  -7   7  862.55    5.46   0
  -1  -7   7 1061.60    5.78   0
   0  -7   7   28.01    4.09   0
   1  -7   7  413.64    5.48   0
   2  -7   7  215.48    5.29   0
  -7  -6   7    4.63    3.68   0
  -6  -6   7    2.73    4.07   0
  -5  -6   7  265.41    4.26   0
  -4  -6   7    7.80    3.87   0
  -3  -6   7  234.81    4.97   0
  -2  -6   7  140.31    4.55   0
  -1  -6   7 1435.43    6.32   0
   0  -6   7  370.71    4.95   0
   1  -6   7 2092.96    7.46   0
   2  -6   7  169.33    4.71   0
   3  -6   7  269.81    5.61   0
   4  -6   7   19.23    4.83   0
  -7  -5   7  212.02    4.56   0
  -6  -5   7  131.56    3.81   0
  -5  -5   7   45.57    3.73   0
  -4  -5   7 1387.70    5.89   0
  -3  -5   7  816.28    5.25   0
  -2  -5   7  403.29    4.73   0
  -1  -5   7 1377.26    6.06   0
   0  -5   7   97.06    4.19   0
   1  -5   7  373.95    4.48   0
   2  -5   7  936.69    6.22   0
   3  -5   7 2064.38    7.48   0
   4  -5   7  235.71    4.98   0
   5  -5   7  478.90    6.87   0
  -8  -4   7  183.38    4.79   0
  -7  -4   7  194.18    4.55   0
  -6  -4   7   30.25    3.56   0
  -5  -4   7 1279.62    5.64   0
  -4  -4   7   10.32    3.60   0
  -3  -4   7  504.08    4.64   0
  -2  -4   7    0.77    3.82   0
  -1  -4   7   31.61    3.97   0
   0  -4   7 1294.92    6.02   0
   1  -4   7 1417.73    6.22   0
   2  -4   7  533.68    5.15   0
   3  -4   7  274.76    4.52   0
   4  -4   7  315.38    5.41   0
   5  -4   7  278.23    6.35   0
   6  -4   7  254.09    8.48   0
  -8  -3   7  336.36    5.21   0
  -7  -3   7 1136.98    5.97   0
  -6  -3   7  384.40    4.84   0
  -5  -3   7  745.36    5.13   0
  -4  -3   7   74.76    3.59   0
  -3  -3   7  311.22    4.06   0
  -2  -3   7   31.99    3.26   0
  -1  -3   7 1559.31    7.04   0
   0  -3   7   16.55    3.36   0
   1  -3   7   36.96    3.53   0
   2  -3   7  881.16    5.77   0
   3  -3   7 1355.38    6.89   0
   4  -3   7 1968.01    8.83   0
   5  -3   7  409.83    7.04   0
   6  -3   7  832.82    9.15   0
  -8  -2   7  158.34    4.50   0
  -7  -2   7  258.75    4.32   0
  -6  -2   7  662.29    5.05   0
  -5  -2   7  746.51    5.07   0
  -4  -2   7 1164.88    5.55   0
  -3  -2   7 3113.96    7.70   0
  -2  -2   7 1004.12    5.16   0
  -1  -2   7  283.21    4.08   0
   0  -2   7  114.05    4.15   0
   1  -2   7   48.39    3.54   0
   2  -2   7  542.32    4.61   0
   3  -2   7  102.56    4.21   0
   4  -2   7  122.60    5.33   0
   5  -2   7  334.09    6.46   0
   6  -2   7 1788.45    8.12   0
   7  -2   7  384.00    5.73   0
  -8  -1   7  855.87    6.41   0
  -7  -1   7  164.85    4.35   0
  -6  -1   7  814.49    5.25   0
  -5  -1   7  474.10    4.45   0
  -4  -1   7  356.07    4.27   0
  -3  -1   7   93.42    3.13   0
  -2  -1   7 1741.51    6.35   0
  -1  -1   7 1148.12    5.28   0
   0  -1   7  413.40    4.89   0
   1  -1   7  503.20    4.82   0
   2  -1   7   28.04    4.27   0
   3  -1   7  271.18    4.78   0
   4  -1   7  760.15    6.73   0
   5  -1   7   41.63    4.68   0
   6  -1   7  601.19    5.67   0
   7  -1   7   76.41    4.84   0
  -7   0   7   78.13    4.47   0
  -6   0   7  320.02    4.23   0
  -5   0   7   59.00    3.71   0
  -4   0   7 2214.13    7.04   0
  -3   0   7  741.58    4.77   0
  -2   0   7 1890.67    6.47   0
  -1   0   7  230.76    3.74   0
   0   0   7  165.17    3.90   0
   1   0   7  490.12    4.84   0
   2   0   7 2565.36    8.98   0
   3   0   7  305.44    5.04   0
   4   0   7    3.03    4.25   0
   5   0   7   10.58    5.01   0
   6   0   7  658.52    5.70   0
   7   0   7  427.64    5.13   0
   8   0   7  251.78    5.11   0
  -7   1   7   47.68    4.25   0
  -6   1   7    1.59    3.99   0
  -5   1   7   45.67    3.48   0
  -4   1   7  625.87    4.79   0
  -3   1   7  227.38    3.85   0
  -2   1   7 1363.93    6.04   0
  -1   1   7 2520.69    7.69   0
   0   1   7 7409.09   13.32   0
   1   1   7  559.07    5.31   0
   2   1   7 3648.57   10.24   0
   3   1   7  171.91    4.40   0
   4   1   7 1097.09    6.64   0
   5   1   7   10.50    4.53   0
   6   1   7  458.96    4.53   0
   7   1   7    7.12    4.06   0
   8   1   7    4.92    4.55   0
  -7   2   7  138.38    4.64   0
  -6   2   7  542.74    5.08   0
  -5   2   7   67.92    4.11   0
  -4   2   7    2.49    3.59   0
  -3   2   7  702.74    4.95   0
  -2   2   7  296.47    3.88   0
  -1   2   7   68.31    3.92   0
   0   2   7  159.64    3.85   0
   1   2   7 1326.88    6.49   0
   2   2   7 4112.38   10.61   0
   3   2   7 1645.70    7.39   0
   4   2   7 2893.93    9.14   0
   5   2   7   85.05    4.56   0
   6   2   7  178.45    4.08   0
   7   2   7  125.21    4.52   0
   8   2   7  195.89    4.67   0
  -6   3   7  313.97    4.98   0
  -5   3   7   71.21    4.24   0
  -4   3   7  328.44    4.46   0
  -3   3   7  275.03    4.43   0
  -2   3   7  205.81    4.54   0
  -1   3   7 1751.23    6.68   0
   0   3   7  779.94    5.14   0
   1   3   7 1261.46    6.19   0
   2   3   7  518.66    5.05   0
   3   3   7  759.40    5.36   0
   4   3   7   71.57    4.18   0
   5   3   7 1666.18    7.70   0
   6   3   7  912.98    6.49   0
   7   3   7  166.87    4.47   0
   8   3   7  511.29    5.30   0
  -5   4   7   63.68    4.39   0
  -4   4   7   67.79    4.06   0
  -3   4   7   20.45    4.25   0
  -2   4   7  446.29    4.68   0
  -1   4   7    3.01    3.79   0
   0   4   7  319.39    4.16   0
   1   4   7  216.31    4.02   0
   2   4   7  827.84    5.72   0
   3   4   7 2518.41    8.25   0
   4   4   7   32.26    3.99   0
   5   4   7  911.70    5.89   0
   6   4   7   43.04    4.77   0
   7   4   7  393.26    6.01   0
   8   4   7   60.96    4.14   0
  -5   5   7  799.49    6.20   0
  -4   5   7  442.22    5.06   0
  -3   5   7  720.49    5.25   0
  -2   5   7  437.98    4.60   0
  -1   5   7   86.43    3.87   0
   0   5   7   81.18    4.17   0
   1   5   7   49.46    3.83   0
   2   5   7  128.15    4.30   0
   3   5   7   52.18    4.31   0
   4   5   7  141.31    4.37   0
   5   5   7 1013.41    5.92   0
   6   5   7  551.16    5.58   0
   7   5   7 1885.68    7.84   0
   8   5   7   89.21    4.54   0
  -4   6   7   83.47    4.35   0
  -3   6   7  814.71    5.69   0
  -2   6   7  651.51    5.01   0
  -1   6   7 1339.28    6.11   0
   0   6   7  330.27    4.53   0
   1   6   7  299.97    4.14   0
   2   6   7  166.04    3.97   0
   3   6   7  224.72    4.56   0
   4   6   7   97.92    4.27   0
   5   6   7  245.39    4.95   0
   6   6   7  218.07    4.75   0
   7   6   7  446.30    5.81   0
   8   6   7  484.64    6.32   0
  -2   7   7  236.80    4.58   0
  -1   7   7  427.72    5.21   0
   0   7   7   16.76    4.02   0
   1   7   7  682.13    5.19   0
   2   7   7  450.38    5.01   0
   3   7   7  908.51    5.45   0
   4   7   7   13.36    4.26   0
   5   7   7   48.81    4.16   0
   6   7   7  300.71    5.12   0
   7   7   7  143.75    4.71   0
  -1   8   7  395.19    5.06   0
   0   8   7  243.35    4.94   0
   1   8   7  398.91    5.16   0
   2   8   7   30.10    4.26   0
   3   8   7  133.53    4.56   0
   4   8   7    6.83    4.53   0
   5   8   7  256.30    5.11   0
   6   8   7    1.93    4.33   0
   2   9   7  785.66    5.71   0
   3   9   7  689.43    6.00   0
   4   9   7  143.96    4.71   0
  -2  -8   8  442.96    4.92   0
  -5  -7   8   92.96    4.41   0
  -4  -7   8   20.87    4.51   0
  -3  -7   8  189.99    5.26   0
  -2  -7   8   11.81    4.40   0
  -1  -7   8  243.76    4.96   0
   0  -7   8    1.13    4.30   0
   1  -7   8   37.05    4.51   0
  -6  -6   8  733.37    6.03   0
  -5  -6   8  624.78    5.99   0
  -4  -6   8  755.72    5.74   0
  -3  -6   8  574.47    5.67   0
  -2  -6   8  174.58    4.41   0
  -1  -6   8    4.65    4.09   0
   0  -6   8   81.52    4.35   0
   1  -6   8   61.40    4.30   0
   2  -6   8   70.95    4.97   0
   3  -6   8    4.55    4.64   0
  -7  -5   8   43.54    4.07   0
  -6  -5   8  744.52    5.41   0
  -5  -5   8   50.38    3.94   0
  -4  -5   8  407.45    4.98   0
  -3  -5   8  272.14    4.77   0
  -2  -5   8 2749.70    9.22   0
  -1  -5   8 1161.46    5.72   0
   0  -5   8  737.34    5.25   0
   1  -5   8    9.61    4.54   0
   2  -5   8    0.60    4.40   0
   3  -5   8  193.33    5.07   0
   4  -5   8   55.12    5.17   0
  -7  -4   8   95.51    4.09   0
  -6  -4   8  198.45    4.31   0
  -5  -4   8  386.03    4.64   0
  -4  -4   8 1675.75    6.15   0
  -3  -4   8  157.94    3.90   0
  -2  -4   8  569.64    5.31   0
  -1  -4   8   89.89    3.96   0
   0  -4   8 1282.42    5.94   0
   1  -4   8  154.62    3.98   0
   2  -4   8  713.27    5.64   0
   3  -4   8  231.58    4.97   0
   4  -4   8   31.22    5.18   0
   5  -4   8  315.98    6.48   0
  -7  -3   8    0.72    3.95   0
  -6  -3   8   23.46    3.67   0
  -5  -3   8    5.86    3.94   0
  -4  -3   8   66.04    3.71   0
  -3  -3   8  600.32    5.03   0
  -2  -3   8 2120.27    7.50   0
  -1  -3   8  478.67    5.44   0
   0  -3   8 1948.85    6.64   0
   1  -3   8   33.24    3.94   0
   2  -3   8   25.63    4.20   0
   3  -3   8  188.84    4.69   0
   4  -3   8  556.80    5.94   0
   5  -3   8   10.06    5.24   0
   6  -3   8  261.17    7.38   0
  -7  -2   8    8.73    3.84   0
  -6  -2   8  103.89    3.90   0
  -5  -2   8  208.70    4.26   0
  -4  -2   8    3.84    3.52   0
  -3  -2   8 1055.27    5.44   0
  -2  -2   8  104.53    3.70   0
  -1  -2   8  310.31    4.52   0
   0  -2   8 1611.04    7.34   0
   1  -2   8 2994.78    8.05   0
   2  -2   8 2385.25    7.61   0
   3  -2   8 1455.64    7.17   0
   4  -2   8 1273.07    8.75   0
   5  -2   8   99.22    5.67   0
   6  -2   8   62.10    5.52   0
   7  -2   8    5.07    5.16   0
  -7  -1   8  431.94    4.98   0
  -6  -1   8 1098.62    5.92   0
  -5  -1   8  252.86    4.27   0
  -4  -1   8 1106.34    5.52   0
  -3  -1   8   75.77    3.57   0
  -2  -1   8  262.65    3.87   0
  -1  -1   8 2183.07    7.00   0
   0  -1   8   18.24    3.61   0
   1  -1   8 1032.55    6.16   0
   2  -1   8  297.66    4.86   0
   3  -1   8 2025.59    9.23   0
   4  -1   8 1024.96    7.22   0
   5  -1   8 1389.79    8.65   0
   6  -1   8  711.68    6.30   0
   7  -1   8  142.23    5.25   0
  -7   0   8  438.90    5.02   0
  -6   0   8  134.17    4.09   0
  -5   0   8   64.77    4.07   0
  -4   0   8  215.64    4.06   0
  -3   0   8   27.00    3.64   0
  -2   0   8  243.74    3.92   0
  -1   0   8  255.12    4.10   0
   0   0   8    6.29    3.43   0
   1   0   8 2835.58    8.74   0
   2   0   8   83.35    3.86   0
   3   0   8 3287.53   10.10   0
   4   0   8  146.23    5.22   0
   5   0   8  490.97    5.98   0
   6   0   8  122.14    4.75   0
   7   0   8  677.76    6.34   0
  -7   1   8  795.90    5.87   0
  -6   1   8  611.47    5.17   0
  -5   1   8 1022.38    5.64   0
  -4   1   8  211.13    3.94   0
  -3   1   8  728.94    4.89   0
  -2   1   8  131.37    3.79   0
  -1   1   8  150.39    3.92   0
   0   1   8   61.23    3.77   0
   1   1   8  404.01    4.89   0
   2   1   8   84.02    3.84   0
   3   1   8  535.93    5.36   0
   4   1   8  218.17    4.99   0
   5   1   8 1132.11    7.24   0
   6   1   8  186.47    4.60   0
   7   1   8  871.43    6.38   0
   8   1   8   53.81    4.77   0
  -6   2   8   42.81    4.24   0
  -5   2   8  783.41    5.37   0
  -4   2   8  240.47    4.40   0
  -3   2   8 1653.35    6.23   0
  -2   2   8  867.13    5.64   0
  -1   2   8 3981.86    9.26   0
   0   2   8   55.98    3.73   0
   1   2   8   26.76    3.86   0
   2   2   8  595.53    5.16   0
   3   2   8  237.36    4.57   0
   4   2   8  144.86    4.63   0
   5   2   8   23.93    4.55   0
   6   2   8   89.63    5.16   0
   7   2   8  428.88    5.15   0
   8   2   8  747.70    5.96   0
  -6   3   8  493.24    5.40   0
  -5   3   8  310.91    4.82   0
  -4   3   8  597.90    5.05   0
  -3   3   8  954.25    5.16   0
  -2   3   8  221.44    4.73   0
  -1   3   8 1101.82    6.13   0
   0   3   8  872.00    5.57   0
   1   3   8 1796.25    6.73   0
   2   3   8  206.75    4.28   0
   3   3   8  222.85    4.60   0
   4   3   8  529.17    5.39   0
   5   3   8    8.35    4.31   0
   6   3   8 1211.45    7.70   0
   7   3   8  125.44    4.49   0
   8   3   8  428.77    5.41   0
  -5   4   8  110.37    4.40   0
  -4   4   8  444.36    5.28   0
  -3   4   8  779.73    5.77   0
  -2   4   8 1372.30    5.78   0
  -1   4   8 1514.32    6.17   0
   0   4   8 1139.64    5.76   0
   1   4   8  115.56    4.26   0
   2   4   8  190.36    4.39   0
   3   4   8  919.41    5.99   0
   4   4   8  740.57    5.77   0
   5   4   8  371.87    4.82   0
   6   4   8   12.77    4.57   0
   7   4   8   15.58    5.04   0
   8   4   8  694.41    5.65   0
  -4   5   8    2.16    4.21   0
  -3   5   8   67.06    3.98   0
  -2   5   8  261.89    4.36   0
  -1   5   8   22.66    3.95   0
   0   5   8  419.72    4.30   0
   1   5   8 1060.08    5.68   0
   2   5   8 1162.59    5.86   0
   3   5   8  157.94    4.42   0
   4   5   8  319.39    4.49   0
   5   5   8   25.67    4.47   0
   6   5   8   82.44    4.58   0
   7   5   8   57.24    4.98   0
   8   5   8   -0.25    4.53   0
  -3   6   8   10.20    4.12   0
  -2   6   8  342.99    4.73   0
  -1   6   8  107.97    4.24   0
   0   6   8  299.36    4.43   0
   1   6   8   27.82    4.18   0
   2   6   8  503.84    5.13   0
   3   6   8  715.20    5.52   0
   4   6   8 1666.60    7.17   0
   5   6   8  417.46    5.26   0
   6   6   8  493.48    5.76   0
   7   6   8   63.01    4.85   0
  -2   7   8   55.47    4.23   0
  -1   7   8    6.57    4.09   0
   0   7   8  283.80    4.50   0
   1   7   8  311.79    4.47   0
   2   7   8 1195.64    5.84   0
   3   7   8  241.50    4.48   0
   4   7   8  504.00    5.29   0
   5   7   8   55.77    4.53   0
   6   7   8  582.48    5.84   0
   7   7   8  273.86    4.87   0
   0   8   8  157.98    4.39   0
   1   8   8    7.04    4.09   0
   2   8   8    4.30    4.15   0
   3   8   8  196.23    4.62   0
   4   8   8 1051.03    6.07   0
   5   8   8  153.15    4.95   0
  -4  -7   9   87.17    4.16   0
  -3  -7   9  626.30    5.39   0
  -2  -7   9  426.19    5.07   0
  -1  -7   9  510.21    5.31   0
   0  -7   9  124.06    4.90   0
  -5  -6   9  120.78    4.51   0
  -4  -6   9   60.80    4.45   0
  -3  -6   9   35.38    4.81   0
  -2  -6   9   14.68    4.26   0
  -1  -6   9  816.42    5.46   0
   0  -6   9  114.71    4.50   0
   1  -6   9 1247.22    6.79   0
   2  -6   9  198.59    5.21   0
  -6  -5   9  293.81    4.74   0
  -5  -5   9  132.50    4.23   0
  -4  -5   9   26.18    4.05   0
  -3  -5   9  339.07    5.15   0
  -2  -5   9  244.47    4.36   0
  -1  -5   9  608.53    5.12   0
   0  -5   9   23.59    4.33   0
   1  -5   9  573.53    5.62   0
   2  -5   9  274.11    5.21   0
   3  -5   9 1342.79    7.22   0
  -6  -4   9  134.57    4.43   0
  -5  -4   9  574.12    4.93   0
  -4  -4   9  286.04    4.27   0
  -3  -4   9  983.84    5.94   0
  -2  -4   9  233.39    4.86   0
  -1  -4   9  396.53    4.61   0
   0  -4   9  264.85    4.65   0
   1  -4   9  566.25    5.40   0
   2  -4   9  442.40    5.45   0
   3  -4   9  824.69    6.07   0
   4  -4   9  182.14    5.23   0
   5  -4   9  538.02    7.35   0
  -7  -3   9  369.58    4.96   0
  -6  -3   9  362.13    4.56   0
  -5  -3   9 1612.07    6.32   0
  -4  -3   9   16.71    3.85   0
  -3  -3   9  299.74    3.95   0
  -2  -3   9   38.98    3.93   0
  -1  -3   9  315.97    5.16   0
   0  -3   9  345.73    4.37   0
   1  -3   9   32.17    3.71   0
   2  -3   9  151.34    4.24   0
   3  -3   9  271.30    4.97   0
   4  -3   9  990.60    7.58   0
   5  -3   9  786.87    8.07   0
  -7  -2   9   11.84    3.86   0
  -6  -2   9   65.05    4.11   0
  -5  -2   9  890.24    5.14   0
  -4  -2   9  284.88    4.49   0
  -3  -2   9 1971.42    6.66   0
  -2  -2   9  341.94    4.94   0
  -1  -2   9  740.43    5.62   0
   0  -2   9   93.47    4.55   0
   1  -2   9  428.78    4.91   0
   2  -2   9    7.48    3.82   0
   3  -2   9   87.46    4.33   0
   4  -2   9   51.46    4.81   0
   5  -2   9   12.86    5.98   0
   6  -2   9  446.60    8.82   0
  -7  -1   9  185.50    4.46   0
  -6  -1   9  532.63    5.04   0
  -5  -1   9  253.03    4.24   0
  -4  -1   9  657.46    4.88   0
  -3  -1   9  157.03    3.96   0
  -2  -1   9  289.25    4.24   0
  -1  -1   9 2165.09    7.14   0
   0  -1   9 1816.16    7.48   0
   1  -1   9 1872.66    7.82   0
   2  -1   9   14.09    4.03   0
   3  -1   9  154.64    5.25   0
   4  -1   9  178.49    5.93   0
   5  -1   9    7.12    5.19   0
   6  -1   9  296.67    6.26   0
   7  -1   9   67.78    5.00   0
  -6   0   9  216.00    4.36   0
  -5   0   9   59.37    3.98   0
  -4   0   9  755.50    5.18   0
  -3   0   9  723.41    4.84   0
  -2   0   9 3147.61    8.09   0
  -1   0   9  109.28    3.95   0
   0   0   9  844.00    5.41   0
   1   0   9  491.73    5.42   0
   2   0   9  709.92    6.10   0
   3   0   9  380.50    5.90   0
   4   0   9  130.14    4.75   0
   5   0   9  235.50    5.71   0
   6   0   9  173.08    6.15   0
   7   0   9  176.77    5.27   0
  -6   1   9   47.66    4.09   0
  -5   1   9    3.58    3.84   0
  -4   1   9    6.17    3.84   0
  -3   1   9   49.64    3.65   0
  -2   1   9 1050.83    6.14   0
  -1   1   9  894.09    5.60   0
   0   1   9 4190.59    9.68   0
   1   1   9  651.06    5.47   0
   2   1   9 2066.52    8.03   0
   3   1   9   24.93    4.36   0
   4   1   9  787.22    6.25   0
   5   1   9  198.50    5.72   0
   6   1   9  145.12    5.88   0
   7   1   9   40.22    4.94   0
  -6   2   9  673.29    5.39   0
  -5   2   9   61.63    4.21   0
  -4   2   9    1.61    3.88   0
  -3   2   9    9.12    3.87   0
  -2   2   9   12.64    4.02   0
  -1   2   9  131.91    4.28   0
   0   2   9   34.40    4.13   0
   1   2   9   57.09    4.09   0
   2   2   9 2228.95    8.24   0
   3   2   9  493.34    5.68   0
   4   2   9 1591.22    7.60   0
   5   2   9  442.10    6.02   0
   6   2   9  574.46    6.30   0
   7   2   9   28.50    4.67   0
  -5   3   9  291.10    4.59   0
  -4   3   9  849.14    5.30   0
  -3   3   9   63.15    4.25   0
  -2   3   9  183.60    4.10   0
  -1   3   9  209.30    4.47   0
   0   3   9  517.42    5.30   0
   1   3   9  488.31    4.88   0
   2   3   9   24.41    4.50   0
   3   3   9  330.15    5.21   0
   4   3   9  769.66    5.91   0
   5   3   9  465.81    5.85   0
   6   3   9  860.13    6.42   0
   7   3   9  438.10    5.41   0
  -4   4   9  363.59    5.20   0
  -3   4   9    5.37    4.39   0
  -2   4   9  156.65    4.35   0
  -1   4   9   43.51    3.88   0
   0   4   9  413.09    4.47   0
   1   4   9   55.60    3.88   0
   2   4   9  398.39    4.71   0
   3   4   9 1360.52    6.55   0
   4   4   9  536.65    5.65   0
   5   4   9 1176.24    6.95   0
   6   4   9  186.04    5.06   0
   7   4   9  128.71    5.43   0
  -3   5   9  497.35    5.10   0
  -2   5   9  514.51    4.75   0
  -1   5   9   22.39    3.97   0
   0   5   9  153.87    4.43   0
   1   5   9    3.54    4.03   0
   2   5   9    8.14    3.95   0
   3   5   9    4.09    4.61   0
   4   5   9   11.52    4.48   0
   5   5   9  920.40    6.36   0
   6   5   9  151.34    5.15   0
   7   5   9  601.37    6.57   0
  -2   6   9  457.88    4.99   0
  -1   6   9  602.65    5.07   0
   0   6   9  777.71    5.13   0
   1   6   9  489.15    4.88   0
   2   6   9   67.53    4.05   0
   3   6   9  229.65    4.45   0
   4   6   9   18.70    4.22   0
   5   6   9   15.48    4.26   0
   6   6   9    5.52    4.52   0
   7   6   9  117.58    5.01   0
  -1   7   9  460.37    4.97   0
   0   7   9   72.00    4.13   0
   1   7   9  535.16    5.16   0
   2   7   9  556.53    5.34   0
   3   7   9  724.31    5.50   0
   4   7   9  251.50    4.69   0
   5   7   9   32.05    4.63   0
   6   7   9    2.50    4.51   0
   2   8   9   17.15    4.06   0
   3   8   9  208.61    4.49   0
   4   8   9   11.72    4.05   0
  -4  -6  10  956.41    6.72   0
  -3  -6  10  364.85    5.05   0
  -2  -6  10   69.48    4.33   0
  -1  -6  10   97.16    4.33   0
   0  -6  10    7.32    4.71   0
   1  -6  10  151.76    5.26   0
  -5  -5  10    7.77    4.11   0
  -4  -5  10  181.20    4.68   0
  -3  -5  10  205.64    5.16   0
  -2  -5  10  763.88    5.33   0
  -1  -5  10  691.19    5.30   0
   0  -5  10  785.39    5.77   0
   1  -5  10  268.25    5.28   0
   2  -5  10   40.40    4.70   0
   3  -5  10   50.57    4.27   0
  -5  -4  10   83.27    4.11   0
  -4  -4  10 1098.89    6.08   0
  -3  -4  10  273.80    4.62   0
  -2  -4  10  518.01    5.92   0
  -1  -4  10   32.14    3.95   0
   0  -4  10 1076.33    5.81   0
   1  -4  10  640.62    5.62   0
   2  -4  10  994.96    6.20   0
   3  -4  10  300.90    5.07   0
   4  -4  10  206.18    5.42   0
  -6  -3  10   47.25    3.97   0
  -5  -3  10   -1.81    3.85   0
  -4  -3  10   61.33    3.87   0
  -3  -3  10   21.97    3.86   0
  -2  -3  10 1616.71    7.19   0
  -1  -3  10  960.46    6.73   0
   0  -3  10 1474.01    6.61   0
   1  -3  10  173.42    4.82   0
   2  -3  10  848.39    5.72   0
   3  -3  10   24.10    4.77   0
   4  -3  10  211.85    5.23   0
   5  -3  10   15.19    5.70   0
  -6  -2  10  144.58    4.33   0
  -5  -2  10   96.76    4.17   0
  -4  -2  10   18.40    3.69   0
  -3  -2  10  160.08    4.43   0
  -2  -2  10   20.81    3.97   0
  -1  -2  10   33.71    4.03   0
   0  -2  10 1346.37    7.12   0
   1  -2  10  700.97    5.00   0
   2  -2  10 1313.59    6.55   0
   3  -2  10 1178.53    6.28   0
   4  -2  10  996.27    7.38   0
   5  -2  10   14.78    5.77   0
  -6  -1  10  534.63    5.22   0
  -5  -1  10  442.75    5.06   0
  -4  -1  10 1692.13    6.60   0
  -3  -1  10    7.84    4.11   0
  -2  -1  10  232.43    4.23   0
  -1  -1  10  265.04    4.55   0
   0  -1  10   81.84    4.44   0
   1  -1  10  138.47    4.44   0
   2  -1  10   51.21    4.76   0
   3  -1  10  585.32    6.94   0
   4  -1  10  364.21    6.59   0
   5  -1  10  663.03    8.48   0
   6  -1  10  958.40    9.18   0
  -6   0  10   91.45    4.30   0
  -5   0  10   40.48    4.34   0
  -4   0  10  637.93    5.01   0
  -3   0  10  316.27    4.47   0
  -2   0  10  685.58    5.10   0
  -1   0  10  203.71    4.46   0
   0   0  10  472.00    4.91   0
   1   0  10  966.74    6.00   0
   2   0  10   10.64    4.22   0
   3   0  10  728.80    6.05   0
   4   0  10  218.31    5.74   0
   5   0  10  813.53    7.12   0
   6   0  10   40.60    5.71   0
  -5   1  10 1146.81    5.92   0
  -4   1  10  619.02    4.96   0
  -3   1  10  739.09    5.24   0
  -2   1  10   25.99    3.76   0
  -1   1  10   10.98    3.89   0
   0   1  10   41.14    4.36   0
   1   1  10  154.15    4.60   0
   2   1  10  246.66    4.72   0
   3   1  10  414.77    5.15   0
   4   1  10   30.36    5.09   0
   5   1  10  901.78    7.11   0
   6   1  10  713.09    7.53   0
   7   1  10  720.49    6.26   0
  -5   2  10  147.08    4.61   0
  -4   2  10  236.60    4.45   0
  -3   2  10  953.49    5.87   0
  -2   2  10  665.28    5.41   0
  -1   2  10 1961.97    6.99   0
   0   2  10   58.69    4.03   0
   1   2  10  243.07    4.57   0
   2   2  10   13.30    4.03   0
   3   2  10   57.87    4.66   0
   4   2  10   22.07    4.66   0
   5   2  10    2.63    4.90   0
   6   2  10   13.70    5.28   0
   7   2  10  148.28    5.08   0
  -4   3  10  258.32    4.88   0
  -3   3  10  196.61    4.62   0
  -2   3  10   24.53    4.14   0
  -1   3  10  710.48    5.70   0
   0   3  10  434.25    4.40   0
   1   3  10 1409.41    6.36   0
   2   3  10  847.44    5.54   0
   3   3  10  801.19    6.22   0
   4   3  10   53.21    4.65   0
   5   3  10   13.93    4.52   0
   6   3  10   41.50    4.99   0
   7   3  10   78.58    4.75   0
  -4   4  10    5.73    4.65   0
  -3   4  10  398.95    4.78   0
  -2   4  10  341.55    4.51   0
  -1   4  10 1066.71    5.58   0
   0   4  10  804.93    5.48   0
   1   4  10  661.50    5.50   0
   2   4  10  171.88    4.57   0
   3   4  10 1077.95    6.12   0
   4   4  10  400.63    5.10   0
   5   4  10  897.26    6.55   0
   6   4  10  156.79    5.13   0
   7   4  10  239.07    5.33   0
  -3   5  10   80.47    4.27   0
  -2   5  10   14.51    4.02   0
  -1   5  10   61.55    4.11   0
   0   5  10  376.76    4.54   0
   1   5  10  808.53    5.44   0
   2   5  10  770.72    5.44   0
   3   5  10  423.21    4.88   0
   4   5  10  170.45    4.44   0
   5   5  10  275.78    5.15   0
   6   5  10    7.18    4.58   0
  -1   6  10   16.92    4.06   0
   0   6  10  232.78    4.64   0
   1   6  10    7.22    4.16   0
   2   6  10  195.95    4.30   0
   3   6  10  112.32    4.24   0
   4   6  10  620.86    5.39   0
   5   6  10  362.00    5.66   0
   6   6  10  391.57    5.61   0
   0   7  10  135.07    4.59   0
   1   7  10    1.66    4.02   0
   2   7  10  355.37    4.80   0
   3   7  10   41.86    4.07   0
   4   7  10  326.46    4.83   0
  -3  -5  11   99.74    4.31   0
  -2  -5  11   49.56    4.18   0
  -1  -5  11  163.32    4.62   0
   0  -5  11   20.04    4.47   0
   1  -5  11  728.51    6.11   0
  -4  -4  11  517.81    5.31   0
  -3  -4  11  842.25    6.23   0
  -2  -4  11  610.03    6.55   0
  -1  -4  11   11.85    4.11   0
   0  -4  11   83.11    4.28   0
   1  -4  11  516.02    5.26   0
   2  -4  11   49.33    4.84   0
   3  -4  11  304.41    5.38   0
  -5  -3  11  730.78    5.50   0
  -4  -3  11   58.38    3.92   0
  -3  -3  11  645.95    5.45   0
  -2  -3  11  203.17    4.88   0
  -1  -3  11  179.99    5.20   0
   0  -3  11  376.26    4.82   0
   1  -3  11  378.49    4.87   0
   2  -3  11   11.52    4.46   0
   3  -3  11   49.63    4.41   0
   4  -3  11   65.11    5.30   0
  -5  -2  11  336.38    5.25   0
  -4  -2  11  160.91    4.37   0
  -3  -2  11 1851.38    6.43   0
  -2  -2  11  421.43    4.99   0
  -1  -2  11  732.87    5.72   0
   0  -2  11   24.57    4.77   0
   1  -2  11   94.94    4.19   0
   2  -2  11    3.40    4.09   0
   3  -2  11  174.22    4.80   0
   4  -2  11   30.79    5.04   0
   5  -2  11   33.18    5.63   0
  -5  -1  11  145.73    4.48   0
  -4  -1  11   78.15    4.18   0
  -3  -1  11  359.13    4.83   0
  -2  -1  11   62.70    4.25   0
  -1  -1  11  787.43    5.82   0
   0  -1  11  641.56    5.86   0
   1  -1  11 1103.57    6.73   0
   2  -1  11  129.61    5.06   0
   3  -1  11  555.25    7.02   0
   4  -1  11  214.27    6.46   0
   5  -1  11    0.73    6.69   0
  -5   0  11   29.64    3.98   0
  -4   0  11  371.30    4.88   0
  -3   0  11  297.81    4.50   0
  -2   0  11  675.28    5.32   0
  -1   0  11  122.43    4.60   0
   0   0  11  348.43    4.96   0
   1   0  11  461.15    6.15   0
   2   0  11  297.06    5.39   0
   3   0  11  847.19    6.80   0
   4   0  11  556.13    6.88   0
   5   0  11  327.66    6.58   0
   6   0  11    6.28    6.01   0
  -5   1  11   27.06    4.18   0
  -4   1  11   26.90    3.97   0
  -3   1  11  164.70    4.48   0
  -2   1  11  281.61    4.87   0
  -1   1  11   52.76    4.46   0
   0   1  11 1548.40    6.97   0
   1   1  11 1428.86    6.93   0
   2   1  11 1615.02    7.17   0
   3   1  11  384.07    5.56   0
   4   1  11  496.84    6.08   0
   5   1  11  280.48    6.26   0
   6   1  11  246.05    6.22   0
  -4   2  11    1.98    4.17   0
  -3   2  11    1.11    4.33   0
  -2   2  11   12.97    4.26   0
  -1   2  11   69.32    4.18   0
   0   2  11  150.55    4.80   0
   1   2  11   16.04    4.82   0
   2   2  11  794.16    6.25   0
   3   2  11  373.06    5.18   0
   4   2  11 1010.20    6.94   0
   5   2  11  527.98    6.34   0
   6   2  11  457.48    6.71   0
  -4   3  11  136.09    5.27   0
  -3   3  11  541.23    5.39   0
  -2   3  11   41.49    4.31   0
  -1   3  11   13.97    4.26   0
   0   3  11  145.12    4.18   0
   1   3  11  125.05    4.38   0
   2   3  11  367.44    4.84   0
   3   3  11   17.11    4.22   0
   4   3  11  153.44    5.07   0
   5   3  11   51.02    5.03   0
   6   3  11  443.52    6.37   0
  -3   4  11   43.93    4.10   0
  -2   4  11  425.25    5.07   0
  -1   4  11  184.74    4.45   0
   0   4  11  303.27    4.62   0
   1   4  11   25.32    4.10   0
   2   4  11    1.01    4.09   0
   3   4  11   79.33    4.26   0
   4   4  11  501.00    5.55   0
   5   4  11  279.70    5.34   0
   6   4  11  211.07    5.28   0
  -2   5  11  902.77    5.78   0
  -1   5  11   52.08    4.01   0
   0   5  11  311.11    4.60   0
   1   5  11   36.54    4.10   0
   2   5  11  343.95    4.65   0
   3   5  11   20.35    4.14   0
   4   5  11  164.42    4.65   0
   5   5  11  137.61    4.96   0
   0   6  11  795.95    5.49   0
   1   6  11  168.02    4.28   0
   2   6  11  336.68    4.64   0
   3   6  11    4.78    4.19   0
   4   6  11   19.60    4.14   0
  -3  -4  12  100.29    4.14   0
  -2  -4  12  520.05    5.07   0
  -1  -4  12   18.44    4.28   0
   0  -4  12  205.72    4.71   0
   1  -4  12  169.62    4.77   0
  -3  -3  12   20.88    4.48   0
  -2  -3  12  310.33    5.46   0
  -1  -3  12  152.16    4.43   0
   0  -3  12  926.35    5.75   0
   1  -3  12  150.27    4.59   0
   2  -3  12  791.10    6.13   0
  -4  -2  12    0.25    3.99   0
  -3  -2  12   19.03    4.30   0
  -2  -2  12    2.62    4.59   0
  -1  -2  12   11.35    4.57   0
   0  -2  12   70.66    5.03   0
   1  -2  12  177.14    4.79   0
   2  -2  12 1569.96    7.09   0
   3  -2  12  735.88    6.53   0
  -4  -1  12  629.15    5.33   0
  -3  -1  12   67.29    4.27   0
  -2  -1  12  134.80    4.33   0
  -1  -1  12    6.42    4.31   0
   0  -1  12   37.41    4.45   0
   1  -1  12  105.93    4.93   0
   2  -1  12   11.37    4.98   0
   3  -1  12  138.79    4.91   0
   4  -1  12  173.83    5.55   0
  -4   0  12   69.57    4.60   0
  -3   0  12   46.19    4.13   0
  -2   0  12 1030.27    6.05   0
  -1   0  12  101.38    4.67   0
   0   0  12  243.14    4.93   0
   1   0  12    3.47    4.56   0
   2   0  12   16.43    4.81   0
   3   0  12  474.60    6.43   0
   4   0  12   14.98    5.51   0
   5   0  12  106.33    6.01   0
  -4   1  12  491.74    5.84   0
  -3   1  12  142.30    4.47   0
  -2   1  12  330.26    4.91   0
  -1   1  12  151.14    4.65   0
   0   1  12  204.71    4.66   0
   1   1  12    7.94    4.12   0
   2   1  12  508.70    5.68   0
   3   1  12   43.14    5.04   0
   4   1  12   45.74    5.21   0
   5   1  12  257.76    6.34   0
  -3   2  12  864.99    5.95   0
  -2   2  12  811.60    5.75   0
  -1   2  12 1121.87    6.27   0
   0   2  12  496.62    6.08   0
   1   2  12  284.85    4.84   0
   2   2  12  277.91    5.25   0
   3   2  12    7.29    4.89   0
   4   2  12  120.11    5.19   0
   5   2  12   12.24    5.10   0
  -2   3  12   20.12    4.23   0
  -1   3  12  335.50    4.76   0
   0   3  12  103.54    4.28   0
   1   3  12  800.73    5.78   0
   2   3  12  646.98    5.85   0
   3   3  12  569.04    5.89   0
   4   3  12  295.27    5.39   0
   5   3  12    7.82    4.97   0
  -1   4  12  539.53    5.42   0
   0   4  12   18.25    4.35   0
   1   4  12  527.08    5.38   0
   2   4  12  110.93    4.47   0
   3   4  12  270.54    5.19   0
   4   4  12   65.65    4.62   0
   5   4  12  715.40    6.66   0
   0   5  12   25.70    4.08   0
   1   5  12  148.34    4.30   0
   2   5  12  251.94    4.74   0
   3   5  12  917.00    6.11   0
   4   5  12   26.45    4.51   0
  -2  -2  13  196.14    5.04   0
  -1  -2  13  644.13    6.24   0
   0  -2  13  306.57    4.86   0
   1  -2  13  109.26    4.50   0
   2  -2  13    9.92    4.67   0
  -2  -1  13  200.87    4.68   0
  -1  -1  13  554.44    5.71   0
   0  -1  13  416.60    5.51   0
   1  -1  13 1197.34    7.91   0
   2  -1  13  446.16    5.41   0
   3  -1  13  515.01    5.86   0
  -2   0  13  130.92    4.83   0
  -1   0  13  523.19    5.45   0
   0   0  13  156.33    4.90   0
   1   0  13  120.88    4.90   0
   2   0  13  101.19    5.11   0
   3   0  13  490.30    7.36   0
  -2   1  13    4.83    4.14   0
  -1   1  13    4.14    4.40   0
   0   1  13  225.80    5.02   0
   1   1  13  304.85    4.98   0
   2   1  13  424.09    5.87   0
   3   1  13  468.51    6.73   0
   4   1  13   25.72    5.61   0
  -1   2  13  389.86    5.25   0
   0   2  13    3.65    4.26   0
   1   2  13   25.46    4.68   0
   2   2  13    7.13    4.72   0
   3   2  13  154.57    4.99   0
   4   2  13  527.82    7.55   0
  -1   3  13  168.01    4.63   0
   0   3  13   15.90    4.26   0
   1   3  13    4.50    4.58   0
   2   3  13  464.74    5.54   0
   3   3  13    2.18    4.35   0
   1   4  13  132.30    4.55   0
   2   4  13    3.02    4.42   0
;
_shelx_hkl_checksum     36117
_shelx_res_file
;
TITL
CELL  0.71073  7.15710  7.39420 10.02310 86.67400 86.29100 72.02700
ZERR 2  0.00060  0.00060  0.00090  0.00700  0.00700  0.00600
LATT 1
SFAC Sr Cl H  O
UNIT 2  4  16  24
L.S. 50
ACTA
BOND
FMAP 2
PLAN 1
HTAB O9 O8_$5
HTAB O9 O6_$7
HTAB O9 O8_$7
HTAB O9 Cl2_$7
EQIV $7 -x+1, -y+1, -z+2
HTAB O10 O4_$6
HTAB O10 Cl1_$6
EQIV $6 x, y-1, z
HTAB O10 O7_$5
EQIV $5 x+1, y, z
HTAB O10 O4_$4
EQIV $4 -x+2, -y+2, -z+1
HTAB O12 O7_$2
HTAB O12 O10_$3
EQIV $3 -x+1, -y+2, -z+1
HTAB O12 Cl2_$2
EQIV $2 x, y+1, z
HTAB O12 O4
HTAB O11 O9_$1
EQIV $1 -x+1, -y+2, -z+2
HTAB O11 O8
HTAB
DFIX O9 H9A 0.84 0.01
DFIX O9 H9B 0.84 0.01
DFIX H9A H9B 1.4 0.1
DFIX O10 H10A 0.84 0.01
DFIX O10 H10B 0.84 0.01
DFIX H10A H10B 1.4 0.1
DFIX O11 H11A 0.84 0.01
DFIX O11 H11B 0.84 0.01
DFIX H11A H11B 1.4 0.1
DFIX O12 H12A 0.84 0.01
DFIX O12 H12B 0.84 0.01
DFIX H12A H12B 1.4 0.1
WGHT    0.033200    1.761400
EXTI    0.034072
FVAR       1.00927
MOLE 1
SR1   1    0.539302    0.929114    0.724236    11.00000    0.01137    0.00999 =
         0.01328    0.00154   -0.00157   -0.00231
CL1   2    0.971434    1.154881    0.703694    11.00000    0.01129    0.01259 =
         0.01665    0.00238   -0.00188   -0.00356
CL2   2    0.357306    0.485635    0.780258    11.00000    0.01483    0.01062 =
         0.01394    0.00094    0.00015   -0.00370
O11   4    0.325218    0.928098    0.936327    11.00000    0.02712    0.01628 =
         0.01840   -0.00030    0.00453   -0.00448
O9    4    0.782795    0.746921    0.909548    11.00000    0.01608    0.01974 =
         0.01723    0.00572    0.00043   -0.00571
O12   4    0.540931    1.177441    0.515715    11.00000    0.01420    0.01562 =
         0.01618   -0.00104   -0.00308   -0.00411
O10   4    0.821513    0.678802    0.607694    11.00000    0.01512    0.01413 =
         0.02396    0.00086    0.00372   -0.00297
O4    4    0.871622    1.281371    0.595340    11.00000    0.01571    0.01834 =
         0.02389    0.00986   -0.00535   -0.00497
O8    4    0.214851    0.565414    0.887227    11.00000    0.02220    0.02072 =
         0.02260   -0.00280    0.00709   -0.00504
O6    4    0.450073    0.286138    0.812751    11.00000    0.02709    0.01030 =
         0.01981    0.00148   -0.00200   -0.00452
O5    4    0.505847    0.581455    0.769366    11.00000    0.01962    0.01492 =
         0.03256   -0.00015    0.00397   -0.00883
O2    4    1.172033    1.065014    0.657852    11.00000    0.01127    0.02779 =
         0.02330    0.00318   -0.00121   -0.00007
O3    4    0.876403    1.010829    0.732672    11.00000    0.02184    0.02073 =
         0.04002    0.01484   -0.00913   -0.01298
O1    4    0.962832    1.260890    0.819247    11.00000    0.03142    0.02985 =
         0.02706   -0.01197   -0.00770   -0.00095
O7    4    0.263007    0.507485    0.655469    11.00000    0.02731    0.02615 =
         0.01969    0.00128   -0.00976   -0.00243
H11A  3    0.286615    0.835270    0.962309    11.00000    0.04391
H11B  3    0.270743    1.024764    0.980646    11.00000    0.02907
H12B  3    0.636651    1.218187    0.523530    11.00000    0.03080
H12A  3    0.437183    1.266962    0.530707    11.00000    0.02473
H10A  3    0.925894    0.689901    0.569795    11.00000    0.04416
H10B  3    0.840806    0.561381    0.618744    11.00000    0.06502
H9B   3    0.757220    0.662230    0.960025    11.00000    0.04803
H9A   3    0.903150    0.707206    0.888051    11.00000    0.03072
HKLF 4
REM
REM R1 =  0.0275 for    2650 Fo > 4sig(Fo)  and  0.0287 for all    2795 data
REM    169 parameters refined using     12 restraints
END
WGHT      0.0416      1.3335
REM Instructions for potential hydrogen bonds
HTAB O11 O8
HTAB O11 O9_$1
HTAB O12 O4
HTAB O12 Cl2_$2
HTAB O12 O10_$3
HTAB O12 O7_$2
HTAB O10 O4_$4
HTAB O10 O7_$5
HTAB O10 Cl1_$6
HTAB O10 O4_$6
HTAB O9 Cl2_$7
HTAB O9 O8_$7
HTAB O9 O6_$7
HTAB O9 O8_$5
REM Highest difference peak  0.834,  deepest hole -1.151,  1-sigma level  0.128
Q1    1   0.4963  0.8202  0.6838  11.00000  0.05    0.83
;
_shelx_res_checksum     51516
_shelxl_version_number         .000002012
data_SrClO4_9H2O_100K
_database_code_depnum_ccdc_archive 'CCDC 1033590'
_audit_creation_method     SHELXL-2012
_chemical_name_systematic
;
Heptaaquadiperchloratostrontium dihydrate
;
_chemical_name_common     'strontium perchlorate nonahydrate'
_chemical_formula_moiety     '2(Cl O4), 8(H2 O), H2 O, (Sr)'
_chemical_formula_sum     'Cl2 H18 O17 Sr1'
_chemical_formula_iupac     '[Sr (Cl O4)2 (H2 O)7], 2H2 O'
_chemical_formula_weight     448.66
_chemical_melting_point     ?
_shelx_space_group_comment
;
The symmetry employed for this shelxl refinement is uniquely defined
by the following loop, which should always be used as a source of
symmetry information in preference to the above space-group names.
They are only intended as comments.
;
_space_group_crystal_system     orthorhombic
_space_group_name_H-M_alt     'C m c m'
_space_group_name_Hall     '-C 2c 2'
loop_
    _space_group_symop_operation_xyz
    'x, y, z'
    '-x, -y, z+1/2'
    'x, -y, -z'
    '-x, y, -z+1/2'
    'x+1/2, y+1/2, z'
    '-x+1/2, -y+1/2, z+1/2'
    'x+1/2, -y+1/2, -z'
    '-x+1/2, y+1/2, -z+1/2'
    '-x, -y, -z'
    'x, y, -z-1/2'
    '-x, y, z'
    'x, -y, z-1/2'
    '-x+1/2, -y+1/2, -z'
    'x+1/2, y+1/2, -z-1/2'
    '-x+1/2, y+1/2, z'
    'x+1/2, -y+1/2, z-1/2'
_cell_length_a     18.7808(15)
_cell_length_b     6.860(3)
_cell_length_c     11.1884(16)
_cell_angle_alpha     90
_cell_angle_beta     90
_cell_angle_gamma     90
_cell_volume     1441.5(7)
_cell_formula_units_Z     4
_cell_measurement_reflns_used     5894
_cell_measurement_theta_min     8.31
_cell_measurement_theta_max     29.62
_cell_measurement_temperature     100
_exptl_crystal_description     'prism'
_exptl_crystal_colour     'colourless'
_exptl_crystal_size_max     0.2
_exptl_crystal_size_mid     0.11
_exptl_crystal_size_min     0.05
_exptl_crystal_density_diffrn     2.067
_exptl_crystal_density_meas     ?
_exptl_crystal_density_method     ?
_exptl_crystal_F_000     904
_exptl_absorpt_coefficient_mu     4.196
_exptl_absorpt_correction_type     integration
_exptl_absorpt_process_details
;
(Coppens, 1970)
;
_shelx_estimated_absorpt_T_min     ?
_shelx_estimated_absorpt_T_max     ?
_exptl_absorpt_correction_T_min     0.0146
_exptl_absorpt_correction_T_max     0.0846
_exptl_special_details     ?
_diffrn_ambient_temperature     100
_diffrn_radiation_type     MoK\a
_diffrn_radiation_wavelength     0.71073
_diffrn_measurement_device_type     'Stoe IPDS 2T'
_diffrn_measurement_method     'rotation method'
_diffrn_detector_area_resol_mean     6.67
_diffrn_reflns_number     6877
_diffrn_reflns_av_R_equivalents     0.02003
_diffrn_reflns_theta_min     3.162
_diffrn_reflns_theta_max     29.530
_diffrn_reflns_theta_full     25.242
_diffrn_measured_fraction_theta_max     0.995
_diffrn_measured_fraction_theta_full     0.997
_diffrn_reflns_limit_h_min     -26
_diffrn_reflns_limit_h_max     26
_diffrn_reflns_limit_k_min     -9
_diffrn_reflns_limit_k_max     9
_diffrn_reflns_limit_l_min     -15
_diffrn_reflns_limit_l_max     15
_refine_special_details     ?
_reflns_number_total     1087
_reflns_number_gt     993
_reflns_threshold_expression     I>2\s(I)
_refine_ls_structure_factor_coef     Fsqd
_refine_ls_matrix_type     full
_refine_ls_R_factor_all     0.0504
_refine_ls_R_factor_gt     0.0478
_refine_ls_wR_factor_gt     0.1323
_refine_ls_wR_factor_ref     0.1337
_refine_ls_goodness_of_fit_ref     1.156
_refine_ls_restrained_S_all     1.153
_refine_ls_number_reflns     1087
_refine_ls_number_parameters     70
_refine_ls_number_restraints     6
_refine_ls_hydrogen_treatment     refxyz
_refine_ls_weighting_scheme     calc
_refine_ls_weighting_details
;
 w=1/[\s^2^(Fo^2^)+(0.1000P)^2^]
 where P=(Fo^2^+2Fc^2^)/3
;
_atom_sites_solution_hydrogens     difmap
_atom_sites_solution_primary     ?
_atom_sites_solution_secondary     ?
_refine_ls_shift/su_max     0.000
_refine_ls_shift/su_mean     0.000
_refine_diff_density_max     1.267
_refine_diff_density_min     -2.255
_refine_ls_extinction_method     none
_refine_ls_extinction_coef     .
loop_
    _atom_type_symbol
    _atom_type_description
    _atom_type_scat_dispersion_real
    _atom_type_scat_dispersion_imag
    _atom_type_scat_source
    'Cl' 'Cl' 0.1484 0.1585
                         'International Tables Vol C Tables 4.2.6.8 and 6.1.1.4'
    'H' 'H' 0.0000 0.0000
                         'International Tables Vol C Tables 4.2.6.8 and 6.1.1.4'
    'O' 'O' 0.0106 0.0060
                         'International Tables Vol C Tables 4.2.6.8 and 6.1.1.4'
    'Sr' 'Sr' -1.5307 3.2498
                         'International Tables Vol C Tables 4.2.6.8 and 6.1.1.4'
_computing_data_collection
;
X-AREA (Stoe & Cie, 2009)
;
_computing_cell_refinement
;
X-AREA (Stoe & Cie, 2009)
;
_computing_data_reduction
;
X-RED (Stoe & Cie, 2009)
;
_computing_structure_solution
;
SHELXS97 (Sheldrick, 2008)
;
_computing_structure_refinement
;
SHELXL2012 (Sheldrick, 2008)
;
_computing_molecular_graphics
;
DIAMOND (Brandenburg, 2006)
;
_computing_publication_material
;
publCIF (Westrip, 2010)
;
loop_
    _atom_site_type_symbol
    _atom_site_label
    _atom_site_fract_x
    _atom_site_fract_y
    _atom_site_fract_z
    _atom_site_U_iso_or_equiv
    _atom_site_adp_type
    _atom_site_calc_flag
    _atom_site_occupancy
    _atom_site_disorder_assembly
    _atom_site_disorder_group
    Sr Sr1 0.5000 0.05870(8) 0.2500 0.0096(2) Uani d 1 . .
    Cl Cl1 0.32953(5) -0.30996(15) 0.2500 0.0113(3) Uani d 1 . .
    O O7 0.34391(14) -0.4247(4) 0.3560(2) 0.0177(5) Uani d 1 . .
    O O4 0.29063(18) 0.0000 0.5000 0.0203(7) Uani d 1 . .
    H H4A 0.263(2) 0.041(7) 0.553(3) 0.024 Uiso d 1 . .
    O O2 0.5000 -0.2257(5) 0.4061(3) 0.0156(7) Uani d 1 . .
    H H2A 0.5369(16) -0.215(6) 0.448(4) 0.019 Uiso d 1 . .
    O O1 0.40632(13) 0.2050(4) 0.4020(2) 0.0147(5) Uani d 1 . .
    H H1A 0.3693(15) 0.146(6) 0.424(4) 0.018 Uiso d 1 . .
    H H1B 0.392(2) 0.315(3) 0.380(5) 0.018 Uiso d 1 . .
    O O5 0.3748(2) -0.1397(5) 0.2500 0.0211(8) Uani d 1 . .
    O O6 0.2561(2) -0.2480(6) 0.2500 0.0209(8) Uani d 1 . .
    O O3 0.5000 0.4459(6) 0.2500 0.0141(9) Uani d 1 . .
    H H3A 0.5000 0.519(9) 0.310(4) 0.017 Uiso d 1 . .
loop_
    _atom_site_aniso_label
    _atom_site_aniso_U_11
    _atom_site_aniso_U_22
    _atom_site_aniso_U_33
    _atom_site_aniso_U_12
    _atom_site_aniso_U_13
    _atom_site_aniso_U_23
    Sr1 0.0111(3) 0.0142(3) 0.0035(3) 0.000 0.000 0.000
    Cl1 0.0105(5) 0.0152(5) 0.0083(5) -0.0003(3) 0.000 0.000
    O7 0.0221(11) 0.0230(11) 0.0079(11) 0.0032(10) 0.0004(9) 0.0033(8)
    O4 0.0117(15) 0.0346(18) 0.0147(17) 0.000 0.000 0.0023(16)
    O2 0.0144(14) 0.0219(15) 0.0106(16) 0.000 0.000 0.0009(13)
    O1 0.0143(10) 0.0202(10) 0.0095(10) -0.0006(9) 0.0009(8) -0.0001(9)
    O5 0.0208(17) 0.0181(16) 0.0243(19) -0.0067(14) 0.000 0.000
    O6 0.0096(15) 0.0243(17) 0.029(2) 0.0032(12) 0.000 0.000
    O3 0.021(2) 0.0122(19) 0.009(2) 0.000 0.000 0.000
_geom_special_details
;
 All esds (except the esd in the dihedral angle between two l.s. planes)
 are estimated using the full covariance matrix.  The cell esds are taken
 into account individually in the estimation of esds in distances, angles
 and torsion angles; correlations between esds in cell parameters are only
 used when they are defined by crystal symmetry.  An approximate (isotropic)
 treatment of cell esds is used for estimating esds involving l.s. planes.
;
loop_
    _geom_bond_atom_site_label_1
    _geom_bond_atom_site_label_2
    _geom_bond_site_symmetry_2
    _geom_bond_distance
    _geom_bond_publ_flag
    Sr1 O2 . 2.619(4) ?
    Sr1 O2 10_556 2.619(4) ?
    Sr1 O1 11_655 2.645(2) ?
    Sr1 O1 10_556 2.645(2) ?
    Sr1 O1 4_655 2.645(2) ?
    Sr1 O1 . 2.645(2) ?
    Sr1 O3 . 2.656(5) ?
    Sr1 O5 . 2.716(4) ?
    Sr1 O5 11_655 2.716(4) ?
    Cl1 O6 . 1.443(4) ?
    Cl1 O5 . 1.445(4) ?
    Cl1 O7 . 1.449(3) ?
    Cl1 O7 10_556 1.449(3) ?
loop_
    _geom_angle_atom_site_label_1
    _geom_angle_atom_site_label_2
    _geom_angle_atom_site_label_3
    _geom_angle_site_symmetry_1
    _geom_angle_site_symmetry_3
    _geom_angle
    _geom_angle_publ_flag
    O2 Sr1 O2 . 10_556 83.68(16) ?
    O2 Sr1 O1 . 11_655 81.60(8) ?
    O2 Sr1 O1 10_556 11_655 135.37(6) ?
    O2 Sr1 O1 . 10_556 135.37(6) ?
    O2 Sr1 O1 10_556 10_556 81.60(8) ?
    O1 Sr1 O1 11_655 10_556 135.38(11) ?
    O2 Sr1 O1 . 4_655 135.37(6) ?
    O2 Sr1 O1 10_556 4_655 81.60(8) ?
    O1 Sr1 O1 11_655 4_655 80.01(11) ?
    O1 Sr1 O1 10_556 4_655 83.41(11) ?
    O2 Sr1 O1 . . 81.60(8) ?
    O2 Sr1 O1 10_556 . 135.37(6) ?
    O1 Sr1 O1 11_655 . 83.41(11) ?
    O1 Sr1 O1 10_556 . 80.01(11) ?
    O1 Sr1 O1 4_655 . 135.38(11) ?
    O2 Sr1 O3 . . 138.16(8) ?
    O2 Sr1 O3 10_556 . 138.16(8) ?
    O1 Sr1 O3 11_655 . 67.69(6) ?
    O1 Sr1 O3 10_556 . 67.69(6) ?
    O1 Sr1 O3 4_655 . 67.69(6) ?
    O1 Sr1 O3 . . 67.69(6) ?
    O2 Sr1 O5 . . 68.08(7) ?
    O2 Sr1 O5 10_556 . 68.08(7) ?
    O1 Sr1 O5 11_655 . 139.99(5) ?
    O1 Sr1 O5 10_556 . 67.32(8) ?
    O1 Sr1 O5 4_655 . 139.99(5) ?
    O1 Sr1 O5 . . 67.33(8) ?
    O3 Sr1 O5 . . 120.07(8) ?
    O2 Sr1 O5 . 11_655 68.08(7) ?
    O2 Sr1 O5 10_556 11_655 68.08(7) ?
    O1 Sr1 O5 11_655 11_655 67.32(8) ?
    O1 Sr1 O5 10_556 11_655 139.99(5) ?
    O1 Sr1 O5 4_655 11_655 67.32(8) ?
    O1 Sr1 O5 . 11_655 139.99(5) ?
    O3 Sr1 O5 . 11_655 120.07(8) ?
    O5 Sr1 O5 . 11_655 119.85(17) ?
    O6 Cl1 O5 . . 108.9(2) ?
    O6 Cl1 O7 . . 109.77(14) ?
    O5 Cl1 O7 . . 109.23(14) ?
    O6 Cl1 O7 . 10_556 109.77(14) ?
    O5 Cl1 O7 . 10_556 109.24(14) ?
    O7 Cl1 O7 . 10_556 109.9(2) ?
    Cl1 O5 Sr1 . . 156.2(2) ?
loop_
    _geom_hbond_atom_site_label_D
    _geom_hbond_atom_site_label_H
    _geom_hbond_atom_site_label_A
    _geom_hbond_site_symmetry_A
    _geom_hbond_distance_DH
    _geom_hbond_distance_HA
    _geom_hbond_distance_DA
    _geom_hbond_angle_DHA
    O1 H1B O7 1_565 0.838(10) 2.017(15) 2.844(4) 169(5)
    O1 H1A O4 . 0.840(10) 1.979(14) 2.811(4) 170(5)
    O2 H2A O1 9_656 0.840(10) 1.99(2) 2.780(4) 156(5)
    O3 H3A O2 1_565 0.840(10) 2.05(3) 2.851(5) 158(7)
    O4 H4A O6 3_556 0.839(10) 2.62(3) 3.337(2) 144(4)
    O4 H4A O7 13_546 0.839(10) 2.39(3) 3.041(4) 135(4)
_shelx_hkl_file
;
   4   0   0  189.90    5.74   0
   6   0   0 5403.15   16.27   0
   8   0   0 4039.12   13.20   0
  10   0   0 1588.82    7.72   0
  12   0   0 5721.85   12.94   0
  14   0   0  401.19    4.47   0
  16   0   0  197.15    5.65   0
  18   0   0 1471.67    6.88   0
  20   0   0  537.45    5.30   0
  22   0   0  310.82    6.02   0
  24   0   0 1316.12    6.81   0
  26   0   0    1.65    5.34   0
   1   1   0 1015.49   14.78   0
   3   1   0 2799.66   17.56   0
   5   1   0  366.64    5.82   0
   7   1   0   98.75    4.61   0
   9   1   0 4851.98   13.89   0
  11   1   0  296.37    4.98   0
  13   1   0   32.84    3.68   0
  15   1   0 1175.81    6.93   0
  17   1   0  177.72    4.61   0
  19   1   0  151.24    4.49   0
  21   1   0  345.79    5.08   0
  23   1   0  308.42    5.15   0
  25   1   0  104.32    4.92   0
   0   2   0  454.42    8.83   0
   2   2   0  190.82    7.07   0
   4   2   0 1191.08   10.72   0
   6   2   0 2291.84   11.95   0
   8   2   0  183.84    6.47   0
  10   2   0  196.43    5.49   0
  12   2   0  255.74    4.66   0
  14   2   0 2246.91    9.30   0
  16   2   0  114.19    5.28   0
  18   2   0  133.53    4.56   0
  20   2   0  324.59    5.75   0
  22   2   0    7.25    4.70   0
  24   2   0    7.03    4.73   0
   1   3   0   68.41    6.97   0
   3   3   0  193.66    7.69   0
   5   3   0 2725.27   13.21   0
   7   3   0   14.91    4.54   0
   9   3   0  348.15    5.81   0
  11   3   0  153.28    4.46   0
  13   3   0   96.75    5.40   0
  15   3   0   11.15    4.80   0
  17   3   0  313.89    5.79   0
  19   3   0  128.95    5.56   0
  21   3   0  148.98    5.73   0
  23   3   0  146.68    4.99   0
   0   4   0  605.84    7.29   0
   2   4   0    5.29    5.53   0
   4   4   0 1112.60    8.65   0
   6   4   0   84.99    5.85   0
   8   4   0   18.17    5.42   0
  10   4   0  314.08    5.81   0
  12   4   0  269.26    5.87   0
  14   4   0    8.92    5.41   0
  16   4   0    5.80    4.40   0
  18   4   0    1.43    5.18   0
  20   4   0  140.82    5.06   0
  22   4   0    8.76    5.09   0
   1   5   0   55.55    5.63   0
   3   5   0   30.32    4.78   0
   5   5   0  293.03    5.84   0
   7   5   0  204.73    5.78   0
   9   5   0  292.84    5.96   0
  11   5   0   51.79    4.64   0
  13   5   0   16.41    5.37   0
  15   5   0    7.18    5.52   0
  17   5   0  695.82    6.81   0
  19   5   0   28.93    5.30   0
  21   5   0  149.91    5.37   0
   0   6   0  144.20    5.32   0
   2   6   0  296.86    5.93   0
   4   6   0  411.96    5.55   0
   6   6   0  151.08    5.53   0
   8   6   0  609.03    6.09   0
  10   6   0    7.39    4.45   0
  12   6   0  352.58    5.50   0
  14   6   0  338.03    5.40   0
  16   6   0  135.25    5.35   0
  18   6   0   16.41    4.58   0
  20   6   0  408.84    6.74   0
   1   7   0  147.28    4.24   0
   3   7   0 1225.66    6.81   0
   5   7   0   26.81    4.82   0
   7   7   0   23.29    4.27   0
   9   7   0  655.62    5.78   0
  11   7   0  488.82    6.27   0
  13   7   0  166.74    5.19   0
  15   7   0  192.38    5.43   0
  17   7   0   60.17    4.87   0
   0   8   0  675.54    5.55   0
   2   8   0  207.89    4.86   0
   4   8   0   18.00    4.37   0
   6   8   0  768.37    6.05   0
   8   8   0   11.53    4.51   0
  10   8   0  123.46    4.49   0
  12   8   0  957.90    6.33   0
  14   8   0   24.55    4.81   0
   1   9   0   19.07    4.27   0
   3   9   0  247.91    5.02   0
   5   9   0   53.93    4.11   0
   7   9   0   84.54    4.05   0
   1   1   1  120.70    8.12   0
   3   1   1 3619.47   19.65   0
   5   1   1  854.64    8.10   0
   7   1   1  549.02    6.50   0
   9   1   1 1307.61    8.11   0
  11   1   1  175.17    4.37   0
  13   1   1    9.75    3.75   0
  15   1   1  369.99    5.28   0
  17   1   1  251.23    5.10   0
  19   1   1   64.24    4.53   0
  21   1   1  398.75    5.24   0
  23   1   1    2.44    4.28   0
  25   1   1    8.18    4.65   0
   0   2   1 3365.69   20.46   0
   2   2   1   16.24    5.87   0
   4   2   1   19.29    5.59   0
   6   2   1 2184.56   12.47   0
   8   2   1   56.74    4.98   0
  10   2   1   41.93    4.12   0
  12   2   1 2354.95    9.65   0
  14   2   1   35.29    4.97   0
  16   2   1   23.67    4.25   0
  18   2   1  548.06    6.07   0
  20   2   1  112.88    5.27   0
  22   2   1   69.50    4.64   0
  24   2   1  180.87    5.73   0
   1   3   1  654.84   10.06   0
   3   3   1 3080.06   15.55   0
   5   3   1 3289.73   14.37   0
   7   3   1  638.88    6.52   0
   9   3   1 1091.85    8.51   0
  11   3   1 1186.93    7.69   0
  13   3   1  642.31    6.42   0
  15   3   1  489.26    6.11   0
  17   3   1 1442.68    7.63   0
  19   3   1  199.51    5.33   0
  21   3   1  226.70    5.65   0
  23   3   1  305.83    5.73   0
   0   4   1  179.58    6.40   0
   2   4   1  947.59    8.44   0
   4   4   1  960.99    8.34   0
   6   4   1  574.22    7.26   0
   8   4   1 1702.64    8.93   0
  10   4   1  236.90    5.36   0
  12   4   1   38.19    5.02   0
  14   4   1 1548.53    8.04   0
  16   4   1  501.54    6.23   0
  18   4   1   82.97    5.19   0
  20   4   1  761.50    6.78   0
  22   4   1   56.98    5.48   0
   1   5   1  701.92    7.00   0
   3   5   1  484.79    6.34   0
   5   5   1  387.58    6.06   0
   7   5   1  602.23    6.69   0
   9   5   1  593.63    6.64   0
  11   5   1  710.74    6.44   0
  13   5   1  154.16    5.39   0
  15   5   1  457.40    6.18   0
  17   5   1  517.01    5.81   0
  19   5   1  181.71    5.31   0
  21   5   1   60.66    5.47   0
   0   6   1 1162.62    7.67   0
   2   6   1   47.47    4.84   0
   4   6   1   16.41    4.48   0
   6   6   1  454.74    6.31   0
   8   6   1   50.46    4.85   0
  10   6   1  131.74    5.28   0
  12   6   1  535.80    6.08   0
  14   6   1    5.61    4.79   0
  16   6   1   41.58    4.90   0
  18   6   1  283.57    5.70   0
  20   6   1    7.73    5.66   0
   1   7   1   70.42    4.31   0
   3   7   1  475.75    5.44   0
   5   7   1    9.75    5.02   0
   7   7   1   55.04    4.75   0
   9   7   1  516.20    5.98   0
  11   7   1    5.36    4.85   0
  13   7   1  115.05    4.91   0
  15   7   1  333.24    5.62   0
  17   7   1    3.23    5.11   0
   0   8   1   25.60    3.92   0
   2   8   1   20.53    4.45   0
   4   8   1  112.45    4.73   0
   6   8   1   10.11    4.63   0
   8   8   1    7.51    4.26   0
  10   8   1    9.07    4.74   0
  12   8   1    3.81    4.75   0
  14   8   1   19.97    4.69   0
   1   9   1    2.47    4.00   0
   3   9   1  174.65    4.66   0
   5   9   1   66.83    4.32   0
   7   9   1    8.57    3.40   0
   0   0   2 8105.01   51.63   0
   2   0   2  267.51    7.13   0
   4   0   2  466.94    6.82   0
   6   0   2 5310.62   16.76   0
   8   0   2 2393.63   10.87   0
  10   0   2   24.38    4.52   0
  12   0   2 3209.37   10.57   0
  14   0   2   20.32    4.71   0
  16   0   2 1163.94    7.03   0
  18   0   2 1049.69    6.25   0
  20   0   2   18.69    4.05   0
  22   0   2  179.73    5.04   0
  24   0   2  590.08    5.62   0
   1   1   2  360.24    9.99   0
   3   1   2 3111.06   16.76   0
   5   1   2   29.97    4.09   0
   7   1   2 1440.13    9.12   0
   9   1   2 1073.48    7.46   0
  11   1   2  230.90    5.07   0
  13   1   2  205.13    4.38   0
  15   1   2  675.43    5.91   0
  17   1   2  426.58    5.02   0
  19   1   2   65.56    4.68   0
  21   1   2  412.51    5.47   0
  23   1   2   86.42    4.88   0
  25   1   2  149.63    4.96   0
   0   2   2   14.36    6.67   0
   2   2   2 7051.30   27.47   0
   4   2   2  409.03    7.68   0
   6   2   2  783.04    8.58   0
   8   2   2 1396.90    9.10   0
  10   2   2 1466.52    8.35   0
  12   2   2  300.36    4.96   0
  14   2   2 1221.57    7.76   0
  16   2   2  253.36    5.41   0
  18   2   2  106.46    4.95   0
  20   2   2  576.80    6.36   0
  22   2   2  466.43    6.01   0
  24   2   2    4.79    4.71   0
   1   3   2  391.08    9.11   0
   3   3   2   26.60    6.26   0
   5   3   2  325.77    7.09   0
   7   3   2  451.54    6.83   0
   9   3   2  317.22    5.40   0
  11   3   2 1172.86    7.39   0
  13   3   2  364.01    6.29   0
  15   3   2  201.77    5.37   0
  17   3   2  427.84    5.87   0
  19   3   2   59.92    5.55   0
  21   3   2    5.95    5.42   0
  23   3   2  214.48    5.57   0
   0   4   2  109.65    5.87   0
   2   4   2    3.96    5.51   0
   4   4   2  216.59    6.22   0
   6   4   2   13.91    4.84   0
   8   4   2   27.94    5.07   0
  10   4   2  108.64    5.52   0
  12   4   2  272.21    5.44   0
  14   4   2   66.09    5.12   0
  16   4   2   31.67    5.26   0
  18   4   2    2.71    5.18   0
  20   4   2   13.17    4.70   0
  22   4   2    7.38    5.13   0
   1   5   2  484.88    6.90   0
   3   5   2  195.45    6.15   0
   5   5   2  363.17    6.68   0
   7   5   2   39.62    4.88   0
   9   5   2    7.30    5.44   0
  11   5   2  363.33    5.58   0
  13   5   2   41.48    4.82   0
  15   5   2   31.89    5.32   0
  17   5   2  143.34    5.32   0
  19   5   2   61.16    5.33   0
  21   5   2   36.24    5.04   0
   0   6   2  120.67    5.89   0
   2   6   2   75.39    4.51   0
   4   6   2  565.57    6.34   0
   6   6   2    7.89    4.98   0
   8   6   2  362.01    5.68   0
  10   6   2  154.53    5.15   0
  12   6   2   32.62    5.32   0
  14   6   2  349.46    5.72   0
  16   6   2   83.93    5.19   0
  18   6   2    5.31    4.88   0
   1   7   2   21.51    4.62   0
   3   7   2  447.94    5.24   0
   5   7   2  259.36    5.37   0
   7   7   2   29.43    4.79   0
   9   7   2  311.60    5.15   0
  11   7   2   47.24    5.39   0
  13   7   2  108.00    5.29   0
  15   7   2  297.00    5.46   0
  17   7   2   19.81    5.45   0
   0   8   2  573.63    6.12   0
   2   8   2  109.39    4.50   0
   4   8   2  157.21    4.51   0
   6   8   2  974.53    6.49   0
   8   8   2   16.63    4.59   0
  10   8   2  206.16    4.61   0
  12   8   2  481.83    5.73   0
   1   9   2  135.89    4.48   0
   3   9   2  195.94    4.70   0
   5   9   2   79.64    3.66   0
   7   9   2   65.13    4.01   0
   1   1   3  265.47    8.23   0
   3   1   3 6111.50   25.20   0
   5   1   3 2471.19   13.42   0
   7   1   3  957.19    8.12   0
   9   1   3  450.68    6.42   0
  11   1   3   11.17    4.50   0
  13   1   3  207.63    5.33   0
  15   1   3 1550.91    7.74   0
  17   1   3    3.64    4.72   0
  19   1   3  236.09    5.25   0
  21   1   3  190.48    4.91   0
  23   1   3   17.97    4.92   0
  25   1   3   71.30    4.82   0
   0   2   3   52.89    7.95   0
   2   2   3  174.62    8.94   0
   4   2   3 1993.87   12.88   0
   6   2   3 1826.90   11.44   0
   8   2   3    8.59    4.17   0
  10   2   3  184.96    5.10   0
  12   2   3 1012.73    7.34   0
  14   2   3   51.79    5.51   0
  16   2   3  289.76    5.31   0
  18   2   3  642.78    6.44   0
  20   2   3   12.72    5.04   0
  22   2   3   86.54    5.11   0
  24   2   3  195.94    5.43   0
   1   3   3 1834.61   13.44   0
   3   3   3   33.57    7.52   0
   5   3   3  594.82    7.86   0
   7   3   3  364.65    6.27   0
   9   3   3  220.19    6.38   0
  11   3   3 1207.54    8.13   0
  13   3   3 1051.33    7.65   0
  15   3   3   18.66    5.34   0
  17   3   3  290.90    5.82   0
  19   3   3  328.88    5.82   0
  21   3   3  238.94    5.60   0
  23   3   3  182.44    5.97   0
   0   4   3  105.21    6.74   0
   2   4   3 1335.04    9.73   0
   4   4   3  383.26    7.28   0
   6   4   3  455.19    6.33   0
   8   4   3 1170.43    7.95   0
  10   4   3 1363.80    8.02   0
  12   4   3   16.01    4.78   0
  14   4   3  557.43    6.07   0
  16   4   3  227.01    5.76   0
  18   4   3   19.10    4.80   0
  20   4   3  690.37    7.24   0
  22   4   3  240.09    6.23   0
   1   5   3 1325.15    8.62   0
   3   5   3  352.22    6.65   0
   5   5   3  875.20    7.38   0
   7   5   3 1525.51    8.99   0
   9   5   3  452.44    6.12   0
  11   5   3  677.98    6.54   0
  13   5   3  483.41    6.36   0
  15   5   3  510.13    6.22   0
  17   5   3  613.02    6.26   0
  19   5   3  417.91    6.21   0
  21   5   3   71.47    6.04   0
   0   6   3  558.88    6.27   0
   2   6   3   68.89    5.09   0
   4   6   3  247.84    5.16   0
   6   6   3 1337.55    7.90   0
   8   6   3  175.93    5.68   0
  10   6   3   46.05    4.73   0
  12   6   3  267.26    5.31   0
  14   6   3   79.95    5.13   0
  16   6   3  483.42    6.33   0
  18   6   3  519.17    6.33   0
   1   7   3    8.16    4.48   0
   3   7   3  448.16    5.62   0
   5   7   3   32.43    4.84   0
   7   7   3   25.36    4.77   0
   9   7   3  363.58    5.23   0
  11   7   3   20.76    5.07   0
  13   7   3   39.48    4.94   0
  15   7   3  344.35    5.72   0
   0   8   3    3.72    3.80   0
   2   8   3    1.91    4.14   0
   4   8   3    3.07    4.28   0
   6   8   3   22.37    4.37   0
   8   8   3    5.89    4.54   0
  10   8   3    8.33    4.11   0
  12   8   3   14.68    4.68   0
   1   9   3   19.93    4.58   0
   3   9   3   47.66    3.41   0
   5   9   3    6.77    3.88   0
   0   0   4 3596.58   26.39   0
   2   0   4  111.63    6.26   0
   4   0   4 4462.99   17.98   0
   6   0   4 2053.26   11.05   0
   8   0   4  740.31    7.33   0
  10   0   4  412.88    5.80   0
  12   0   4  401.37    6.32   0
  14   0   4   87.12    4.46   0
  16   0   4 1654.62    8.01   0
  18   0   4  815.53    5.83   0
  20   0   4   14.66    4.54   0
  22   0   4   95.76    4.95   0
  24   0   4  943.09    6.85   0
   1   1   4 1708.07   14.15   0
   3   1   4   26.51    6.89   0
   5   1   4 1284.29   10.65   0
   7   1   4 1018.62    8.34   0
   9   1   4  825.17    7.16   0
  11   1   4   23.60    4.31   0
  13   1   4  567.15    5.77   0
  15   1   4  789.32    6.45   0
  17   1   4   59.56    4.82   0
  19   1   4  503.29    5.86   0
  21   1   4  138.79    5.12   0
  23   1   4   46.53    5.12   0
   0   2   4  541.75   11.26   0
   2   2   4 4182.84   20.90   0
   4   2   4 1545.56   12.91   0
   6   2   4   20.72    5.63   0
   8   2   4  945.05    7.73   0
  10   2   4 4216.31   13.08   0
  12   2   4   16.61    5.44   0
  14   2   4 1619.74    8.45   0
  16   2   4  186.24    5.42   0
  18   2   4   89.44    5.52   0
  20   2   4  715.60    6.49   0
  22   2   4  477.35    6.00   0
  24   2   4   44.28    4.96   0
   1   3   4 1001.84   10.71   0
   3   3   4  180.41    7.28   0
   5   3   4 1011.87    9.11   0
   7   3   4   15.63    5.50   0
   9   3   4   14.71    5.20   0
  11   3   4 1145.47    8.31   0
  13   3   4  372.10    6.11   0
  15   3   4   95.03    5.79   0
  17   3   4   88.74    5.61   0
  19   3   4  286.65    5.89   0
  21   3   4   -2.23    5.29   0
  23   3   4  291.31    5.79   0
   0   4   4   66.38    6.41   0
   2   4   4  393.08    7.48   0
   4   4   4  264.25    6.12   0
   6   4   4    6.31    5.88   0
   8   4   4   18.86    5.70   0
  10   4   4   71.48    5.75   0
  12   4   4   15.62    5.41   0
  14   4   4    2.41    5.14   0
  16   4   4   10.23    5.25   0
  18   4   4    6.16    5.64   0
  20   4   4   22.03    5.48   0
  22   4   4   40.44    5.42   0
   1   5   4  791.42    8.07   0
   3   5   4  228.87    6.75   0
   5   5   4   36.04    5.68   0
   7   5   4  429.05    5.97   0
   9   5   4  131.38    5.58   0
  11   5   4  611.02    6.72   0
  13   5   4  273.73    6.27   0
  15   5   4  208.80    5.79   0
  17   5   4  157.77    5.99   0
  19   5   4   51.76    5.30   0
  21   5   4    0.18    4.98   0
   0   6   4   54.87    5.63   0
   2   6   4  365.07    6.07   0
   4   6   4  598.59    6.92   0
   6   6   4   94.21    5.24   0
   8   6   4  375.13    5.32   0
  10   6   4  177.73    5.45   0
  12   6   4   34.27    5.00   0
  14   6   4   69.61    5.18   0
  16   6   4  260.76    5.81   0
  18   6   4   10.79    5.03   0
   1   7   4   34.20    5.02   0
   3   7   4  272.41    5.25   0
   5   7   4  188.16    5.66   0
   7   7   4  220.26    5.07   0
   9   7   4   36.50    4.56   0
  11   7   4   11.02    4.75   0
  13   7   4  223.19    5.28   0
  15   7   4  139.03    5.44   0
   0   8   4  317.28    5.94   0
   2   8   4  211.86    5.10   0
   4   8   4  223.55    5.13   0
   6   8   4  745.95    5.80   0
   8   8   4   32.37    4.67   0
  10   8   4  174.28    5.12   0
  12   8   4  460.85    5.85   0
   1   9   4  165.12    4.71   0
   3   9   4  195.96    4.72   0
   1   1   5   10.99    6.31   0
   3   1   5 1182.63   10.20   0
   5   1   5    5.30    5.03   0
   7   1   5   77.63    5.66   0
   9   1   5  302.78    5.56   0
  11   1   5   10.67    4.69   0
  13   1   5  137.11    5.20   0
  15   1   5  469.16    6.29   0
  17   1   5  159.92    5.06   0
  19   1   5  161.24    5.62   0
  21   1   5  244.16    5.07   0
  23   1   5   26.99    5.27   0
   0   2   5   61.61    8.25   0
   2   2   5  284.87    8.12   0
   4   2   5 1012.79   11.20   0
   6   2   5  374.36    7.06   0
   8   2   5   14.67    5.18   0
  10   2   5  555.27    6.47   0
  12   2   5  686.86    6.88   0
  14   2   5    9.98    4.79   0
  16   2   5  198.50    5.66   0
  18   2   5  352.45    5.95   0
  20   2   5    6.57    4.93   0
  22   2   5  169.94    5.77   0
  24   2   5  181.45    6.09   0
   1   3   5 1990.29   14.05   0
   3   3   5   70.17    7.19   0
   5   3   5 2037.12   12.97   0
   7   3   5 1672.65   10.21   0
   9   3   5   76.83    5.63   0
  11   3   5  773.69    7.59   0
  13   3   5 1407.85    8.64   0
  15   3   5   54.85    5.74   0
  17   3   5  519.03    6.73   0
  19   3   5  555.08    6.86   0
  21   3   5  159.62    5.70   0
  23   3   5  103.44    5.82   0
   0   4   5  102.98    6.15   0
   2   4   5 1679.10   12.10   0
   4   4   5 1544.78   11.06   0
   6   4   5   68.30    6.68   0
   8   4   5 1228.08    9.04   0
  10   4   5 1171.92    8.37   0
  12   4   5   32.94    5.75   0
  14   4   5  654.13    7.85   0
  16   4   5  753.76    6.83   0
  18   4   5   10.14    5.54   0
  20   4   5  426.37    6.99   0
  22   4   5  258.62    7.46   0
   1   5   5 1001.20    9.21   0
   3   5   5   85.96    6.15   0
   5   5   5  512.40    6.83   0
   7   5   5 1116.54    8.04   0
   9   5   5  182.92    5.72   0
  11   5   5  547.39    7.30   0
  13   5   5  454.45    7.07   0
  15   5   5  242.57    6.05   0
  17   5   5  363.06    6.72   0
  19   5   5  349.57    6.31   0
   0   6   5  573.42    7.31   0
   2   6   5   66.86    5.59   0
   4   6   5   32.38    4.94   0
   6   6   5  409.02    6.13   0
   8   6   5   63.54    5.00   0
  10   6   5  118.47    5.09   0
  12   6   5  291.23    5.53   0
  14   6   5   11.66    5.16   0
  16   6   5  182.34    6.03   0
  18   6   5  247.24    6.75   0
   1   7   5   28.38    5.20   0
   3   7   5  444.41    5.66   0
   5   7   5   15.90    4.34   0
   7   7   5   24.92    4.78   0
   9   7   5  430.45    5.70   0
  11   7   5    1.75    4.86   0
  13   7   5   53.40    5.03   0
  15   7   5  205.84    5.85   0
   0   8   5   14.00    5.97   0
   2   8   5    7.86    4.98   0
   4   8   5    5.84    4.58   0
   6   8   5   15.68    4.89   0
   8   8   5    6.29    4.19   0
  10   8   5    2.19    4.44   0
   0   0   6 9999.99   42.38   0
   2   0   6 2315.79   13.88   0
   4   0   6  845.35    9.00   0
   6   0   6 1105.10    9.37   0
   8   0   6 2352.12   11.47   0
  10   0   6 1592.10    9.06   0
  12   0   6 3658.54   11.98   0
  14   0   6   29.91    5.23   0
  16   0   6 1140.32    7.59   0
  18   0   6  902.71    7.24   0
  20   0   6  109.93    5.88   0
  22   0   6  810.84    6.63   0
   1   1   6 1678.61   12.43   0
   3   1   6  724.39    8.37   0
   5   1   6   45.94    5.75   0
   7   1   6 1695.15   10.19   0
   9   1   6  555.55    6.86   0
  11   1   6  279.22    5.98   0
  13   1   6  599.89    6.34   0
  15   1   6  346.36    6.52   0
  17   1   6  207.39    5.92   0
  19   1   6  186.69    5.20   0
  21   1   6  399.31    6.11   0
  23   1   6   51.97    4.88   0
   0   2   6 2652.59   14.83   0
   2   2   6 1816.99   13.63   0
   4   2   6  870.46    9.76   0
   6   2   6  201.08    6.69   0
   8   2   6  519.79    8.15   0
  10   2   6  262.51    7.13   0
  12   2   6   43.53    6.35   0
  14   2   6  603.35    6.70   0
  16   2   6  518.25    6.31   0
  18   2   6   31.97    5.03   0
  20   2   6  109.85    5.40   0
  22   2   6  135.32    5.58   0
   1   3   6   12.30    6.37   0
   3   3   6    8.65    6.74   0
   5   3   6  734.06   10.19   0
   7   3   6  491.17    8.42   0
   9   3   6  600.96    7.71   0
  11   3   6  280.73    6.15   0
  13   3   6  171.97    6.31   0
  15   3   6   79.28    6.71   0
  17   3   6  451.85    6.60   0
  19   3   6   24.63    5.38   0
  21   3   6   25.26    6.11   0
   0   4   6  116.74    7.76   0
   2   4   6   61.79    7.35   0
   4   4   6  120.52    7.61   0
   6   4   6    5.22    7.66   0
   8   4   6   67.55    6.01   0
  10   4   6   -1.04    5.67   0
  12   4   6  489.61    6.84   0
  14   4   6   11.82    5.70   0
  16   4   6    8.08    5.50   0
  18   4   6    3.36    5.82   0
  20   4   6   76.22    6.52   0
   1   5   6   52.68    6.51   0
   3   5   6  465.14    8.06   0
   5   5   6  539.19    7.93   0
   7   5   6  168.28    6.67   0
   9   5   6  265.47    6.12   0
  11   5   6   10.50    5.96   0
  13   5   6   26.06    6.69   0
  15   5   6    8.08    5.55   0
  17   5   6  144.51    5.89   0
  19   5   6   33.01    5.53   0
   0   6   6   17.09    5.02   0
   2   6   6  217.19    6.03   0
   4   6   6  851.70    8.12   0
   6   6   6   14.56    6.15   0
   8   6   6  375.54    7.31   0
  10   6   6  302.19    6.26   0
  12   6   6   15.45    5.84   0
  14   6   6  269.53    5.79   0
  16   6   6  198.62    6.21   0
   1   7   6  317.82    6.33   0
   3   7   6  273.28    5.87   0
   5   7   6  130.63    5.74   0
   7   7   6   76.40    5.30   0
   9   7   6  349.77    6.18   0
  11   7   6  203.02    5.99   0
  13   7   6  298.14    5.88   0
   0   8   6  667.30    7.49   0
   2   8   6  128.32    5.00   0
   4   8   6  105.22    5.15   0
   6   8   6  417.37    6.08   0
   8   8   6   10.47    4.69   0
   1   1   7   35.44    6.69   0
   3   1   7  935.58    9.21   0
   5   1   7  452.84    6.75   0
   7   1   7  134.77    5.92   0
   9   1   7  632.36    7.73   0
  11   1   7   57.28    5.91   0
  13   1   7   13.06    5.09   0
  15   1   7  117.15    5.57   0
  17   1   7  308.97    6.44   0
  19   1   7   66.80    5.27   0
  21   1   7  323.99    6.46   0
  23   1   7    6.66    5.22   0
   0   2   7 1147.95   10.28   0
   2   2   7  114.92    6.56   0
   4   2   7  134.72    7.14   0
   6   2   7  443.69    7.94   0
   8   2   7   14.33    6.32   0
  10   2   7  240.43    7.04   0
  12   2   7 1063.31    8.92   0
  14   2   7    7.66    5.39   0
  16   2   7    7.06    5.33   0
  18   2   7  280.82    5.86   0
  20   2   7   36.07    5.70   0
  22   2   7  117.85    5.67   0
   1   3   7  839.80   11.45   0
   3   3   7  654.72    9.48   0
   5   3   7 2361.46   13.30   0
   7   3   7 1116.70   10.37   0
   9   3   7  296.50    7.23   0
  11   3   7  640.27    7.68   0
  13   3   7  821.10    8.08   0
  15   3   7  268.02    7.23   0
  17   3   7  934.97    8.67   0
  19   3   7  303.13    6.37   0
  21   3   7   88.45    6.09   0
   0   4   7   31.64    7.47   0
   2   4   7  861.58   10.42   0
   4   4   7 1239.07   11.18   0
   6   4   7  166.59    7.70   0
   8   4   7 1220.89   10.08   0
  10   4   7  367.08    7.12   0
  12   4   7   17.56    5.88   0
  14   4   7  980.37    8.23   0
  16   4   7  607.13    7.55   0
  18   4   7   56.07    6.40   0
  20   4   7  345.40    6.85   0
   1   5   7  742.33    9.50   0
   3   5   7  164.33    7.18   0
   5   5   7  331.65    7.51   0
   7   5   7  545.69    7.90   0
   9   5   7  250.45    7.01   0
  11   5   7  406.27    7.11   0
  13   5   7  216.00    6.79   0
  15   5   7  191.82    6.38   0
  17   5   7  278.98    6.61   0
   0   6   7 1526.94   11.20   0
   2   6   7   49.65    6.51   0
   4   6   7   18.13    6.65   0
   6   6   7  179.99    6.46   0
   8   6   7   38.73    6.42   0
  10   6   7  151.73    6.22   0
  12   6   7  385.87    7.07   0
  14   6   7   13.41    5.73   0
  16   6   7   20.59    6.13   0
   1   7   7   91.68    6.12   0
   3   7   7  332.36    6.13   0
   5   7   7    7.93    5.53   0
   7   7   7   29.15    5.30   0
   9   7   7  413.12    6.38   0
  11   7   7    4.38    5.76   0
  13   7   7   98.52    6.65   0
   0   8   7   16.55    5.58   0
   2   8   7   13.22    5.40   0
   4   8   7   74.02    4.79   0
   6   8   7   25.88    5.05   0
   0   0   8 6990.65   27.04   0
   2   0   8   40.10    6.66   0
   4   0   8  314.91    6.75   0
   6   0   8 2523.47   12.63   0
   8   0   8  645.77    8.13   0
  10   0   8  423.02    7.01   0
  12   0   8 1741.33    9.75   0
  14   0   8  172.67    5.62   0
  16   0   8  257.48    5.31   0
  18   0   8  954.19    7.79   0
  20   0   8  137.99    5.84   0
  22   0   8   99.46    5.15   0
   1   1   8  488.62    8.45   0
   3   1   8  953.33    8.76   0
   5   1   8  426.90    6.97   0
   7   1   8  100.50    6.83   0
   9   1   8 1521.73    9.35   0
  11   1   8  183.40    6.19   0
  13   1   8   98.72    6.36   0
  15   1   8  804.03    7.89   0
  17   1   8  116.73    5.75   0
  19   1   8  161.27    6.00   0
  21   1   8  190.16    5.95   0
   0   2   8  107.61    6.55   0
   2   2   8  935.73   10.33   0
   4   2   8  721.21    9.11   0
   6   2   8  386.01    7.02   0
   8   2   8  408.72    7.05   0
  10   2   8  688.60    8.29   0
  12   2   8   10.24    6.69   0
  14   2   8 1115.76    9.36   0
  16   2   8  104.09    6.45   0
  18   2   8   60.84    6.54   0
  20   2   8  398.06    6.65   0
   1   3   8  287.09    8.78   0
   3   3   8   52.53    7.22   0
   5   3   8  812.13    9.04   0
   7   3   8   65.15    6.65   0
   9   3   8   39.94    5.94   0
  11   3   8  342.44    7.07   0
  13   3   8  133.94    7.45   0
  15   3   8    9.04    6.78   0
  17   3   8  158.14    7.40   0
  19   3   8  123.33    6.39   0
   0   4   8   70.66    8.03   0
   2   4   8   36.35    7.60   0
   4   4   8  169.26    7.45   0
   6   4   8    7.96    6.41   0
   8   4   8    0.07    5.68   0
  10   4   8   23.96    6.66   0
  12   4   8   24.22    6.31   0
  14   4   8    9.94    6.41   0
  16   4   8    0.83    6.80   0
  18   4   8    3.70    5.81   0
   1   5   8   93.93    7.23   0
   3   5   8   24.15    6.53   0
   5   5   8  112.90    8.11   0
   7   5   8  139.21    7.25   0
   9   5   8   75.74    6.17   0
  11   5   8  171.42    6.98   0
  13   5   8   12.96    6.19   0
  15   5   8   22.38    6.00   0
  17   5   8  282.36    6.76   0
   0   6   8   44.58    6.91   0
   2   6   8  203.06    7.36   0
   4   6   8  208.83    6.66   0
   6   6   8   18.84    6.66   0
   8   6   8  347.07    7.25   0
  10   6   8   17.48    5.89   0
  12   6   8  114.55    6.21   0
  14   6   8  143.16    5.96   0
   1   7   8   57.66    7.05   0
   3   7   8  514.40    7.35   0
   5   7   8   39.50    6.33   0
   7   7   8   39.59    5.99   0
   9   7   8  260.39    6.83   0
  11   7   8   87.14    6.12   0
   0   8   8  754.81    7.54   0
   2   8   8  214.46    6.46   0
   4   8   8   80.35    7.40   0
   1   1   9   59.24    7.76   0
   3   1   9 2341.83   12.50   0
   5   1   9  210.36    7.23   0
   7   1   9   63.70    6.28   0
   9   1   9  699.52    7.87   0
  11   1   9    4.03    5.54   0
  13   1   9   17.28    5.39   0
  15   1   9  830.99    7.63   0
  17   1   9    4.18    6.20   0
  19   1   9   52.29    6.33   0
  21   1   9  110.71    9.46   0
   0   2   9 1093.16   11.12   0
   2   2   9   31.61    6.51   0
   4   2   9  197.67    7.23   0
   6   2   9 1703.03   10.36   0
   8   2   9   17.24    6.65   0
  10   2   9   11.23    6.14   0
  12   2   9  986.28    9.65   0
  14   2   9   64.95    7.49   0
  16   2   9   34.02    6.55   0
  18   2   9  355.65    7.88   0
  20   2   9   41.88    7.11   0
   1   3   9  537.11    8.26   0
   3   3   9  531.27    9.19   0
   5   3   9  405.80    7.61   0
   7   3   9   74.27    6.47   0
   9   3   9  423.89    7.50   0
  11   3   9  754.49    8.59   0
  13   3   9  192.39    7.06   0
  15   3   9   56.48    6.64   0
  17   3   9  353.66    8.09   0
  19   3   9   56.27    7.28   0
   0   4   9  393.11    9.44   0
   2   4   9  767.86   10.98   0
   4   4   9  136.04    8.72   0
   6   4   9   25.27    7.29   0
   8   4   9  701.19    8.68   0
  10   4   9  280.92    7.14   0
  12   4   9   65.54    6.12   0
  14   4   9  543.30    8.17   0
  16   4   9   44.92    6.34   0
  18   4   9   14.03    6.72   0
   1   5   9  766.14    8.74   0
   3   5   9  462.03    7.91   0
   5   5   9  464.71    8.56   0
   7   5   9  457.11    7.59   0
   9   5   9  399.24    7.65   0
  11   5   9  473.04    6.90   0
  13   5   9  160.64    7.22   0
  15   5   9  346.61    7.65   0
   0   6   9  766.13    9.39   0
   2   6   9   71.61    7.25   0
   4   6   9   80.99    6.04   0
   6   6   9  678.27    7.48   0
   8   6   9   83.06    6.28   0
  10   6   9   25.51    5.84   0
  12   6   9  259.55    6.29   0
   1   7   9   15.51    7.54   0
   3   7   9  410.68    8.71   0
   5   7   9    9.67    6.76   0
   7   7   9   22.46    4.90   0
   9   7   9  334.74    6.40   0
   0   0  10 2101.31   13.36   0
   2   0  10   61.31    7.51   0
   4   0  10  177.14    7.08   0
   6   0  10 3132.75   14.18   0
   8   0  10  422.43    7.40   0
  10   0  10  119.91    6.17   0
  12   0  10 1249.86    9.63   0
  14   0  10   35.08    6.26   0
  16   0  10  447.31    7.97   0
  18   0  10  655.32    8.65   0
   1   1  10  110.22    7.59   0
   3   1  10 1626.77   11.62   0
   5   1  10  112.38    6.62   0
   7   1  10  343.26    7.46   0
   9   1  10  789.39    8.07   0
  11   1  10  139.21    6.93   0
  13   1  10   70.33    6.86   0
  15   1  10  562.70    7.44   0
  17   1  10  345.96    7.23   0
  19   1  10   19.53    6.56   0
   0   2  10  378.33    8.00   0
   2   2  10 2243.42   12.91   0
   4   2  10  187.48    7.40   0
   6   2  10  168.24    6.89   0
   8   2  10  843.30    7.77   0
  10   2  10  782.43    8.20   0
  12   2  10  409.31    6.83   0
  14   2  10  546.31    8.72   0
  16   2  10   72.79    7.25   0
  18   2  10   70.60    7.03   0
   1   3  10  511.65    9.52   0
   3   3  10   16.70    7.94   0
   5   3  10  102.84    7.49   0
   7   3  10  143.92    7.39   0
   9   3  10   20.74    6.67   0
  11   3  10  761.67    8.35   0
  13   3  10  178.63    6.38   0
  15   3  10  102.77    7.28   0
  17   3  10  180.68    7.19   0
   0   4  10  112.93    6.90   0
   2   4  10   11.42    6.83   0
   4   4  10   64.01    8.02   0
   6   4  10   10.03    7.32   0
   8   4  10    0.74    6.19   0
  10   4  10   64.57    6.46   0
  12   4  10   24.94    6.78   0
  14   4  10   31.53    6.51   0
  16   4  10   17.22    6.83   0
   1   5  10  439.38    6.61   0
   3   5  10   58.59    7.49   0
   5   5  10   79.45    6.65   0
   7   5  10    1.03    6.25   0
   9   5  10   17.43    6.33   0
  11   5  10  404.11    7.94   0
  13   5  10   19.58    6.30   0
   0   6  10  171.87    5.73   0
   2   6  10   57.12    7.58   0
   4   6  10  186.76    6.86   0
   6   6  10   12.20    5.80   0
   8   6  10  138.00    6.40   0
  10   6  10   32.05    6.11   0
   1   7  10    9.45    5.67   0
   3   7  10  552.69    8.17   0
   5   7  10  128.06    5.52   0
   1   1  11   30.64    6.88   0
   3   1  11 1098.80   10.60   0
   5   1  11   47.72    6.53   0
   7   1  11   21.70    6.14   0
   9   1  11  384.45    7.52   0
  11   1  11    2.41    6.48   0
  13   1  11   16.89    6.76   0
  15   1  11  495.16    7.98   0
  17   1  11    3.72    6.68   0
   0   2  11  713.39   10.18   0
   2   2  11   30.01    7.55   0
   4   2  11  154.90    8.00   0
   6   2  11  915.40    9.45   0
   8   2  11   18.38    7.17   0
  10   2  11   32.90    6.27   0
  12   2  11  570.34    8.23   0
  14   2  11   27.06    6.38   0
  16   2  11   16.47    6.07   0
   1   3  11  672.38   10.41   0
   3   3  11  370.10    7.64   0
   5   3  11  469.62   10.30   0
   7   3  11  193.97    8.08   0
   9   3  11  287.14    7.98   0
  11   3  11  597.01    8.76   0
  13   3  11  262.89    6.90   0
  15   3  11   47.75    6.49   0
   0   4  11  163.11    8.43   0
   2   4  11  751.40    8.55   0
   4   4  11  324.67    6.74   0
   6   4  11   23.22    7.64   0
   8   4  11  611.91    7.78   0
  10   4  11  329.44    7.08   0
  12   4  11   34.75    6.66   0
  14   4  11  447.24    7.23   0
   1   5  11  611.39    9.07   0
   3   5  11  365.31    7.41   0
   5   5  11  405.44    7.99   0
   7   5  11  349.08    7.67   0
   9   5  11  261.57    8.13   0
  11   5  11  296.12    7.00   0
   0   6  11  543.97    6.85   0
   2   6  11   32.20    7.58   0
   4   6  11   54.83    7.01   0
   6   6  11  421.23    7.24   0
   8   6  11   43.01    6.77   0
   0   0  12 3690.78   18.00   0
   2   0  12  241.02    9.05   0
   4   0  12  519.81    8.66   0
   6   0  12 1302.77   10.30   0
   8   0  12  446.80    8.33   0
  10   0  12  210.20   10.63   0
  12   0  12  978.36   11.69   0
  14   0  12  121.06    7.04   0
  16   0  12  296.60    8.47   0
   1   1  12  476.05    8.21   0
   3   1  12  379.74    8.88   0
   5   1  12  308.76    8.09   0
   7   1  12  193.04    7.86   0
   9   1  12  714.80    9.09   0
  11   1  12   93.90    7.12   0
  13   1  12  188.81    7.77   0
  15   1  12  362.49    7.78   0
   0   2  12   10.27    7.42   0
   2   2  12  418.45    8.51   0
   4   2  12  490.79    7.97   0
   6   2  12   80.07    8.18   0
   8   2  12  253.49    8.46   0
  10   2  12  357.94    8.02   0
  12   2  12   22.29    6.91   0
  14   2  12  400.63    8.71   0
   1   3  12  121.67    8.92   0
   3   3  12   47.59    7.65   0
   5   3  12  553.28    9.58   0
   7   3  12   43.84    7.00   0
   9   3  12   48.37    7.30   0
  11   3  12  150.58    7.13   0
  13   3  12   74.55    6.99   0
   0   4  12  133.93    6.90   0
   2   4  12    7.72    8.54   0
   4   4  12   80.68    8.65   0
   6   4  12    8.69    6.67   0
   8   4  12    2.60    6.86   0
  10   4  12   13.51    6.69   0
  12   4  12   43.41    6.38   0
   1   5  12   42.97    6.28   0
   3   5  12   97.30    7.49   0
   5   5  12   97.41    6.41   0
   7   5  12  164.95    7.22   0
   9   5  12  147.10    7.45   0
   1   1  13   20.05    7.49   0
   3   1  13  238.05    8.14   0
   5   1  13  103.83    8.34   0
   7   1  13   13.88    7.44   0
   9   1  13  224.53    8.30   0
  11   1  13   11.86    7.49   0
  13   1  13   17.78    6.83   0
   0   2  13  328.79    8.78   0
   2   2  13   94.75    7.72   0
   4   2  13  118.99    8.79   0
   6   2  13  148.44    9.61   0
   8   2  13   13.14    8.03   0
  10   2  13  210.52    8.03   0
  12   2  13  341.60    8.34   0
   1   3  13  646.16   10.36   0
   3   3  13  171.83    8.61   0
   5   3  13 1047.12    9.80   0
   7   3  13  840.17    9.27   0
   9   3  13   58.82    7.34   0
  11   3  13  293.99    8.35   0
   0   4  13   51.70    7.08   0
   2   4  13  633.66    8.80   0
   4   4  13  944.59    9.24   0
   6   4  13   48.39    7.15   0
   8   4  13  680.02    8.70   0
   1   5  13  420.53    8.27   0
   3   5  13   34.01    7.15   0
   0   0  14 1452.50    9.65   0
   2   0  14  471.94   10.12   0
   4   0  14  306.18    8.98   0
   6   0  14  534.65   10.37   0
   8   0  14  114.07    9.90   0
  10   0  14  525.55   10.68   0
   1   1  14  392.50    9.40   0
   3   1  14  243.24    8.59   0
   5   1  14   68.80    9.48   0
   7   1  14  487.52   11.18   0
   9   1  14  162.57    9.03   0
   0   2  14   56.79    8.78   0
   2   2  14  464.11   10.01   0
   4   2  14  434.10    9.54   0
   6   2  14   39.44    8.32   0
   8   2  14  294.42    9.76   0
   1   3  14   73.82    9.41   0
   3   3  14    5.36    9.54   0
   5   3  14  230.71    8.35   0
   7   3  14  188.74    8.27   0
   0   4  14   12.81   10.59   0
   2   4  14    4.19    8.22   0
   1   1  15   11.35    8.08   0
   3   1  15  396.85    9.63   0
   5   1  15   15.54    8.29   0
   0   2  15   91.85    9.80   0
   2   2  15   48.42    8.96   0
;
_shelx_hkl_checksum     70339
_shelx_res_file
;
TITL
CELL  0.71073 18.78080  6.85990 11.18840 90.00000 90.00000 90.00000
ZERR 2  0.00150  0.00260  0.00160  0.00000  0.00000  0.00000
LATT 7
SYMM -X, -Y, Z+ 0.50000
SYMM X, -Y, -Z
SYMM -X, Y, -Z+ 0.50000
SFAC Cl H  O  Sr
UNIT 8  72  68  4
OMIT -3 60
L.S. 40
ACTA
BOND
FMAP 2
PLAN 1
HTAB O3 O2_$4
HTAB O1 O7_$4
HTAB O1 O4
HTAB O2 O1_$3
HTAB O4 O6_$2
HTAB O4 O7_$1
HTAB O3 O2_$4
HTAB O1 O7_$4
EQIV $4 x, y+1, z
HTAB O1 O4
HTAB O2 O1_$3
EQIV $3 -x+1, -y, -z+1
HTAB O4 O6_$2
EQIV $2 x, -y, -z+1
HTAB O4 O7_$1
EQIV $1 -x+1/2, -y-1/2, -z+1
HTAB
DFIX O1 H1A 0.84 0.01
DFIX O1 H1B 0.84 0.01
DFIX H1A H1B 1.4 0.1
DFIX O2 H2A 0.84 0.01
DFIX O3 H3A 0.84 0.01
DFIX O4 H4A 0.84 0.01
WGHT    0.100000
FVAR       0.34373
MOLE 1
SR1   4    0.500000    0.058695    0.250000    10.25000    0.01106    0.01420 =
         0.00354    0.00000    0.00000    0.00000
CL1   1    0.329528   -0.309962    0.250000    10.50000    0.01048    0.01524 =
         0.00831    0.00000    0.00000   -0.00028
O7    3    0.343906   -0.424748    0.355995    11.00000    0.02206    0.02303 =
         0.00786    0.00330    0.00042    0.00316
O4    3    0.290632    0.000000    0.500000    10.50000    0.01169    0.03459 =
         0.01473    0.00232    0.00000    0.00000
H4A   2    0.263041    0.040810    0.553441    11.00000   -1.20000
O2    3    0.500000   -0.225724    0.406126    10.50000    0.01443    0.02189 =
         0.01063    0.00090    0.00000    0.00000
H2A   2    0.536913   -0.215307    0.448046    11.00000   -1.20000
O1    3    0.406320    0.205033    0.401957    11.00000    0.01432    0.02020 =
         0.00953   -0.00008    0.00093   -0.00057
H1A   2    0.369303    0.146156    0.423641    11.00000   -1.20000
H1B   2    0.391845    0.315124    0.380292    11.00000   -1.20000
O5    3    0.374848   -0.139718    0.250000    10.50000    0.02085    0.01810 =
         0.02433    0.00000    0.00000   -0.00666
O6    3    0.256126   -0.248000    0.250000    10.50000    0.00956    0.02428 =
         0.02887    0.00000    0.00000    0.00323
O3    3    0.500000    0.445865    0.250000    10.25000    0.02078    0.01224 =
         0.00921    0.00000    0.00000    0.00000
H3A   2    0.500000    0.518863    0.310282    10.50000   -1.20000
HKLF 4
REM
REM R1 =  0.0478 for     993 Fo > 4sig(Fo)  and  0.0504 for all    1087 data
REM     70 parameters refined using      6 restraints
END
WGHT      0.1114      0.0000
REM Instructions for potential hydrogen bonds
HTAB O4 O7_$1
HTAB O4 O6_$2
HTAB O2 O1_$3
HTAB O1 O4
HTAB O1 O7_$4
HTAB O3 O2_$4
REM Highest difference peak  1.267,  deepest hole -2.255,  1-sigma level  0.198
Q1    1   0.4717  0.1485  0.2500  10.50000  0.05    1.27
;
_shelx_res_checksum     60045
_shelxl_version_number         .000002012
