# Supplementary material for: Crystal structures of Sr(ClO4)2·3H2O, Sr(ClO4)2·4H2O and Sr(ClO4)2·9H2O
Source: Acta Crystallogr Sect E Struct Rep Online. 2014 Nov 15;70(Pt 12):510–4. doi: 10.1107/S1600536814024726 (PMC4257379; doi:10.1107/S1600536814024726)
Supplement: Supplementary file 2 [file e-70-00510-SrClO4_3H2O_100Ksup2.hkl]

#
# h,k,l, Fc-squared, Fo-squared, sigma(Fo-squared), status flag
#
data_SrClO4_3H2O_100K
_shelx_title ' '
_shelx_refln_list_code          4
_shelx_F_calc_maximum      420.71
_exptl_crystal_F_000      1328.00
_reflns_d_resolution_high  0.7696

loop_
 _space_group_symop_operation_xyz
 'x, y, z'
 '-x+1/2, y+1/2, -z+1/2'
 '-x, -y, -z'
 'x-1/2, -y-1/2, z-1/2'

_cell_length_a     8.9787
_cell_length_b    13.4870
_cell_length_c    14.7875
_cell_angle_alpha  90.000
_cell_angle_beta   95.448
_cell_angle_gamma  90.000

_shelx_F_squared_multiplier     1.000

loop_
 _refln_index_h
 _refln_index_k
 _refln_index_l
 _refln_F_squared_calc
 _refln_F_squared_meas
 _refln_F_squared_sigma
 _refln_observed_status
   2   0   0     176997.91     164652.55       492.48 o
   4   0   0        244.62        506.14       154.11 o
   6   0   0       1498.32       1621.50       160.21 o
   8   0   0       7694.21       7692.90       158.89 o
  10   0   0        320.10        277.60       129.91 o
   1   1   0         88.25         97.15       128.10 o
   2   1   0      50221.60      47801.15       278.43 o
   3   1   0      15085.80      14167.54       185.07 o
   4   1   0     106646.58      97650.58       307.08 o
   5   1   0       2210.55       2242.08       158.07 o
   6   1   0      10048.47      10219.99       176.18 o
   7   1   0         63.62         82.49       148.35 o
   8   1   0       5912.93       5618.44       158.73 o
   9   1   0        444.12        460.53       156.58 o
  10   1   0       7956.30       7997.68       157.41 o
  11   1   0        352.93        283.37       134.85 o
   0   2   0      33853.37      33832.84       235.78 o
   1   2   0       6355.22       6298.13       149.83 o
   2   2   0        894.29        984.29       137.49 o
   3   2   0       4442.59       4230.59       147.03 o
   4   2   0      18652.55      17981.56       189.68 o
   5   2   0       6104.22       6092.31       156.58 o
   6   2   0      42794.74      41587.65       206.97 o
   7   2   0       3301.17       3190.15       149.67 o
   8   2   0      17800.85      17772.45       179.47 o
   9   2   0         18.13         16.47       141.77 o
  10   2   0         48.35         75.41       147.53 o
  11   2   0        115.52        -10.37       149.50 o
   1   3   0       3676.43       3699.91       131.39 o
   2   3   0      15784.63      15538.28       165.31 o
   3   3   0      32783.31      31452.95       195.44 o
   4   3   0      54027.85      53194.84       223.27 o
   5   3   0       4605.21       4634.15       146.71 o
   6   3   0         52.84         80.68       141.93 o
   7   3   0        906.58        860.97       159.05 o
   8   3   0       9735.68       9914.40       166.63 o
   9   3   0        834.05        877.10       140.12 o
  10   3   0      10723.95      10865.60       161.19 o
  11   3   0         45.32        129.75       145.22 o
   0   4   0       7640.80       7865.95       136.83 o
   1   4   0      75464.68      70687.55       248.79 o
   2   4   0       9770.35       9442.01       142.10 o
   3   4   0       4053.37       3691.51       139.13 o
   4   4   0       5622.85       5437.66       141.11 o
   5   4   0        872.50        794.94       136.33 o
   6   4   0      22186.97      22431.79       169.26 o
   7   4   0         59.76         95.00       145.55 o
   8   4   0       7494.63       8012.99       160.37 o
   9   4   0       1214.60       1055.92       151.32 o
  10   4   0         81.45         85.45       143.25 o
  11   4   0        810.31        731.72       146.05 o
   1   5   0       2016.52       2010.41       120.53 o
   2   5   0      42376.74      40875.20       189.19 o
   3   5   0      10524.16      10628.33       141.27 o
   4   5   0      17537.93      16773.01       150.66 o
   5   5   0       2226.80       2544.71       135.84 o
   6   5   0        630.09        702.90       139.30 o
   7   5   0       2984.07       2989.76       148.85 o
   8   5   0       2503.69       2499.10       152.96 o
   9   5   0       2895.78       2859.03       142.59 o
  10   5   0      13065.52      13932.09       158.23 o
  11   5   0        374.85        420.36       140.94 o
   0   6   0      33963.50      32537.35       163.17 o
   1   6   0      13345.97      15118.74       143.25 o
   2   6   0      18350.15      19145.49       155.76 o
   3   6   0      11018.14      11047.87       144.24 o
   4   6   0       1558.45       1646.36       132.87 o
   5   6   0       4940.23       4957.20       137.98 o
   6   6   0      20677.17      20660.62       164.32 o
   7   6   0       8067.68       8325.66       151.97 o
   8   6   0       6194.53       6459.00       148.52 o
   9   6   0        431.49        433.37       138.31 o
  10   6   0         42.23         19.59       137.16 o
   1   7   0        113.71        149.01       111.31 o
   2   7   0       6389.88       6204.28       134.19 o
   3   7   0       2713.97       2848.00       121.02 o
   4   7   0       2163.49       1949.65       126.29 o
   5   7   0       1424.22       1328.42       132.22 o
   6   7   0       3219.01       3043.61       135.02 o
   7   7   0       1365.48       1525.34       140.28 o
   8   7   0       4574.65       4859.40       146.05 o
   9   7   0       4170.42       4050.62       150.99 o
  10   7   0      12590.48      12666.57       154.28 o
   0   8   0       1355.13       1229.13       116.08 o
   1   8   0       4270.49       4167.85       117.07 o
   2   8   0        400.18        436.17       116.57 o
   3   8   0       1783.61       1882.80       126.45 o
   4   8   0       1548.30       1567.99       124.97 o
   5   8   0       3261.94       3342.94       127.94 o
   6   8   0      19388.92      19600.92       160.04 o
   7   8   0       2632.30       2552.28       140.78 o
   8   8   0      17100.76      17157.96       158.73 o
   9   8   0        668.36        581.72       144.40 o
  10   8   0       1513.22       1387.20       141.93 o
   1   9   0        911.76        990.88       112.62 o
   2   9   0      17394.43      17909.60       137.98 o
   3   9   0       7277.40       7686.98       133.20 o
   4   9   0      12347.76      13083.30       146.71 o
   5   9   0       8618.34       8899.31       143.25 o
   6   9   0       7104.85       7091.10       138.31 o
   7   9   0        380.63        413.11       133.20 o
   8   9   0        512.43        473.87       134.85 o
   9   9   0       1926.85       1789.94       145.22 o
   0  10   0      26002.86      25958.81       144.89 o
   1  10   0       4843.08       5098.96       125.79 o
   2  10   0      25331.50      25712.00       152.47 o
   3  10   0         49.13        153.79       122.17 o
   4  10   0       1791.02       1835.71       131.39 o
   5  10   0       7659.89       7638.40       139.30 o
   6  10   0       1070.07       1010.47       127.44 o
   7  10   0       4601.71       4510.99       132.87 o
   8  10   0        901.88        849.94       133.86 o
   9  10   0       2793.45       2581.26       151.15 o
   1  11   0       3130.75       3093.33       131.06 o
   2  11   0       5176.21       5598.52       130.24 o
   3  11   0      10397.92      10832.50       129.91 o
   4  11   0       9862.94      10698.97       150.16 o
   5  11   0       5620.40       5702.75       134.19 o
   6  11   0        356.59        334.57       139.63 o
   7  11   0        303.57        294.89       140.12 o
   8  11   0       1549.53       1393.79       141.60 o
   9  11   0       2939.62       3013.97       145.06 o
   0  12   0        422.18        294.40       126.29 o
   1  12   0       9223.66       9284.44       136.66 o
   2  12   0        182.29        282.54       119.37 o
   3  12   0       1533.41       1486.32       125.14 o
   4  12   0       4156.71       4120.27       138.80 o
   5  12   0       1076.48       1127.21       136.17 o
   6  12   0       5453.86       5407.03       142.59 o
   7  12   0       5229.61       4996.55       142.75 o
   8  12   0       1110.01       1036.32       134.52 o
   1  13   0       2807.29       3118.69       128.92 o
   2  13   0       2012.14       2052.56       126.95 o
   3  13   0       2173.17       2409.53       128.59 o
   4  13   0       1988.58       2048.61       136.17 o
   5  13   0       1908.38       1823.20       136.66 o
   6  13   0        176.36        109.99       137.81 o
   7  13   0        449.32        431.39       132.55 o
   0  14   0       7897.43       8100.42       133.20 o
   1  14   0       4940.07       5061.09       135.51 o
   2  14   0       3080.47       3115.23       132.71 o
   3  14   0       3261.41       3156.72       134.69 o
   4  14   0          9.99         75.58       138.47 o
   5  14   0        785.94        630.29       135.84 o
   6  14   0       2392.04       2004.15       144.89 o
   1  15   0       2334.64       2260.52       130.57 o
   2  15   0       5228.14       5127.78       141.44 o
   3  15   0       3614.23       3549.42       134.69 o
   4  15   0       2070.60       1980.11       143.91 o
   5  15   0        519.23        493.13       137.16 o
   6  15   0         18.32        -25.69       143.58 o
   0  16   0       3717.54       3686.90       142.59 o
   1  16   0       1943.92       1929.40       130.73 o
   2  16   0        518.26        511.74       133.04 o
   3  16   0         56.57        139.13       136.50 o
   4  16   0        130.41        219.48       135.84 o
   1  17   0       1620.57       1479.08       138.14 o
   2  17   0       2090.91       1973.53       134.69 o
 -11   0   1       1861.48       1773.64       161.03 o
  -9   0   1        573.31        509.44       154.61 o
  -7   0   1         50.00        252.25       132.55 o
  -5   0   1        214.36        179.80       144.24 o
  -3   0   1        154.58        181.12       165.15 o
   1   0   1          0.95          8.40       112.29 o
   3   0   1        566.13        484.08       149.34 o
   5   0   1        907.02        908.72       153.95 o
   7   0   1        611.68        431.39       157.90 o
   9   0   1        415.51        355.98       132.87 o
  11   0   1        886.30        796.92       143.74 o
 -11   1   1       1376.11       1235.06       152.47 o
 -10   1   1         12.37         66.03       154.77 o
  -9   1   1       1577.67       1647.84       149.67 o
  -8   1   1         11.09         53.18       146.87 o
  -7   1   1       1348.93       1415.68       149.18 o
  -6   1   1        187.71        172.23       140.78 o
  -5   1   1        487.20        451.64       144.89 o
  -4   1   1        128.09        138.47       149.50 o
  -3   1   1          0.26         19.59       153.46 o
  -2   1   1        829.75        846.15       147.20 o
  -1   1   1          6.23         13.17       127.61 o
   1   1   1        173.84        217.01       123.00 o
   2   1   1       2148.67       1911.95       143.25 o
   3   1   1        188.59        159.05       135.34 o
   4   1   1        668.73        580.07       154.44 o
   5   1   1         19.02          7.90       150.66 o
   6   1   1       6412.28       6133.81       168.11 o
   7   1   1        130.83        202.69       146.38 o
   8   1   1      10186.73       9990.80       157.74 o
   9   1   1        506.04        540.72       142.59 o
  10   1   1       3526.71       3824.22       137.98 o
  11   1   1        302.05        301.97       140.45 o
 -11   2   1         20.39        -26.02       144.57 o
 -10   2   1       1203.47       1161.30       156.75 o
  -9   2   1       1699.72       1732.81       151.97 o
  -8   2   1       6224.21       6095.61       158.56 o
  -7   2   1       2994.53       2991.90       151.48 o
  -6   2   1       4847.81       4776.58       160.70 o
  -5   2   1        522.46        527.88       144.89 o
  -4   2   1       1618.17       1445.65       140.61 o
  -3   2   1        694.29        638.19       134.36 o
  -2   2   1       1586.15       1567.00       145.72 o
  -1   2   1        189.43        220.96       131.56 o
   0   2   1          6.86         41.99       108.34 o
   1   2   1         10.18         17.62       130.24 o
   2   2   1       1578.83       1630.89       145.72 o
   3   2   1        125.21        122.83       137.32 o
   4   2   1        634.08        562.12       149.01 o
   5   2   1        631.99        744.39       150.49 o
   6   2   1         18.87         74.42       140.45 o
   7   2   1         19.33         36.88       143.25 o
   8   2   1          0.11         -7.08       150.33 o
   9   2   1          4.04        -25.19       143.08 o
  10   2   1        498.06        586.99       150.16 o
  11   2   1        143.10          9.39       140.78 o
 -11   3   1        924.17        808.77       139.13 o
 -10   3   1       2077.95       1956.57       150.16 o
  -9   3   1         18.24         91.55       148.68 o
  -8   3   1       4324.88       4601.71       157.08 o
  -7   3   1        312.81        252.25       147.69 o
  -6   3   1       1351.19       1404.82       145.88 o
  -5   3   1       4967.54       5332.94       157.41 o
  -4   3   1        595.33        659.93       133.86 o
  -3   3   1      12816.65      13331.60       157.24 o
  -2   3   1         35.69         97.15       123.98 o
  -1   3   1       1957.81       1976.82       127.77 o
   0   3   1        655.44        642.80       112.62 o
   1   3   1       4310.67       4116.32       137.98 o
   2   3   1        868.10       1068.27       131.39 o
   3   3   1       3910.20       3946.40       139.63 o
   4   3   1        665.76        602.63       139.63 o
   5   3   1       1708.86       1856.13       138.97 o
   6   3   1        283.67        298.84       136.83 o
   7   3   1        118.38        204.66       139.46 o
   8   3   1         55.90         56.31       142.92 o
   9   3   1        472.05        458.56       145.88 o
  10   3   1         14.03         53.18       143.74 o
  11   3   1        436.71        470.74       146.21 o
 -11   4   1         87.33         41.33       138.47 o
 -10   4   1        468.85        507.29       143.25 o
  -9   4   1        162.30        124.64       145.55 o
  -8   4   1       1157.31       1239.67       147.69 o
  -7   4   1        284.04        315.80       146.05 o
  -6   4   1        270.64        324.53       142.42 o
  -5   4   1        893.17        956.96       137.49 o
  -4   4   1         15.03        -77.88       136.17 o
  -3   4   1          7.30         30.79       138.64 o
  -2   4   1        765.57        794.61       120.03 o
  -1   4   1       3443.05       3585.15       122.17 o
   0   4   1        613.03        585.18       114.43 o
   1   4   1        551.81        524.42       117.56 o
   2   4   1       1570.69       1463.10       121.35 o
   3   4   1        176.76        279.25       127.11 o
   4   4   1        487.04        413.77       129.75 o
   5   4   1        865.75        790.83       132.55 o
   6   4   1        868.60        948.89       144.73 o
   7   4   1        398.26        333.59       132.55 o
   8   4   1        268.67        211.91       138.31 o
   9   4   1        261.87        366.19       144.73 o
  10   4   1         17.48         32.27       143.91 o
  11   4   1        294.39        193.30       148.19 o
 -11   5   1        194.19        283.04       142.26 o
 -10   5   1        108.11          8.56       138.97 o
  -9   5   1         40.09         63.23       149.18 o
  -8   5   1          4.49         44.46       146.87 o
  -7   5   1        258.88        214.87       137.81 o
  -6   5   1        104.63         83.15       137.32 o
  -5   5   1       2128.77       2070.67       133.70 o
  -4   5   1         20.20          4.45       125.47 o
  -3   5   1       2784.31       2981.04       136.66 o
  -2   5   1         59.82         88.75       113.61 o
  -1   5   1         93.41         89.90       112.95 o
   0   5   1       1417.30       1306.85       107.68 o
   1   5   1        787.65        651.04       109.16 o
   2   5   1       3973.18       3920.38       128.92 o
   3   5   1        111.96         16.47       125.96 o
   4   5   1        645.56        703.23       130.90 o
   5   5   1       2792.18       2707.55       140.45 o
   6   5   1       1314.57       1409.43       138.47 o
   7   5   1       6020.53       6005.05       151.97 o
   8   5   1         41.03         32.44       135.51 o
   9   5   1       1476.84       1522.71       136.99 o
  10   5   1          1.64         -3.29       144.73 o
  11   5   1        626.48        543.35       145.06 o
 -10   6   1        148.93         54.01       139.63 o
  -9   6   1        431.99        487.87       142.59 o
  -8   6   1        159.70        189.68       140.45 o
  -7   6   1        988.18       1039.29       138.64 o
  -6   6   1        199.23        120.03       135.51 o
  -5   6   1        826.73        789.51       121.18 o
  -4   6   1        169.57        159.71       129.09 o
  -3   6   1          5.94          3.46       128.59 o
  -2   6   1        586.97        600.16       120.20 o
  -1   6   1       3621.91       3552.55       123.00 o
   0   6   1        485.57        520.96       113.12 o
   1   6   1       2920.24       2793.17       122.01 o
   2   6   1         30.45         52.52       116.57 o
   3   6   1        443.93        474.53       130.24 o
   4   6   1         18.65        101.43       129.75 o
   5   6   1        317.08        195.94       123.00 o
   6   6   1        444.41        451.31       141.60 o
   7   6   1       1577.29       1621.66       152.96 o
   8   6   1        566.88        589.29       134.69 o
   9   6   1       1234.81       1277.70       140.12 o
  10   6   1        907.77        942.14       142.75 o
 -10   7   1        808.98        602.63       127.61 o
  -9   7   1        763.67        714.10       143.74 o
  -8   7   1         55.40         76.56       136.00 o
  -7   7   1       1890.00       1969.41       140.45 o
  -6   7   1        160.48        250.60       128.59 o
  -5   7   1       1947.79       1917.38       129.75 o
  -4   7   1       1094.28       1063.00       127.44 o
  -3   7   1       2759.25       2725.33       119.87 o
  -2   7   1        132.76         94.35       117.56 o
  -1   7   1       4402.34       4295.95       120.20 o
   0   7   1        673.01        724.47       115.75 o
   1   7   1       2118.06       1899.43       119.21 o
   2   7   1         10.30         51.87       115.75 o
   3   7   1         32.35         28.65       119.21 o
   4   7   1         15.14        -19.10       123.98 o
   5   7   1        632.01        643.96       134.85 o
   6   7   1          1.42        -23.87       132.05 o
   7   7   1        787.66        730.40       138.47 o
   8   7   1        309.82        425.63       149.01 o
   9   7   1        213.08        329.63       141.77 o
  10   7   1        225.75        431.23       145.88 o
 -10   8   1         64.29         84.80       140.28 o
  -9   8   1         73.01        121.68       140.12 o
  -8   8   1        260.22        173.71       135.18 o
  -7   8   1       2150.47       2290.15       134.03 o
  -6   8   1        496.07        481.61       126.62 o
  -5   8   1       4186.59       4089.15       131.72 o
  -4   8   1         57.51         45.11       125.14 o
  -3   8   1          7.64         25.85       117.89 o
  -2   8   1        186.72        161.85       118.22 o
  -1   8   1          5.99        -53.68       116.41 o
   0   8   1         69.09        105.87       113.61 o
   1   8   1        277.90        206.15       111.47 o
   2   8   1          0.33         33.42       116.41 o
   3   8   1       1740.68       1782.37       121.51 o
   4   8   1          3.22         -8.73       120.36 o
   5   8   1       1745.77       1744.00       127.11 o
   6   8   1        161.01        151.32       133.20 o
   7   8   1          1.60         48.08       138.80 o
   8   8   1         62.59        116.24       137.49 o
   9   8   1         43.80        -21.73       138.64 o
  10   8   1        635.88        542.20       143.08 o
 -10   9   1          5.63         60.76       144.07 o
  -9   9   1       1056.77       1043.40       147.36 o
  -8   9   1         47.50         42.97       136.17 o
  -7   9   1       1199.65       1170.85       132.22 o
  -6   9   1          4.22         74.26       124.15 o
  -5   9   1        140.37        119.54       129.58 o
  -4   9   1       2563.93       2478.68       125.79 o
  -3   9   1          4.38         41.82       116.90 o
  -2   9   1       4590.50       4610.28       118.06 o
  -1   9   1         17.41         30.30       111.14 o
   0   9   1       2257.33       2425.99       116.08 o
   1   9   1        238.10        249.78       114.93 o
   2   9   1       3465.80       3577.08       119.21 o
   3   9   1         87.17         70.64       121.84 o
   4   9   1       4185.10       4281.46       131.89 o
   5   9   1         73.68        -17.12       133.37 o
   6   9   1       2614.73       2417.60       128.10 o
   7   9   1         81.07        158.23       133.53 o
   8   9   1       1287.89       1374.19       141.44 o
   9   9   1        213.20        209.60       146.21 o
  -9  10   1        447.43        404.55       134.69 o
  -8  10   1        364.55        252.74       132.71 o
  -7  10   1        691.58        720.85       129.75 o
  -6  10   1        102.55        -51.37       127.77 o
  -5  10   1        196.89        249.12       122.67 o
  -4  10   1          2.73       -109.16       126.12 o
  -3  10   1        725.93        722.83       118.88 o
  -2  10   1         39.91         32.77       118.39 o
  -1  10   1        526.22        531.50       119.37 o
   0  10   1       4490.83       4736.73       120.69 o
   1  10   1         35.14         52.85       122.67 o
   2  10   1       3710.78       3907.54       123.49 o
   3  10   1         24.77         72.61       123.00 o
   4  10   1       1643.53       1680.45       130.57 o
   5  10   1        206.00        253.40       134.52 o
   6  10   1       1357.05       1347.02       134.52 o
   7  10   1        362.31        341.33       129.75 o
   8  10   1        375.52        332.43       132.55 o
   9  10   1        674.66        618.11       141.11 o
  -9  11   1         88.13         88.09       136.50 o
  -8  11   1         19.96         75.08       140.45 o
  -7  11   1        126.34         97.97       134.85 o
  -6  11   1         78.42        101.59       133.70 o
  -5  11   1       2575.83       2679.23       133.04 o
  -4  11   1       1265.32       1551.36       129.25 o
  -3  11   1       2976.60       3091.85       122.67 o
  -2  11   1        334.86        397.97       116.08 o
  -1  11   1        164.29        110.98       114.76 o
   0  11   1          2.17        -70.47       121.68 o
   1  11   1        634.35        565.58       119.70 o
   2  11   1         10.71         65.37       123.65 o
   3  11   1        870.26        861.79       128.43 o
   4  11   1       1494.94       1529.29       134.52 o
   5  11   1          0.48        121.02       132.38 o
   6  11   1       1195.71       1104.49       134.52 o
   7  11   1         88.73         42.48       139.30 o
   8  11   1       1285.78       1145.32       142.26 o
  -8  12   1        297.82        277.28       129.58 o
  -7  12   1         80.65         85.62       131.06 o
  -6  12   1        263.26        217.51       129.91 o
  -5  12   1          0.95         39.52       136.33 o
  -4  12   1        398.66        395.17       124.64 o
  -3  12   1        214.73        208.94       127.11 o
  -2  12   1       1487.00       1648.17       128.92 o
  -1  12   1         65.74         35.89       119.87 o
   0  12   1        376.77        373.27       120.36 o
   1  12   1        537.87        433.86       119.37 o
   2  12   1          8.85        -20.25       120.69 o
   3  12   1       1457.32       1378.97       125.47 o
   4  12   1         30.87         27.00       133.37 o
   5  12   1       1200.26       1158.50       135.51 o
   6  12   1         86.78         59.93       129.58 o
   7  12   1         99.83        133.20       137.16 o
   8  12   1         25.65          3.46       140.45 o
  -7  13   1        170.08         10.54       133.86 o
  -6  13   1       1385.90       1389.50       133.86 o
  -5  13   1        493.66        495.11       128.43 o
  -4  13   1        479.73        515.36       128.59 o
  -3  13   1       1325.62       1221.89       125.14 o
  -2  13   1        846.80        747.85       125.30 o
  -1  13   1       2707.64       2839.44       126.12 o
   0  13   1       1118.71       1137.91       127.44 o
   1  13   1        425.77        465.80       124.48 o
   2  13   1        218.06        184.74       128.92 o
   3  13   1          8.79        -66.19       123.16 o
   4  13   1          8.80        -22.89       133.53 o
   5  13   1        754.63        747.85       133.86 o
   6  13   1          3.48         27.66       141.27 o
   7  13   1          0.20        -10.21       139.30 o
  -7  14   1        187.93        139.46       134.85 o
  -6  14   1        520.86        506.47       137.16 o
  -5  14   1          1.86         71.46       132.87 o
  -4  14   1        194.77        192.31       129.09 o
  -3  14   1         69.43         49.40       127.44 o
  -2  14   1        110.94        114.27       129.25 o
  -1  14   1        357.12        341.65       129.09 o
   0  14   1          3.69         31.28       121.18 o
   1  14   1        919.06        920.57       131.56 o
   2  14   1       1085.85        931.28       130.40 o
   3  14   1       1254.08       1111.57       130.73 o
   4  14   1       1276.34       1198.51       138.47 o
   5  14   1        401.83        432.05       138.31 o
   6  14   1        662.80        641.32       143.25 o
  -6  15   1         99.31         94.68       144.24 o
  -5  15   1          1.71        -23.22       134.85 o
  -4  15   1        769.94        699.12       131.56 o
  -3  15   1         19.23        -38.86       122.17 o
  -2  15   1        533.89        552.90       132.71 o
  -1  15   1        483.31        375.57       132.38 o
   0  15   1         57.06        184.08       127.77 o
   1  15   1        107.60        143.91       129.91 o
   2  15   1        258.34        353.18       131.72 o
   3  15   1        339.25        472.06       133.20 o
   4  15   1        100.87        165.48       141.44 o
   5  15   1        331.82        458.72       141.93 o
  -4  16   1         11.50        134.85       141.11 o
  -3  16   1         68.19         42.15       131.56 o
  -2  16   1          3.14       -108.51       133.04 o
  -1  16   1        359.77        297.03       128.76 o
   0  16   1        264.10        182.11       130.73 o
   1  16   1       1637.00       1694.28       134.85 o
   2  16   1        111.72         72.78       132.55 o
   3  16   1       2064.47       2014.36       137.49 o
   4  16   1        148.85         99.12       144.24 o
  -2  17   1        244.61        208.78       137.98 o
  -1  17   1       1528.73       1503.28       133.86 o
   0  17   1        110.82        101.59       127.94 o
   1  17   1        817.85        675.73       137.16 o
   2  17   1        749.59        659.27       140.94 o
 -10   0   2       8848.91       8573.14       158.40 o
  -8   0   2      38198.21      37994.43       199.72 o
  -6   0   2        381.43        351.53       146.38 o
  -4   0   2      28339.58      29554.33       206.64 o
  -2   0   2      31013.55      35151.87       257.85 o
   0   0   2      12982.26      13697.13       187.87 o
   2   0   2       1204.15       1099.55       148.02 o
   4   0   2      14227.24      13289.28       189.84 o
   6   0   2       7403.99       7183.96       164.32 o
   8   0   2       3201.90       3023.85       139.46 o
  10   0   2      14718.47      15548.81       160.70 o
 -11   1   2         11.61        -14.82       149.50 o
 -10   1   2       1654.96       1659.04       148.35 o
  -9   1   2        894.77        902.46       144.57 o
  -8   1   2       8761.73       8277.42       164.98 o
  -7   1   2       1889.66       1879.84       146.54 o
  -6   1   2       6706.97       6323.82       152.63 o
  -5   1   2        879.72       1029.74       145.39 o
  -4   1   2      25840.18      24873.59       201.04 o
  -3   1   2       7721.52       7227.43       166.30 o
  -2   1   2       6627.97       6524.69       171.07 o
  -1   1   2       7620.94       7837.14       169.59 o
   0   1   2       5916.08       5492.98       154.44 o
   1   1   2        658.08        692.69       124.31 o
   2   1   2        467.56        475.35       132.55 o
   3   1   2      12292.99      11900.11       159.88 o
   4   1   2        359.81        536.77       139.46 o
   5   1   2       2162.40       2193.01       147.03 o
   6   1   2      33927.32      32275.88       196.10 o
   7   1   2         41.62          5.43       146.38 o
   8   1   2      33862.69      31737.30       185.23 o
   9   1   2         71.43         94.51       133.20 o
  10   1   2       3982.52       3874.28       144.40 o
  11   1   2          0.43         95.00       135.84 o
 -11   2   2        411.05        345.61       152.63 o
 -10   2   2       7233.22       7447.90       157.41 o
  -9   2   2        650.96        640.00       146.54 o
  -8   2   2      15906.47      15429.93       170.74 o
  -7   2   2       4788.12       4755.99       148.68 o
  -6   2   2       3243.51       3233.94       143.74 o
  -5   2   2       2367.98       2450.86       155.93 o
  -4   2   2       6467.89       6267.50       156.09 o
  -3   2   2      15972.96      15286.85       174.37 o
  -2   2   2       9019.32       9571.10       173.54 o
  -1   2   2      10635.62      10273.51       166.63 o
   0   2   2       1404.12       1422.11       129.25 o
   1   2   2       7565.07       7562.17       141.77 o
   2   2   2      33362.80      32541.14       234.63 o
   3   2   2      33256.19      31228.86       192.15 o
   4   2   2      39965.31      37642.90       199.07 o
   5   2   2        103.29        133.37       134.03 o
   6   2   2      14050.32      13475.01       161.36 o
   7   2   2        214.73        300.00       151.97 o
   8   2   2         84.22         68.17       157.24 o
   9   2   2         19.32        -55.82       141.60 o
  10   2   2       8378.49       8700.25       146.05 o
  11   2   2       1876.76       2079.07       135.18 o
 -11   3   2        187.16        247.97       139.95 o
 -10   3   2       1170.99       1056.08       151.65 o
  -9   3   2         96.32         61.25       150.33 o
  -8   3   2       1173.28       1302.24       149.18 o
  -7   3   2        846.05        915.63       146.05 o
  -6   3   2      15596.56      15808.14       162.51 o
  -5   3   2       2998.86       2733.89       141.93 o
  -4   3   2      10619.71      10710.82       159.55 o
  -3   3   2       1090.35        870.02       134.85 o
  -2   3   2      30733.46      30280.79       197.09 o
  -1   3   2      33488.49      32352.28       201.04 o
   0   3   2     119394.11     112823.82       330.46 o
   1   3   2      43425.26      41710.97       211.58 o
   2   3   2     109640.79     102637.41       296.70 o
   3   3   2        196.76        137.81       134.69 o
   4   3   2       5453.85       5208.29       153.46 o
   5   3   2       5630.44       5594.57       141.11 o
   6   3   2       4353.34       4163.41       140.28 o
   7   3   2       6141.23       6304.22       147.36 o
   8   3   2       6545.25       6738.74       149.34 o
   9   3   2        611.57        612.84       144.73 o
  10   3   2       2142.50       2227.75       143.25 o
  11   3   2         85.61        197.25       141.60 o
 -11   4   2        502.15        422.99       141.44 o
 -10   4   2       7344.92       7738.35       157.41 o
  -9   4   2        960.10       1023.81       149.67 o
  -8   4   2       8553.06       8696.13       153.46 o
  -7   4   2        156.03        127.44       137.49 o
  -6   4   2        542.92        595.55       139.95 o
  -5   4   2        278.98        305.27       140.94 o
  -4   4   2      37405.98      37200.32       192.81 o
  -3   4   2       5831.10       6121.62       143.25 o
  -2   4   2      43834.64      41649.56       200.71 o
  -1   4   2       5032.29       4620.48       123.98 o
   0   4   2      37621.60      35463.56       190.01 o
   1   4   2       1071.55       1032.37       121.68 o
   2   4   2      20449.60      20537.96       166.30 o
   3   4   2         29.50         73.60       131.72 o
   4   4   2      47787.35      46252.76       213.72 o
   5   4   2       6147.60       6309.00       147.53 o
   6   4   2       9160.13       9336.30       151.65 o
   7   4   2         18.78        130.24       140.78 o
   8   4   2        945.32       1002.41       135.67 o
   9   4   2        464.93        467.61       141.44 o
  10   4   2       6892.19       7004.16       157.74 o
  11   4   2       3944.80       4157.48       145.55 o
 -11   5   2       1773.46       1554.16       142.92 o
 -10   5   2        247.69        268.55       144.24 o
  -9   5   2        708.07        712.29       139.63 o
  -8   5   2      12988.32      13553.55       161.19 o
  -7   5   2        393.71        357.13       140.78 o
  -6   5   2      72078.05      74262.65       226.40 o
  -5   5   2         60.77         15.64       129.42 o
  -4   5   2      22189.72      22241.62       169.92 o
  -3   5   2        439.86        410.64       130.73 o
  -2   5   2       1892.47       1853.82       121.35 o
  -1   5   2       8816.16       8640.64       129.58 o
   0   5   2      10319.83       9587.07       127.28 o
   1   5   2       2749.25       3154.25       119.21 o
   2   5   2      52914.51      52991.00       216.52 o
   3   5   2       1382.67       1353.45       127.44 o
   4   5   2       5963.36       5963.89       135.34 o
   5   5   2          8.17         30.13       132.38 o
   6   5   2      13005.64      13117.72       167.45 o
   7   5   2      15232.77      15586.35       153.95 o
   8   5   2      16093.86      16564.72       164.82 o
   9   5   2       1652.43       1456.35       141.27 o
  10   5   2       1287.79       1249.88       142.75 o
 -10   6   2       5601.05       6031.23       157.08 o
  -9   6   2       2101.87       2215.73       141.93 o
  -8   6   2       4519.26       4844.25       146.54 o
  -7   6   2        419.71        357.13       138.31 o
  -6   6   2         52.08        115.75       134.03 o
  -5   6   2       4331.61       4386.51       131.39 o
  -4   6   2      28519.83      28195.29       165.31 o
  -3   6   2      11686.04      11740.56       139.95 o
  -2   6   2     105313.86     104017.38       248.30 o
  -1   6   2       7743.08       7764.53       132.71 o
   0   6   2       7284.15       6830.29       128.26 o
   1   6   2       2187.69       2168.15       124.97 o
   2   6   2      10099.26      10011.54       138.14 o
   3   6   2       6895.90       7084.02       141.60 o
   4   6   2      14932.49      14614.08       150.66 o
   5   6   2      14679.35      14980.10       158.56 o
   6   6   2       8667.40       8970.44       150.33 o
   7   6   2       8330.86       8644.60       161.36 o
   8   6   2        191.63        181.61       131.72 o
   9   6   2        174.10        199.23       137.98 o
  10   6   2       3967.29       4049.14       143.08 o
 -10   7   2       6270.50       6358.89       153.62 o
  -9   7   2        745.09        732.05       142.92 o
  -8   7   2         96.14        163.99       135.34 o
  -7   7   2       1306.63       1413.54       136.17 o
  -6   7   2       2674.58       2798.11       139.95 o
  -5   7   2        489.36        630.95       125.47 o
  -4   7   2        622.26        748.18       121.18 o
  -3   7   2          6.33         14.98       120.69 o
  -2   7   2       7659.28       7457.94       127.44 o
  -1   7   2      23469.70      22851.32       150.00 o
   0   7   2      46986.23      45995.90       181.12 o
   1   7   2      31196.28      29881.17       161.69 o
   2   7   2      23355.98      23203.02       158.56 o
   3   7   2      15444.46      15469.45       146.38 o
   4   7   2       2534.98       3037.18       127.77 o
   5   7   2       1702.35       1703.17       132.55 o
   6   7   2       4662.30       4626.74       145.39 o
   7   7   2        763.02        821.45       137.98 o
   8   7   2       6733.58       6842.14       151.32 o
   9   7   2        640.53        638.36       138.64 o
  10   7   2         57.32        165.31       142.10 o
 -10   8   2       7548.93       6888.74       161.19 o
  -9   8   2       1500.98       1546.42       138.31 o
  -8   8   2       8569.78       8702.55       143.41 o
  -7   8   2       1591.16       1659.04       131.72 o
  -6   8   2       1736.70       1797.02       134.52 o
  -5   8   2       7194.80       7296.58       139.13 o
  -4   8   2       1717.10       1801.96       124.15 o
  -3   8   2      12392.38      12452.52       138.97 o
  -2   8   2      35555.89      35915.04       165.64 o
  -1   8   2       5357.50       5014.83       115.42 o
   0   8   2       2576.42       2565.12       112.95 o
   1   8   2        715.59        798.89       110.98 o
   2   8   2       6402.19       6654.44       126.29 o
   3   8   2       6079.62       6499.34       130.08 o
   4   8   2      12557.47      13196.75       151.97 o
   5   8   2       1558.12       1623.64       134.19 o
   6   8   2       2615.04       2887.19       139.46 o
   7   8   2         78.43         95.99       134.36 o
   8   8   2       2750.34       2808.65       146.05 o
   9   8   2        734.03        752.63       138.31 o
  10   8   2       2877.70       2885.87       145.06 o
 -10   9   2       2134.52       2015.84       143.25 o
  -9   9   2        489.87        468.93       136.66 o
  -8   9   2       1960.74       1967.60       132.87 o
  -7   9   2       2816.49       2947.94       136.50 o
  -6   9   2      22163.49      21875.10       154.28 o
  -5   9   2       7349.38       7641.04       132.87 o
  -4   9   2      16809.18      17309.12       146.21 o
  -3   9   2       2759.82       2903.81       126.95 o
  -2   9   2        826.17        748.35       107.85 o
  -1   9   2        105.92        152.14       111.14 o
   0   9   2      19575.71      19965.62       143.74 o
   1   9   2       5974.21       5997.15       121.02 o
   2   9   2       9969.50      10853.41       127.77 o
   3   9   2        552.48        665.53       123.98 o
   4   9   2       3291.17       3490.47       132.22 o
   5   9   2       1763.78       1570.29       128.10 o
   6   9   2       5701.42       5435.52       142.42 o
   7   9   2       1476.42       1405.48       138.47 o
   8   9   2       4807.39       5011.37       152.96 o
   9   9   2       1230.21       1168.54       142.59 o
  -9  10   2       1257.94       1084.24       144.73 o
  -8  10   2       6523.82       6768.38       138.47 o
  -7  10   2       3041.53       3014.46       134.19 o
  -6  10   2        863.12        940.83       129.42 o
  -5  10   2        557.51        543.52       136.00 o
  -4  10   2       9688.39       9895.30       137.65 o
  -3  10   2       6949.59       7688.62       133.86 o
  -2  10   2      11917.69      12519.37       135.67 o
  -1  10   2        866.59       1063.49       118.06 o
   0  10   2       1749.31       1783.19       123.65 o
   1  10   2        278.55        250.77       119.21 o
   2  10   2         62.78         33.42       124.48 o
   3  10   2       5985.57       6308.34       130.73 o
   4  10   2      13347.39      13483.08       154.44 o
   5  10   2       3778.90       3556.66       132.55 o
   6  10   2       7654.07       7496.47       143.58 o
   7  10   2         48.68        140.94       138.31 o
   8  10   2       1847.81       1868.15       142.26 o
   9  10   2       1852.96       1555.47       140.45 o
  -9  11   2       1892.47       2017.00       139.95 o
  -8  11   2       2245.50       2209.47       133.70 o
  -7  11   2       1610.00       1601.58       131.39 o
  -6  11   2      16570.72      16368.78       155.10 o
  -5  11   2       2950.03       3118.52       130.40 o
  -4  11   2       9253.11       9850.18       141.93 o
  -3  11   2        612.02        611.68       120.69 o
  -2  11   2        383.17        409.00       120.86 o
  -1  11   2       6845.49       7070.02       127.28 o
   0  11   2       5008.50       5053.03       129.25 o
   1  11   2      17618.89      18534.79       148.35 o
   2  11   2       8988.08       9306.99       143.74 o
   3  11   2       4607.93       4727.18       129.09 o
   4  11   2        701.06        675.57       130.40 o
   5  11   2       1120.65       1098.73       137.16 o
   6  11   2       3395.69       3281.03       145.39 o
   7  11   2       3114.52       2947.28       139.79 o
   8  11   2       8049.59       7483.63       159.22 o
  -8  12   2       4059.24       3655.13       139.30 o
  -7  12   2       3557.20       3352.82       139.46 o
  -6  12   2        713.16        697.47       132.87 o
  -5  12   2         52.49        141.44       128.43 o
  -4  12   2       2738.47       3028.62       127.94 o
  -3  12   2       8802.99       8821.27       141.60 o
  -2  12   2       2146.39       2230.88       127.11 o
  -1  12   2       8319.45       8127.42       137.81 o
   0  12   2        295.40        282.54       128.59 o
   1  12   2        425.63        429.25       126.29 o
   2  12   2       2288.12       2575.66       127.28 o
   3  12   2       4429.06       4778.22       136.50 o
   4  12   2      15056.03      15993.38       159.71 o
   5  12   2       4991.77       5158.73       139.63 o
   6  12   2       5389.98       4970.54       153.13 o
   7  12   2         26.13        150.99       141.60 o
   8  12   2          1.04        -24.53       137.49 o
  -7  13   2       7239.03       6718.65       145.22 o
  -6  13   2       1987.74       1897.79       136.00 o
  -5  13   2      12295.45      12615.53       144.89 o
  -4  13   2        692.63        693.02       130.90 o
  -3  13   2       5083.76       5029.81       129.58 o
  -2  13   2        186.31        181.61       123.32 o
  -1  13   2        632.36        796.59       126.12 o
   0  13   2       9575.08       9904.02       143.41 o
   1  13   2       3479.40       3507.93       132.22 o
   2  13   2      11672.56      11796.87       140.78 o
   3  13   2        130.18        148.85       134.69 o
   4  13   2        413.55        431.72       129.75 o
   5  13   2       2522.05       2328.68       137.81 o
   6  13   2        298.55        388.91       141.11 o
   7  13   2       7830.98       7945.48       138.80 o
  -6  14   2         27.93        102.91       131.56 o
  -5  14   2        107.40         92.53       135.18 o
  -4  14   2       3049.98       2781.64       135.02 o
  -3  14   2      13394.28      13559.31       150.16 o
  -2  14   2      11656.21      11465.10       142.10 o
  -1  14   2      13075.42      13355.64       150.33 o
   0  14   2       4010.08       3761.82       137.32 o
   1  14   2        192.28        163.01       131.89 o
   2  14   2         27.00          0.99       130.40 o
   3  14   2       3116.46       3118.19       131.72 o
   4  14   2       1633.56       1670.07       143.91 o
   5  14   2       6036.29       6268.82       148.35 o
   6  14   2       2068.18       1757.17       133.53 o
  -5  15   2       6824.76       6597.14       153.13 o
  -4  15   2       4158.41       4199.14       142.42 o
  -3  15   2        282.26        300.49       131.39 o
  -2  15   2          4.99         -8.23       130.08 o
  -1  15   2       2026.44       1789.61       132.22 o
   0  15   2       1568.28       1436.43       132.55 o
   1  15   2      11266.32      10151.33       151.65 o
   2  15   2        206.41        243.19       137.81 o
   3  15   2       4394.38       4040.41       148.02 o
   4  15   2        294.88        230.18       134.03 o
   5  15   2        702.54        700.27       135.34 o
  -4  16   2        369.07        294.73       138.80 o
  -3  16   2       4535.93       4482.83       138.14 o
  -2  16   2       1009.31        947.58       130.08 o
  -1  16   2       2424.74       2175.72       139.13 o
   0  16   2        555.80        457.08       127.44 o
   1  16   2         26.91         66.03       129.25 o
   2  16   2        220.83        209.93       131.06 o
   3  16   2       8513.43       8396.30       148.52 o
   4  16   2       1414.16       1568.15       148.35 o
  -2  17   2       1381.88       1302.07       135.67 o
  -1  17   2       1943.72       1880.99       134.36 o
   0  17   2       1289.79       1283.14       133.20 o
   1  17   2       9320.27       9455.51       148.52 o
   2  17   2       1491.39       1447.46       136.00 o
 -11   0   3       4927.75       5000.67       151.97 o
  -9   0   3       8350.62       8438.62       152.80 o
  -7   0   3       6951.05       6963.99       151.15 o
  -5   0   3       6916.22       6979.63       161.36 o
  -3   0   3      14113.91      15111.33       187.37 o
  -1   0   3         25.83         79.69       142.92 o
   1   0   3       2681.30       2455.63       128.26 o
   3   0   3       6427.29       6613.93       160.70 o
   5   0   3        455.71        491.32       130.90 o
   7   0   3        995.02       1031.06       142.26 o
   9   0   3          0.55       -161.69       152.30 o
  11   0   3         78.06         98.96       142.10 o
 -11   1   3        195.12        201.70       144.73 o
 -10   1   3        160.58        274.97       141.93 o
  -9   1   3          3.98         16.96       139.79 o
  -8   1   3       2067.73       2080.06       147.53 o
  -7   1   3          0.53        -14.32       137.49 o
  -6   1   3       2673.50       2496.46       146.21 o
  -5   1   3          4.56         -3.62       149.50 o
  -4   1   3       2550.31       2594.93       151.32 o
  -3   1   3       1024.06       1083.25       153.79 o
  -2   1   3        587.63        626.01       156.42 o
  -1   1   3          0.56          9.55       139.13 o
   0   1   3          5.01         30.46       124.97 o
   1   1   3        639.49        553.89       118.06 o
   2   1   3        234.22        266.57       129.09 o
   3   1   3        427.31        444.73       123.49 o
   4   1   3        733.26        740.11       139.30 o
   5   1   3        731.47        779.14       139.63 o
   6   1   3          1.14         15.97       134.69 o
   7   1   3         22.38         42.15       137.16 o
   8   1   3         90.16         74.42       138.14 o
   9   1   3         50.47         68.99       139.79 o
  10   1   3         30.15        -33.59       133.53 o
  11   1   3         82.51         36.39       141.93 o
 -11   2   3        461.58        426.62       152.47 o
 -10   2   3        290.85        212.40       144.24 o
  -9   2   3        559.06        621.89       144.24 o
  -8   2   3       1307.46       1353.45       141.60 o
  -7   2   3         58.77        148.19       137.32 o
  -6   2   3        892.35        938.52       143.08 o
  -5   2   3       1120.72       1283.96       151.15 o
  -4   2   3         43.69         17.62       152.96 o
  -3   2   3       6582.33       7347.96       156.26 o
  -2   2   3         57.63         16.96       139.13 o
  -1   2   3       3058.54       3039.98       138.14 o
   0   2   3        222.11        430.73       135.34 o
   1   2   3       6737.48       6373.71       144.24 o
   2   2   3        273.85        245.33       131.06 o
   3   2   3       1419.16       1615.57       140.78 o
   4   2   3        511.15        388.74       126.62 o
   5   2   3        222.23        157.24       134.85 o
   6   2   3       2974.77       3108.64       146.71 o
   7   2   3       4128.86       4068.24       146.21 o
   8   2   3       2736.71       2865.12       162.18 o
   9   2   3       1406.75       1511.35       146.05 o
  10   2   3       1102.70       1186.65       137.65 o
  11   2   3        473.90        494.95       143.58 o
 -11   3   3        823.28        915.14       149.50 o
 -10   3   3        576.46        547.63       147.53 o
  -9   3   3        234.32        289.62       140.28 o
  -8   3   3         81.55        116.08       145.88 o
  -7   3   3        112.93        120.53       139.95 o
  -6   3   3        228.26        308.72       133.70 o
  -5   3   3         13.55        -23.87       137.65 o
  -4   3   3        499.38        505.65       141.77 o
  -3   3   3        274.23        409.66       135.18 o
  -2   3   3       2411.79       2450.36       131.72 o
  -1   3   3        441.52        504.99       124.31 o
   0   3   3        293.24        255.38       122.01 o
   1   3   3        122.90        174.20       113.78 o
   2   3   3        717.88        732.05       112.46 o
   3   3   3        150.54        241.55       139.79 o
   4   3   3         16.62         14.98       134.69 o
   5   3   3         27.15        121.18       133.20 o
   6   3   3         18.71         51.37       141.44 o
   7   3   3       1178.96       1227.49       135.84 o
   8   3   3        315.70        311.03       145.39 o
   9   3   3        529.63        529.03       148.19 o
  10   3   3          0.24        -90.56       138.64 o
  11   3   3         18.46        -14.82       140.94 o
 -11   4   3        140.16        137.49       146.05 o
 -10   4   3        815.71        777.00       142.42 o
  -9   4   3         60.95        162.18       151.15 o
  -8   4   3       1812.54       1863.87       141.77 o
  -7   4   3        356.80        471.24       144.57 o
  -6   4   3       3041.28       3113.09       144.57 o
  -5   4   3       1853.69       2018.15       137.32 o
  -4   4   3        845.71        771.23       142.59 o
  -3   4   3         71.52         89.41       132.22 o
  -2   4   3        219.93        163.83       116.57 o
  -1   4   3       1166.04       1085.88       120.20 o
   0   4   3        913.77        953.67       119.21 o
   1   4   3        220.90        203.68       122.83 o
   2   4   3         83.94        131.72       114.43 o
   3   4   3        360.37        400.27       132.22 o
   4   4   3       1600.06       1638.29       138.64 o
   5   4   3       3181.77       3106.34       138.64 o
   6   4   3       2199.56       2292.79       134.36 o
   7   4   3       2396.14       2509.47       141.27 o
   8   4   3        549.69        499.72       144.24 o
   9   4   3       1351.76       1104.65       142.26 o
  10   4   3        172.74        184.08       146.87 o
 -11   5   3        238.80        340.34       150.66 o
 -10   5   3         98.95         68.17       149.34 o
  -9   5   3        152.53        110.15       143.91 o
  -8   5   3       1404.34       1430.34       145.88 o
  -7   5   3         12.80         44.62       136.50 o
  -6   5   3       3739.59       3863.08       148.68 o
  -5   5   3        973.60        934.40       135.02 o
  -4   5   3        246.61        219.65       130.57 o
  -3   5   3        282.90        299.01       123.65 o
  -2   5   3         15.61         17.95       121.68 o
  -1   5   3        635.08        624.86       114.60 o
   0   5   3       1078.99       1223.53       116.90 o
   1   5   3        951.44        957.13       124.97 o
   2   5   3        129.63        159.71       119.37 o
   3   5   3          4.29         15.81       118.88 o
   4   5   3       1731.61       1695.76       136.17 o
   5   5   3       1463.43       1432.48       136.33 o
   6   5   3       1449.91       1288.57       131.56 o
   7   5   3          2.43        -16.79       139.63 o
   8   5   3        230.16        258.83       139.30 o
   9   5   3        293.09        248.63       145.39 o
  10   5   3          5.76         61.91       150.99 o
 -10   6   3        598.59        644.12       146.38 o
  -9   6   3       1024.91        998.45       138.47 o
  -8   6   3        245.16        284.52       144.24 o
  -7   6   3       1613.86       1613.60       136.99 o
  -6   6   3        162.19        203.35       132.22 o
  -5   6   3        224.11        323.54       132.05 o
  -4   6   3        436.53        469.75       129.09 o
  -3   6   3         47.48         77.55       123.32 o
  -2   6   3        719.82        670.47       114.27 o
  -1   6   3        756.34        676.89       114.27 o
   0   6   3       8702.36       8163.65       134.03 o
   1   6   3        282.47        233.31       118.22 o
   2   6   3       3904.95       3989.37       134.36 o
   3   6   3         32.64         42.32       109.33 o
   4   6   3       1906.02       1979.62       127.61 o
   5   6   3         34.03         -6.09       128.26 o
   6   6   3       1565.21       1616.72       137.98 o
   7   6   3        235.92        341.00       142.26 o
   8   6   3        288.02        265.91       140.45 o
   9   6   3        812.49        909.71       146.21 o
  10   6   3         51.42        173.05       142.10 o
 -10   7   3        244.24        301.97       141.11 o
  -9   7   3        462.72        527.22       145.06 o
  -8   7   3       1427.52       1335.83       141.27 o
  -7   7   3        177.89        129.42       136.33 o
  -6   7   3        299.18        233.48       133.04 o
  -5   7   3         49.49         34.41       131.39 o
  -4   7   3        113.80        115.42       121.02 o
  -3   7   3       1211.10       1312.45       130.90 o
  -2   7   3       1859.39       1850.04       124.48 o
  -1   7   3        812.91        888.80       118.88 o
   0   7   3       1221.91       1182.54       119.37 o
   1   7   3         21.78         40.18       115.75 o
   2   7   3          5.63        -80.19       120.36 o
   3   7   3          0.69         19.76       124.31 o
   4   7   3       2514.39       2600.36       129.91 o
   5   7   3       1242.30       1300.76       134.36 o
   6   7   3       1359.55       1334.18       132.71 o
   7   7   3        657.55        567.39       146.05 o
   8   7   3         12.27         20.42       140.94 o
   9   7   3         63.86         88.42       134.85 o
  10   7   3          8.20         65.04       142.26 o
 -10   8   3        124.47         50.05       142.26 o
  -9   8   3        221.98        173.54       139.46 o
  -8   8   3          2.61         30.30       137.65 o
  -7   8   3        670.63        560.64       135.84 o
  -6   8   3         54.39         43.47       127.94 o
  -5   8   3       2079.43       2070.67       127.94 o
  -4   8   3       1452.44       1376.33       121.35 o
  -3   8   3       2984.78       3069.78       121.51 o
  -2   8   3        975.73        936.38       117.07 o
  -1   8   3        634.38        649.72       117.89 o
   0   8   3       1046.05        986.11       124.64 o
   1   8   3       1845.91       1861.40       117.56 o
   2   8   3       6135.75       6302.41       132.87 o
   3   8   3       1858.45       1999.38       125.96 o
   4   8   3       5872.48       6148.79       144.40 o
   5   8   3        618.61        593.24       142.75 o
   6   8   3       2443.37       2395.04       149.18 o
   7   8   3       2947.31       3130.87       144.40 o
   8   8   3       1490.32       1396.91       144.40 o
   9   8   3       1949.67       1925.94       139.13 o
  -9   9   3        448.25        309.38       138.64 o
  -8   9   3         21.08         51.37       134.36 o
  -7   9   3       1101.07       1102.19       131.72 o
  -6   9   3          6.80         53.18       127.11 o
  -5   9   3        245.38        246.49       121.02 o
  -4   9   3        392.87        380.02       126.95 o
  -3   9   3        590.24        714.92       120.20 o
  -2   9   3          3.49         14.16       112.79 o
  -1   9   3       2266.30       2369.19       119.70 o
   0   9   3        395.05        401.92       114.10 o
   1   9   3         25.15         60.76       109.99 o
   2   9   3        202.32        176.67       116.74 o
   3   9   3       1116.19       1240.33       132.55 o
   4   9   3       1319.61       1397.24       135.51 o
   5   9   3        360.03        282.54       136.99 o
   6   9   3       1800.51       1638.62       141.77 o
   7   9   3         84.51        158.73       141.77 o
   8   9   3        525.36        438.31       147.20 o
   9   9   3        108.05         99.12       135.51 o
  -9  10   3       1087.34       1037.81       134.85 o
  -8  10   3        549.92        545.49       126.95 o
  -7  10   3        290.49        376.73       136.00 o
  -6  10   3        493.77        557.02       127.44 o
  -5  10   3        508.95        548.13       126.12 o
  -4  10   3        423.13        471.24       122.83 o
  -3  10   3        352.03        482.27       119.54 o
  -2  10   3       1452.28       1555.97       124.15 o
  -1  10   3        174.19        178.65       121.18 o
   0  10   3        650.53        806.63       122.34 o
   1  10   3         32.71         53.68       115.26 o
   2  10   3        540.07        567.39       125.79 o
   3  10   3         17.89          9.55       135.02 o
   4  10   3        406.94        407.68       134.85 o
   5  10   3          6.49        -33.26       122.17 o
   6  10   3         10.71         40.67       126.62 o
   7  10   3         93.77          5.76       130.40 o
   8  10   3         20.20         18.11       133.53 o
   9  10   3        117.37        128.10       133.04 o
  -9  11   3         68.57        102.41       137.81 o
  -8  11   3        306.11        183.59       132.05 o
  -7  11   3       1584.03       1489.61       137.81 o
  -6  11   3        384.60        367.34       133.53 o
  -5  11   3       1726.10       1792.90       136.99 o
  -4  11   3         40.04         -0.33       121.35 o
  -3  11   3       1317.18       1362.83       126.78 o
  -2  11   3        481.85        443.25       122.34 o
  -1  11   3       1660.89       1618.54       114.76 o
   0  11   3         56.72         96.32       114.60 o
   1  11   3        436.79        473.54       128.59 o
   2  11   3        904.04        844.34       129.58 o
   3  11   3        159.49        112.29       132.05 o
   4  11   3        371.22        335.07       133.70 o
   5  11   3        120.27          5.27       125.79 o
   6  11   3         55.53         39.52       130.24 o
   7  11   3        161.48        234.30       127.44 o
   8  11   3         24.46         40.50       130.90 o
  -8  12   3        190.07        289.46       131.06 o
  -7  12   3       1062.38        938.36       133.20 o
  -6  12   3         77.90         -9.06       126.29 o
  -5  12   3         20.27         30.79       128.92 o
  -4  12   3        194.57        193.80       123.65 o
  -3  12   3       2878.39       2876.98       127.94 o
  -2  12   3        874.66        830.84       126.62 o
  -1  12   3       1874.87       1844.93       123.98 o
   0  12   3         56.38         65.20       124.97 o
   1  12   3       2120.85       2285.87       122.83 o
   2  12   3        102.59         79.53       126.12 o
   3  12   3       5367.35       5785.73       140.94 o
   4  12   3        596.85        532.98       136.00 o
   5  12   3       2427.22       2358.98       133.37 o
   6  12   3        628.11        666.68       129.91 o
   7  12   3        979.16        919.91       136.50 o
   8  12   3       1377.39       1274.41       138.14 o
  -7  13   3         46.34         53.84       132.22 o
  -6  13   3        121.24         82.16       128.92 o
  -5  13   3         21.74         46.93       129.75 o
  -4  13   3        260.51        130.73       126.45 o
  -3  13   3       1064.33       1007.18       125.96 o
  -2  13   3          9.96        -26.18       124.48 o
  -1  13   3        274.47        228.21       126.12 o
   0  13   3        606.63        577.44       129.58 o
   1  13   3       1758.47       1614.91       129.09 o
   2  13   3        654.39        710.97       130.24 o
   3  13   3       1848.30       1898.94       139.95 o
   4  13   3         22.43         50.22       134.03 o
   5  13   3        459.12        373.10       129.91 o
   6  13   3          1.03         44.13       128.26 o
   7  13   3        754.44        638.19       136.50 o
  -6  14   3        207.94        217.01       126.29 o
  -5  14   3          9.54         67.18       127.44 o
  -4  14   3        541.02        528.04       131.06 o
  -3  14   3        281.79        272.01       127.94 o
  -2  14   3        226.60        267.40       127.61 o
  -1  14   3         12.49        -19.59       126.62 o
   0  14   3        784.68        800.54       127.11 o
   1  14   3         13.60         59.60       129.58 o
   2  14   3          0.47         55.98       131.89 o
   3  14   3        129.92        148.02       134.52 o
   4  14   3         79.27         88.42       140.12 o
   5  14   3         57.76         49.40       129.58 o
   6  14   3        108.60         59.27       134.03 o
  -5  15   3        124.23        204.50       135.34 o
  -4  15   3       2932.81       2880.27       137.16 o
  -3  15   3          9.98        -67.01       129.75 o
  -2  15   3       1536.93       1338.63       132.71 o
  -1  15   3        287.58        316.46       134.69 o
   0  15   3        628.12        565.91       130.08 o
   1  15   3          1.15        -49.56       130.57 o
   2  15   3        154.38        179.47       138.97 o
   3  15   3        181.55        148.35       140.28 o
   4  15   3         14.82        -41.99       139.79 o
   5  15   3        259.05        342.15       132.71 o
  -4  16   3        103.85         86.28       138.31 o
  -3  16   3        634.33        566.90       135.34 o
  -2  16   3        963.94        757.24       135.84 o
  -1  16   3       1529.05       1424.58       133.70 o
   0  16   3        858.02        837.42       133.53 o
   1  16   3        836.35        780.62       132.38 o
   2  16   3       1268.18       1210.69       143.25 o
   3  16   3         19.31        -31.28       136.33 o
   4  16   3       1659.44       1746.64       148.02 o
  -2  17   3        631.96        640.33       135.67 o
  -1  17   3         18.25         37.71       134.69 o
   0  17   3        478.26        458.56       138.14 o
   1  17   3        256.92        224.92       135.18 o
 -10   0   4       6763.61       6769.20       154.44 o
  -8   0   4        324.17        426.78       138.97 o
  -6   0   4      29024.47      28985.96       182.76 o
  -4   0   4      81675.00      84697.02       282.21 o
  -2   0   4       1777.54       1897.95       150.66 o
   0   0   4      82144.10      82327.34       281.72 o
   2   0   4      91995.19      77639.34       280.24 o
   4   0   4      26130.23      25453.99       203.51 o
   6   0   4        190.56        167.12       127.28 o
   8   0   4        708.40        620.08       142.92 o
  10   0   4       6616.28       6514.65       161.52 o
 -11   1   4          0.08         33.59       147.20 o
 -10   1   4       6737.90       6689.51       148.35 o
  -9   1   4         18.54         63.06       139.13 o
  -8   1   4      14878.15      14392.46       163.99 o
  -7   1   4       2821.47       2861.66       145.72 o
  -6   1   4       1271.46       1328.91       145.72 o
  -5   1   4       8397.43       8218.64       160.21 o
  -4   1   4       7968.39       8418.20       164.16 o
  -3   1   4       4705.66       4502.10       155.43 o
  -2   1   4     109726.74     118707.68       352.85 o
  -1   1   4      82278.76      87543.20       296.54 o
   0   1   4      49654.07      48280.45       241.71 o
   1   1   4      43618.30      40730.47       216.85 o
   2   1   4       3306.14       3161.99       129.91 o
   3   1   4       4953.15       4531.57       145.06 o
   4   1   4      16375.36      14529.78       159.55 o
   5   1   4      10661.16      10298.37       164.65 o
   6   1   4      37063.98      36068.16       197.42 o
   7   1   4         17.24         85.29       134.03 o
   8   1   4        884.49       1032.04       143.41 o
   9   1   4          0.09         -9.06       133.37 o
  10   1   4       2008.63       1990.82       139.79 o
  11   1   4        325.69        355.81       146.38 o
 -11   2   4         75.05        176.51       148.19 o
 -10   2   4       3712.68       3570.16       144.57 o
  -9   2   4        205.29        160.04       139.13 o
  -8   2   4       1277.81       1311.46       141.44 o
  -7   2   4       6166.11       6138.91       158.56 o
  -6   2   4      31367.56      30999.49       181.78 o
  -5   2   4      10174.58      10234.48       156.42 o
  -4   2   4      38835.31      39891.73       212.40 o
  -3   2   4       9122.35      10051.72       161.36 o
  -2   2   4       6598.70       6367.94       153.95 o
  -1   2   4          4.57          5.76       130.08 o
   0   2   4       1249.81       1336.98       133.86 o
   1   2   4       3533.79       3522.91       127.44 o
   2   2   4      24658.51      22243.43       175.85 o
   3   2   4      11234.85      10495.29       153.79 o
   4   2   4       3833.80       3400.41       140.61 o
   5   2   4        724.90        743.08       136.33 o
   6   2   4       1113.25       1019.69       142.75 o
   7   2   4        490.87        465.14       147.86 o
   8   2   4       8809.32       9217.42       169.59 o
   9   2   4          5.77         42.15       139.13 o
  10   2   4       6929.27       7377.10       146.87 o
  11   2   4          3.91          5.93       142.59 o
 -11   3   4        224.41        265.09       137.16 o
 -10   3   4       2854.89       2777.86       142.92 o
  -9   3   4       1488.16       1619.85       143.25 o
  -8   3   4      20274.64      20119.90       165.31 o
  -7   3   4        204.99        313.33       142.59 o
  -6   3   4       6192.70       6156.36       151.15 o
  -5   3   4         44.95         27.33       143.91 o
  -4   3   4       2519.52       2454.31       136.99 o
  -3   3   4        255.88        418.38       142.10 o
  -2   3   4      19572.94      18391.38       164.98 o
  -1   3   4       7642.12       7245.05       139.63 o
   0   3   4      25670.83      24141.87       176.51 o
   1   3   4        317.86        321.40       113.94 o
   2   3   4        615.69        765.14       116.74 o
   3   3   4       1188.90       1143.02       138.97 o
   4   3   4       3327.31       3097.12       145.55 o
   5   3   4        148.19        132.38       133.20 o
   6   3   4       6099.71       6054.28       152.14 o
   7   3   4       1161.83       1145.16       142.26 o
   8   3   4        132.44        153.13       140.94 o
   9   3   4        130.73        186.39       146.05 o
  10   3   4       7451.43       7772.43       146.21 o
 -11   4   4         80.03         43.30       139.79 o
 -10   4   4      10813.24      11258.13       153.95 o
  -9   4   4       1668.09       1572.76       148.35 o
  -8   4   4       4676.13       4813.13       149.67 o
  -7   4   4        325.90        221.79       138.14 o
  -6   4   4      10943.11      11117.02       160.37 o
  -5   4   4       9693.67      10130.26       152.96 o
  -4   4   4       7605.31       7493.67       147.69 o
  -3   4   4       2266.22       2505.52       129.58 o
  -2   4   4         45.95         38.20       123.82 o
  -1   4   4      11212.99      10742.11       139.13 o
   0   4   4       3480.23       3262.43       122.17 o
   1   4   4        751.61       1206.90       120.20 o
   2   4   4      42526.54      42618.05       187.37 o
   3   4   4       3888.67       3650.02       124.97 o
   4   4   4       6416.61       6539.02       144.73 o
   5   4   4       1566.26       1678.31       127.61 o
   6   4   4       7262.26       7056.03       144.73 o
   7   4   4        293.18        382.32       138.80 o
   8   4   4      22222.87      22862.19       183.75 o
   9   4   4         47.78         64.38       144.40 o
  10   4   4       7584.81       7992.57       167.62 o
 -11   5   4         18.06         44.95       145.39 o
 -10   5   4       7729.43       7979.73       149.83 o
  -9   5   4       2731.31       2977.25       142.59 o
  -8   5   4      21408.23      22199.30       166.63 o
  -7   5   4        383.21        426.29       136.33 o
  -6   5   4      20995.33      21560.78       170.09 o
  -5   5   4        147.38        159.71       122.34 o
  -4   5   4       4600.44       4660.66       130.24 o
  -3   5   4       1465.23       1485.00       131.06 o
  -2   5   4      10577.82      10776.19       142.26 o
  -1   5   4      15277.20      15461.05       150.49 o
   0   5   4      29788.91      31216.84       176.51 o
   1   5   4       1408.89       1527.48       124.81 o
   2   5   4       8957.09       8850.58       129.09 o
   3   5   4        374.93        404.06       121.84 o
   4   5   4      42498.11      42909.81       188.20 o
   5   5   4        969.33       1072.22       141.77 o
   6   5   4      16724.01      16910.16       159.38 o
   7   5   4        173.76        174.70       140.45 o
   8   5   4       2142.97       2197.78       145.39 o
   9   5   4        545.95        511.08       144.73 o
  10   5   4       2938.17       3146.68       153.13 o
 -10   6   4       7938.11       8203.66       153.79 o
  -9   6   4         12.23         80.68       143.41 o
  -8   6   4         77.56         47.91       138.31 o
  -7   6   4       1499.01       1566.67       147.36 o
  -6   6   4      13162.90      13447.84       156.42 o
  -5   6   4      10655.30      11173.99       149.18 o
  -4   6   4      33888.80      34013.13       171.90 o
  -3   6   4      14409.22      14525.66       145.39 o
  -2   6   4       3327.49       3269.34       132.05 o
  -1   6   4       2140.14       2177.20       122.50 o
   0   6   4      20993.41      20477.53       152.47 o
   1   6   4       1327.85       1493.73       117.56 o
   2   6   4      20692.98      21056.61       157.24 o
   3   6   4        186.82        290.94       114.10 o
   4   6   4       6095.73       6358.89       126.78 o
   5   6   4       1321.40       1332.86       138.31 o
   6   6   4       2030.32       2120.07       141.44 o
   7   6   4       1520.56       1489.12       141.27 o
   8   6   4      12919.52      13255.37       160.37 o
   9   6   4        984.36        889.12       142.75 o
  10   6   4       5126.54       5317.95       156.09 o
 -10   7   4       3620.89       3696.12       145.72 o
  -9   7   4       1708.96       1770.84       142.10 o
  -8   7   4       4922.45       5285.19       146.21 o
  -7   7   4       1795.27       1861.07       135.84 o
  -6   7   4       2928.90       3071.93       139.46 o
  -5   7   4        490.69        549.12       130.08 o
  -4   7   4       1945.68       2071.99       125.63 o
  -3   7   4        507.47        462.84       121.35 o
  -2   7   4      35091.27      33744.25       166.63 o
  -1   7   4       2368.65       2487.74       121.68 o
   0   7   4      21995.03      21152.77       151.15 o
   1   7   4       2122.24       2121.06       120.36 o
   2   7   4       1093.75       1152.07       122.17 o
   3   7   4        327.57        350.87       113.12 o
   4   7   4      18887.37      19186.32       149.67 o
   5   7   4       5174.81       4942.54       135.02 o
   6   7   4      18146.26      17460.27       162.35 o
   7   7   4        400.54        473.21       134.85 o
   8   7   4       1486.37       1388.19       140.28 o
   9   7   4       2341.02       2264.80       149.34 o
  10   7   4       1503.25       1428.36       147.03 o
 -10   8   4       2775.20       2627.20       143.91 o
  -9   8   4       3694.53       3865.55       140.61 o
  -8   8   4       1819.47       1864.86       135.02 o
  -7   8   4        186.50        205.98       127.44 o
  -6   8   4      14393.73      14493.88       154.94 o
  -5   8   4        969.29        890.94       124.97 o
  -4   8   4      31455.86      30735.56       162.51 o
  -3   8   4         62.07        128.43       112.95 o
  -2   8   4       7687.78       7601.69       128.92 o
  -1   8   4        213.55        212.07       118.71 o
   0   8   4       3052.69       2974.62       120.20 o
   1   8   4       3710.46       3788.66       125.96 o
   2   8   4       8918.24       9404.80       136.50 o
   3   8   4        779.91        904.44       123.00 o
   4   8   4      11364.87      11479.09       134.52 o
   5   8   4       1599.18       1702.84       138.31 o
   6   8   4       2633.55       2528.24       133.70 o
   7   8   4       3124.38       2974.29       136.00 o
   8   8   4      13768.89      14379.12       155.43 o
   9   8   4       5091.10       5177.67       152.14 o
  -9   9   4       6578.28       6817.44       147.03 o
  -8   9   4       8946.51       9061.33       145.88 o
  -7   9   4      17733.27      18441.76       157.24 o
  -6   9   4       5559.17       5424.65       138.14 o
  -5   9   4       6805.28       6611.30       129.25 o
  -4   9   4       7791.71       7949.10       135.18 o
  -3   9   4       1426.98       1432.81       129.75 o
  -2   9   4      18944.07      19096.91       148.85 o
  -1   9   4        194.42        237.26       118.71 o
   0   9   4       7312.32       7366.56       129.25 o
   1   9   4         95.98        115.42       117.40 o
   2   9   4        316.87        322.88       124.64 o
   3   9   4       7948.31       8551.07       134.85 o
   4   9   4      18795.94      18915.96       146.21 o
   5   9   4      10808.82      10005.95       145.88 o
   6   9   4      15756.60      15535.81       156.09 o
   7   9   4       6087.08       5215.87       146.71 o
   8   9   4       1734.26       1804.43       130.57 o
   9   9   4         28.84         50.22       133.53 o
  -9  10   4        103.78        101.92       132.71 o
  -8  10   4         88.51         51.21       134.19 o
  -7  10   4       3128.43       3174.67       140.45 o
  -6  10   4        811.51        920.08       132.05 o
  -5  10   4      11184.29      11525.69       142.59 o
  -4  10   4       2158.65       2387.63       129.75 o
  -3  10   4       8448.24       8784.06       136.17 o
  -2  10   4       1556.68       1542.14       123.32 o
  -1  10   4         11.97         96.16       126.62 o
   0  10   4      30201.89      31465.46       160.04 o
   1  10   4      21374.25      22083.22       152.47 o
   2  10   4      47433.50      48785.94       183.42 o
   3  10   4       8777.27       9352.44       132.87 o
   4  10   4       9463.19       9764.56       134.69 o
   5  10   4       1093.59       1086.05       127.94 o
   6  10   4        337.10        309.55       132.87 o
   7  10   4        431.89        366.85       131.06 o
   8  10   4       3937.76       3698.59       143.41 o
  -8  11   4       5242.84       5146.38       142.26 o
  -7  11   4       1574.64       1498.34       133.86 o
  -6  11   4       2128.11       2220.18       135.34 o
  -5  11   4       1584.16       1522.54       134.52 o
  -4  11   4       6983.39       6986.71       140.94 o
  -3  11   4      20477.05      20702.11       151.32 o
  -2  11   4      12187.30      12773.26       140.78 o
  -1  11   4      34542.86      35680.41       163.99 o
   0  11   4      14248.52      14678.29       137.65 o
   1  11   4      18760.41      18467.45       140.28 o
   2  11   4        598.84        558.67       135.02 o
   3  11   4        203.10        251.10       132.55 o
   4  11   4       2891.05       2925.06       129.09 o
   5  11   4       6622.76       6204.28       137.16 o
   6  11   4       1280.96       1018.05       129.75 o
   7  11   4       1929.00       1480.56       135.02 o
   8  11   4        220.59        252.08       132.71 o
  -8  12   4        316.64        332.27       139.63 o
  -7  12   4       2532.75       2564.80       137.81 o
  -6  12   4       4994.93       4992.27       136.66 o
  -5  12   4       8819.85       9440.03       145.06 o
  -4  12   4       4740.49       4984.53       135.02 o
  -3  12   4       7889.29       8340.48       131.39 o
  -2  12   4       1249.20       1283.47       128.26 o
  -1  12   4         12.01         32.11       131.39 o
   0  12   4       3812.41       3700.90       124.48 o
   1  12   4       5079.37       5422.84       135.18 o
   2  12   4       5222.77       5269.87       135.02 o
   3  12   4       8952.02       9766.70       150.33 o
   4  12   4        108.92        128.26       133.04 o
   5  12   4        743.58        644.94       130.40 o
   6  12   4        136.82         41.82       129.58 o
   7  12   4       4927.65       4671.20       139.95 o
  -7  13   4       1588.40       1460.30       135.67 o
  -6  13   4        496.05        394.67       131.39 o
  -5  13   4        824.53        666.51       132.05 o
  -4  13   4       3555.26       3607.87       134.85 o
  -3  13   4       2502.88       2534.66       130.40 o
  -2  13   4       3546.98       3664.18       133.53 o
  -1  13   4       3686.05       3798.70       132.71 o
   0  13   4       1075.78       1168.70       130.24 o
   1  13   4        141.25        168.60       134.03 o
   2  13   4        233.72        368.82       126.45 o
   3  13   4       3521.38       3732.35       141.77 o
   4  13   4       1774.16       1633.03       132.38 o
   5  13   4      10209.82       9818.08       145.22 o
   6  13   4       2410.88       2171.77       137.65 o
   7  13   4       2350.59       2047.46       139.79 o
  -6  14   4        607.08        584.02       133.86 o
  -5  14   4       1681.26       1514.48       132.38 o
  -4  14   4       2029.99       1773.15       133.20 o
  -3  14   4       1355.05       1308.17       133.53 o
  -2  14   4        127.02        175.03       127.44 o
  -1  14   4       3078.77       3090.70       133.70 o
   0  14   4       1037.86        977.05       126.12 o
   1  14   4       6654.12       6305.21       137.16 o
   2  14   4       1516.07       1336.82       135.18 o
   3  14   4       4666.13       4580.31       146.54 o
   4  14   4        391.88        401.92       129.91 o
   5  14   4       1016.86        956.80       129.42 o
   6  14   4       1551.77       1423.92       144.24 o
  -5  15   4        111.67        201.37       134.36 o
  -4  15   4        122.64         81.34       128.59 o
  -3  15   4       4858.67       4413.19       137.65 o
  -2  15   4       2241.88       2030.83       127.11 o
  -1  15   4       7966.41       7759.09       143.08 o
   0  15   4         87.60         34.58       131.89 o
   1  15   4       2673.56       2562.16       133.86 o
   2  15   4       1952.65       1767.38       140.61 o
   3  15   4        969.73        935.06       139.30 o
   4  15   4       2863.95       3107.00       136.66 o
   5  15   4       2742.58       2886.20       142.75 o
  -4  16   4       2481.50       2304.64       135.02 o
  -3  16   4       3472.96       3188.99       137.49 o
  -2  16   4         33.81         56.64       131.72 o
  -1  16   4        148.15        180.13       130.90 o
   0  16   4        512.59        484.41       130.57 o
   1  16   4       7526.56       7026.88       148.35 o
   2  16   4       2686.82       2657.33       142.42 o
   3  16   4       4396.52       4232.23       147.03 o
  -1  17   4       7104.33       6718.65       150.16 o
   0  17   4       1517.90       1453.22       136.00 o
   1  17   4       2388.72       2222.98       137.65 o
 -11   0   5        851.79        941.65       141.11 o
  -9   0   5       1575.40       1596.31       154.11 o
  -7   0   5        676.78        672.94       133.70 o
  -5   0   5       1251.54       1393.13       144.89 o
  -3   0   5        231.14        247.31       147.86 o
  -1   0   5          8.99         -0.66       132.55 o
   1   0   5       6548.50       6288.25       125.96 o
   3   0   5       1636.58       1546.91       133.53 o
   5   0   5        600.83        651.86       139.95 o
   7   0   5       2537.38       2648.77       151.32 o
   9   0   5       2511.89       2624.89       140.61 o
 -11   1   5          8.20        -20.09       142.92 o
 -10   1   5        433.27        333.59       138.64 o
  -9   1   5        549.26        570.19       136.33 o
  -8   1   5        210.55         56.64       137.32 o
  -7   1   5       2635.17       2694.54       144.57 o
  -6   1   5         99.47        129.75       136.33 o
  -5   1   5       7226.51       7361.95       157.74 o
  -4   1   5        436.12        421.84       151.81 o
  -3   1   5       3986.35       4447.76       159.71 o
  -2   1   5       2634.12       2839.27       149.50 o
  -1   1   5          5.36        -17.78       139.79 o
   0   1   5       2695.94       2751.51       122.50 o
   1   1   5        104.92        127.77       104.23 o
   2   1   5        952.18       1122.44       116.57 o
   3   1   5        227.96        260.97       128.92 o
   4   1   5       1934.44       1873.09       145.06 o
   5   1   5        651.29        575.46       134.19 o
   6   1   5       4660.16       4684.86       152.63 o
   7   1   5         45.62         -3.29       127.77 o
   8   1   5       1564.96       1621.50       141.60 o
   9   1   5          0.96        -70.47       136.50 o
  10   1   5       1149.58       1134.29       145.55 o
 -11   2   5        260.81        276.62       138.64 o
 -10   2   5       1331.06       1280.01       135.02 o
  -9   2   5       2285.03       2197.78       141.77 o
  -8   2   5        356.14        352.52       146.21 o
  -7   2   5       2032.90       1930.06       136.99 o
  -6   2   5        264.98        387.76       148.85 o
  -5   2   5        449.96        506.31       145.72 o
  -4   2   5          0.88         10.70       141.44 o
  -3   2   5       1876.68       2024.57       147.53 o
  -2   2   5       1642.36       1630.39       140.28 o
  -1   2   5        290.74        312.51       117.56 o
   0   2   5        189.49        203.84       123.98 o
   1   2   5          2.31         15.64       115.75 o
   2   2   5       1022.29       1062.34       124.97 o
   3   2   5         94.02         65.53       131.39 o
   4   2   5        559.76        532.98       129.58 o
   5   2   5       2386.89       2271.38       132.38 o
   6   2   5        615.93        538.74       139.13 o
   7   2   5       2461.59       2663.92       144.57 o
   8   2   5        499.28        499.06       135.67 o
   9   2   5        603.22        665.20       138.47 o
  10   2   5         18.12         18.44       144.40 o
 -11   3   5       1821.31       1664.31       147.86 o
 -10   3   5        981.13       1070.24       140.12 o
  -9   3   5        274.55        421.18       140.12 o
  -8   3   5       2160.15       2220.67       150.66 o
  -7   3   5         26.64          2.47       139.79 o
  -6   3   5       2503.23       2668.20       150.00 o
  -5   3   5       1675.25       1799.49       148.19 o
  -4   3   5       1603.60       1765.90       140.61 o
  -3   3   5       2907.75       3177.80       145.72 o
  -2   3   5         71.74        145.88       131.23 o
  -1   3   5       3504.48       3475.98       122.34 o
   0   3   5        518.68        506.80       119.37 o
   1   3   5       5671.54       5432.22       135.67 o
   2   3   5          4.14         38.86       122.67 o
   3   3   5         41.19         81.67       126.29 o
   4   3   5          1.48         17.29       136.00 o
   5   3   5        377.79        353.51       126.12 o
   6   3   5          0.78         52.52       141.27 o
   7   3   5       1699.89       1707.28       148.52 o
   8   3   5         88.92        120.36       151.97 o
   9   3   5         13.88        -39.85       143.08 o
  10   3   5          3.46         77.06       142.42 o
 -11   4   5        129.55        162.02       144.89 o
 -10   4   5        249.69        237.43       137.16 o
  -9   4   5         38.35        180.46       138.64 o
  -8   4   5       2305.23       2238.95       144.40 o
  -7   4   5        148.51        124.31       133.04 o
  -6   4   5       1449.92       1377.65       134.69 o
  -5   4   5        431.84        405.87       139.95 o
  -4   4   5       1196.14       1285.28       129.25 o
  -3   4   5       1556.13       1719.14       131.06 o
  -2   4   5        671.32        760.37       128.10 o
  -1   4   5       1051.46        999.77       125.14 o
   0   4   5       4699.49       4613.90       134.52 o
   1   4   5       1926.48       2022.59       134.85 o
   2   4   5       1317.23       1291.87       116.57 o
   3   4   5         12.47        -86.28       121.51 o
   4   4   5        171.28        159.55       136.66 o
   5   4   5        926.36        947.41       133.04 o
   6   4   5         38.64         52.19       134.36 o
   7   4   5          0.10        109.00       145.22 o
   8   4   5         12.78        -29.47       142.92 o
   9   4   5        106.89         54.66       154.11 o
  10   4   5         76.75        128.43       150.49 o
 -11   5   5          3.16         47.75       139.63 o
 -10   5   5        267.44        328.15       141.44 o
  -9   5   5         13.93         84.80       141.27 o
  -8   5   5        116.86        134.85       139.63 o
  -7   5   5        213.70        179.47       145.72 o
  -6   5   5        180.91        160.04       136.00 o
  -5   5   5         70.08         53.51       135.02 o
  -4   5   5        667.34        609.87       134.52 o
  -3   5   5        317.92        357.95       126.29 o
  -2   5   5       2976.41       3095.96       131.06 o
  -1   5   5        232.72        284.85       124.97 o
   0   5   5       4189.88       4282.12       127.61 o
   1   5   5       1143.16       1127.38       129.25 o
   2   5   5       1942.99       1971.88       121.02 o
   3   5   5        358.18        383.31       120.03 o
   4   5   5       2746.60       2663.26       122.83 o
   5   5   5       1853.71       1791.09       140.94 o
   6   5   5        624.43        595.05       142.59 o
   7   5   5       4093.28       4148.26       144.40 o
   8   5   5         44.37          7.41       148.02 o
   9   5   5       2854.31       3077.69       155.93 o
  10   5   5          5.11        -43.14       146.38 o
 -10   6   5         13.98        -74.92       143.41 o
  -9   6   5        126.66        139.30       140.45 o
  -8   6   5        928.14        885.67       138.80 o
  -7   6   5         14.56          4.45       131.89 o
  -6   6   5        954.73       1025.79       136.99 o
  -5   6   5        143.66        133.53       135.67 o
  -4   6   5       1431.91       1274.41       124.31 o
  -3   6   5        815.73        782.59       125.63 o
  -2   6   5       1141.82       1105.81       122.01 o
  -1   6   5        570.94        553.07       121.51 o
   0   6   5         59.72         64.38       121.35 o
   1   6   5        505.28        473.71       129.09 o
   2   6   5          4.20         70.80       116.74 o
   3   6   5         38.59         29.97       116.24 o
   4   6   5       1266.29       1223.70       121.51 o
   5   6   5         16.28         20.75       127.61 o
   6   6   5       4955.71       5004.62       149.50 o
   7   6   5         13.92         26.02       142.42 o
   8   6   5       2370.96       2432.09       146.05 o
   9   6   5        348.32        368.16       144.40 o
  10   6   5        485.45        444.23       149.01 o
 -10   7   5        483.44        458.23       139.63 o
  -9   7   5        167.74        120.86       136.83 o
  -8   7   5         93.01        124.31       134.19 o
  -7   7   5         29.03        -13.01       136.00 o
  -6   7   5       1130.07       1237.86       135.67 o
  -5   7   5         15.20        108.84       128.26 o
  -4   7   5        158.58        166.13       129.91 o
  -3   7   5        229.83        268.38       120.20 o
  -2   7   5         94.77        150.82       121.68 o
  -1   7   5        900.27        940.50       115.42 o
   0   7   5          1.23          7.74       111.14 o
   1   7   5        472.11        496.76       119.37 o
   2   7   5         31.98         40.67       116.24 o
   3   7   5         24.33        -26.84       109.49 o
   4   7   5          0.75        -43.47       124.15 o
   5   7   5         56.33         44.29       130.24 o
   6   7   5        100.38         97.64       136.33 o
   7   7   5          2.21         74.75       131.72 o
   8   7   5         19.22         36.39       138.47 o
   9   7   5         37.77         55.65       144.24 o
 -10   8   5        241.11        217.34       137.32 o
  -9   8   5        132.43        -21.73       131.23 o
  -8   8   5        452.62        459.22       137.32 o
  -7   8   5       1190.63       1330.06       141.77 o
  -6   8   5       1082.36       1323.15       140.61 o
  -5   8   5       4013.11       4075.98       138.97 o
  -4   8   5       1703.40       1818.42       130.90 o
  -3   8   5       3619.86       3832.79       137.16 o
  -2   8   5       1564.42       1585.61       124.15 o
  -1   8   5       1464.97       1443.02       118.39 o
   0   8   5         54.62         19.26       113.45 o
   1   8   5       2660.93       2881.92       126.45 o
   2   8   5          4.63         53.68       111.31 o
   3   8   5       1865.62       1984.72       122.50 o
   4   8   5        279.21        256.86       124.31 o
   5   8   5         28.94         77.22       127.61 o
   6   8   5          4.76         -2.96       135.02 o
   7   8   5          9.77        103.57       131.06 o
   8   8   5        448.16        505.32       127.28 o
   9   8   5        263.12        357.13       133.37 o
  -9   9   5       1973.88       1849.05       141.60 o
  -8   9   5        396.82        394.67       134.19 o
  -7   9   5        441.75        550.43       134.69 o
  -6   9   5        429.56        527.38       136.66 o
  -5   9   5         59.37         86.11       130.24 o
  -4   9   5        195.93         99.94       125.63 o
  -3   9   5          1.01         18.28       119.87 o
  -2   9   5       3220.25       3400.74       129.42 o
  -1   9   5       1047.89       1184.84       127.94 o
   0   9   5       1426.51       1586.26       122.17 o
   1   9   5       2221.88       2428.30       136.66 o
   2   9   5       1770.76       1909.15       132.22 o
   3   9   5       3379.56       3588.77       126.12 o
   4   9   5       2978.99       3181.75       119.70 o
   5   9   5       3007.97       3092.18       128.10 o
   6   9   5       1281.63       1294.50       135.51 o
   7   9   5         75.36        195.44       142.42 o
   8   9   5       1434.62       1317.88       130.08 o
   9   9   5        232.40        164.49       134.36 o
  -9  10   5        457.93        558.34       137.49 o
  -8  10   5        154.03        128.59       137.98 o
  -7  10   5        262.73        257.02       135.51 o
  -6  10   5         19.76         69.32       127.44 o
  -5  10   5        142.20         48.41       133.37 o
  -4  10   5        683.32        708.34       125.63 o
  -3  10   5        344.70        267.07       123.49 o
  -2  10   5        466.69        263.61       120.03 o
  -1  10   5         60.09         49.56       126.45 o
   0  10   5        228.73        137.49       124.31 o
   1  10   5        385.94        349.56       124.81 o
   2  10   5        336.47        185.23       123.65 o
   3  10   5       3722.80       3639.15       130.57 o
   4  10   5         77.12        134.03       117.23 o
   5  10   5       3341.55       3328.45       131.06 o
   6  10   5          0.12         77.88       125.63 o
   7  10   5       1847.14       2010.90       137.98 o
   8  10   5        485.32        492.64       132.22 o
  -8  11   5          1.30         -4.45       134.36 o
  -7  11   5         13.42         22.56       130.40 o
  -6  11   5         95.15        137.16       130.90 o
  -5  11   5        437.21        418.55       128.76 o
  -4  11   5         11.82        -20.58       133.53 o
  -3  11   5        673.69        675.41       130.73 o
  -2  11   5         53.88        -18.77       117.07 o
  -1  11   5        972.01        938.85       120.69 o
   0  11   5        103.91         90.07       119.37 o
   1  11   5       1258.29       1349.49       131.72 o
   2  11   5          4.15        -45.28       129.75 o
   3  11   5       2100.98       2257.22       125.96 o
   4  11   5         12.77        179.14       126.78 o
   5  11   5        853.85        765.80       127.44 o
   6  11   5        211.27        136.66       132.05 o
   7  11   5         58.91        172.39       131.39 o
   8  11   5        540.83        506.14       130.40 o
  -8  12   5        262.10        223.93       138.97 o
  -7  12   5        614.83        692.20       127.77 o
  -6  12   5        352.86        392.20       127.44 o
  -5  12   5       1779.62       1930.06       130.08 o
  -4  12   5        182.17        223.60       125.47 o
  -3  12   5       1598.15       1836.54       129.25 o
  -2  12   5        672.72        695.33       126.78 o
  -1  12   5        779.58        777.16       127.11 o
   0  12   5        465.40        502.85       123.82 o
   1  12   5          3.95         56.31       123.82 o
   2  12   5          0.04        -76.07       127.28 o
   3  12   5        616.62        515.69       126.62 o
   4  12   5         88.95         66.36       122.83 o
   5  12   5        626.06        705.37       127.94 o
   6  12   5         22.75        -13.83       129.75 o
   7  12   5        614.51        662.56       136.99 o
  -7  13   5        247.78        185.89       133.04 o
  -6  13   5        433.55        450.98       134.52 o
  -5  13   5         95.59          6.09       127.94 o
  -4  13   5         18.94        -10.54       125.96 o
  -3  13   5          7.32        100.93       132.55 o
  -2  13   5          7.42        -12.84       131.56 o
  -1  13   5         73.92         69.65       125.14 o
   0  13   5          4.91         -5.27       124.81 o
   1  13   5       1032.38       1046.86       130.40 o
   2  13   5        237.95        258.83       136.00 o
   3  13   5       1250.00       1197.03       128.43 o
   4  13   5        289.27        310.86       128.59 o
   5  13   5        615.12        659.93       128.59 o
   6  13   5          2.06         -3.13       133.86 o
  -6  14   5        545.21        449.01       128.10 o
  -5  14   5         34.48        103.24       133.70 o
  -4  14   5        540.65        462.02       133.20 o
  -3  14   5         10.40         19.92       136.00 o
  -2  14   5       1992.59       1889.06       129.09 o
  -1  14   5        238.18        206.47       129.25 o
   0  14   5       1163.53       1109.76       128.26 o
   1  14   5        395.66        367.83       129.42 o
   2  14   5        131.65        177.17       135.18 o
   3  14   5        162.16        101.26       130.08 o
   4  14   5        167.96          1.32       131.72 o
   5  14   5          0.51        -87.10       129.91 o
   6  14   5         52.63         -8.23       135.84 o
  -5  15   5         91.80          5.10       138.47 o
  -4  15   5        338.11        324.70       133.37 o
  -3  15   5         66.33          0.33       133.04 o
  -2  15   5        554.31        614.81       132.22 o
  -1  15   5          4.79          0.82       132.71 o
   0  15   5        521.53        542.37       129.91 o
   1  15   5       1086.45       1031.71       138.31 o
   2  15   5       2271.21       2170.62       137.81 o
   3  15   5       1560.39       1296.80       129.75 o
   4  15   5       1800.02       1888.07       134.52 o
  -3  16   5         94.82        226.40       132.22 o
  -2  16   5        140.16        103.57       133.70 o
  -1  16   5         11.03         54.99       136.99 o
   0  16   5        111.72         93.19       135.67 o
   1  16   5        516.66        470.91       138.97 o
   2  16   5         34.51        -52.85       138.14 o
   3  16   5        423.54        579.25       132.71 o
 -10   0   6        110.34        224.59       143.25 o
  -8   0   6       7608.71       7477.87       153.13 o
  -6   0   6      42506.94      41731.56       202.52 o
  -4   0   6          6.05         39.35       139.30 o
  -2   0   6      60182.75      65611.30       263.77 o
   0   0   6       1768.90       1621.34       120.86 o
   2   0   6      24106.07      23079.37       166.63 o
   4   0   6       4357.48       3986.90       152.47 o
   6   0   6      46192.08      44889.60       196.43 o
   8   0   6       3969.64       3954.79       146.71 o
  10   0   6       1245.96       1570.79       146.21 o
 -11   1   6          6.09         23.05       130.08 o
 -10   1   6      12154.98      11832.27       151.48 o
  -9   1   6       5653.99       5456.59       149.34 o
  -8   1   6       6622.16       6423.10       144.40 o
  -7   1   6       2001.43       1925.94       149.34 o
  -6   1   6        783.13        803.51       146.71 o
  -5   1   6        298.78        261.47       143.74 o
  -4   1   6      32026.59      34307.04       198.24 o
  -3   1   6        129.05        259.49       145.55 o
  -2   1   6      57120.23      63583.44       257.19 o
  -1   1   6       1545.05       1730.34       130.57 o
   0   1   6       2366.86       2492.02       125.14 o
   1   1   6       2516.41       2611.56       119.87 o
   2   1   6      93497.35      87717.91       256.36 o
   3   1   6         32.37         54.01       131.39 o
   4   1   6      21334.81      20839.76       166.46 o
   5   1   6         25.10        104.39       122.67 o
   6   1   6        483.01        549.94       144.40 o
   7   1   6        353.00        409.49       146.21 o
   8   1   6      11059.12      11240.51       147.36 o
   9   1   6       1301.72       1300.26       142.42 o
  10   1   6      12422.63      13383.14       160.21 o
 -11   2   6          7.91         20.09       138.47 o
 -10   2   6       1305.22       1157.67       138.80 o
  -9   2   6        850.21        853.56       147.69 o
  -8   2   6      21880.77      21369.95       168.77 o
  -7   2   6       2306.86       2307.44       139.95 o
  -6   2   6      39722.61      40245.24       193.80 o
  -5   2   6       6109.74       6112.07       149.34 o
  -4   2   6       8033.49       8171.06       164.98 o
  -3   2   6       5628.66       5602.14       155.27 o
  -2   2   6      10937.64      12265.31       155.76 o
  -1   2   6       4043.43       5250.45       129.09 o
   0   2   6      27465.30      28298.69       191.00 o
   1   2   6       1192.83        894.56       120.20 o
   2   2   6       3892.57       3997.27       128.10 o
   3   2   6      11101.90      10813.07       149.34 o
   4   2   6      24130.56      23247.81       171.90 o
   5   2   6       3142.40       3239.87       134.19 o
   6   2   6      34659.68      34940.13       184.58 o
   7   2   6       2140.95       2180.00       149.67 o
   8   2   6       5325.20       5612.02       146.21 o
   9   2   6        139.85        172.06       155.93 o
  10   2   6        136.53        306.25       142.75 o
 -11   3   6         15.60        -31.94       135.02 o
 -10   3   6      12976.86      12772.93       155.93 o
  -9   3   6       3782.00       3911.16       143.74 o
  -8   3   6       4430.79       4308.63       142.10 o
  -7   3   6       1975.76       1921.50       144.57 o
  -6   3   6      11240.30      11690.01       153.62 o
  -5   3   6         16.70        -31.94       133.70 o
  -4   3   6      26404.83      27396.56       180.79 o
  -3   3   6        435.39        541.05       136.17 o
  -2   3   6      32483.96      32915.55       178.65 o
  -1   3   6       2884.78       3180.93       134.03 o
   0   3   6       3797.85       3773.18       130.57 o
   1   3   6       3784.26       3768.24       135.18 o
   2   3   6      45390.74      44526.21       195.44 o
   3   3   6        554.91        585.83       133.53 o
   4   3   6      10503.79       9897.77       146.38 o
   5   3   6        152.95        166.96       131.56 o
   6   3   6       1110.07       1039.62       136.50 o
   7   3   6       3188.27       3486.69       151.48 o
   8   3   6       4589.38       4833.05       158.89 o
   9   3   6       3183.08       3530.15       150.00 o
  10   3   6       6918.89       7175.73       156.09 o
 -11   4   6       1278.89       1361.35       145.72 o
 -10   4   6        844.26        821.45       147.86 o
  -9   4   6         90.46        125.14       135.51 o
  -8   4   6      10282.79      10514.89       155.27 o
  -7   4   6        334.16        408.67       140.61 o
  -6   4   6       5948.04       6164.10       145.06 o
  -5   4   6       1103.96       1198.34       139.79 o
  -4   4   6       1537.62       1666.12       137.49 o
  -3   4   6       1168.13       1212.50       142.26 o
  -2   4   6      74723.54      75205.45       235.78 o
  -1   4   6       7778.72       7878.14       140.28 o
   0   4   6     146493.73     141161.38       301.81 o
   1   4   6       5994.00       5913.83       135.84 o
   2   4   6      21132.45      20883.07       167.95 o
   3   4   6        729.15        807.79       117.73 o
   4   4   6        168.46        223.60       134.69 o
   5   4   6       5033.44       4949.46       143.74 o
   6   4   6      15385.16      15328.67       154.94 o
   7   4   6        870.22        703.89       140.61 o
   8   4   6       9896.28      10135.86       167.78 o
   9   4   6         82.95         15.64       159.22 o
  10   4   6         69.22         93.36       140.94 o
 -10   5   6       4232.92       4181.19       146.21 o
  -9   5   6       1500.87       1610.14       145.22 o
  -8   5   6        186.29        222.61       137.49 o
  -7   5   6         12.01        -24.86       142.10 o
  -6   5   6      19777.86      19904.87       156.91 o
  -5   5   6       4307.92       4410.22       141.77 o
  -4   5   6      49999.79      49686.91       198.74 o
  -3   5   6       6883.12       6768.21       137.65 o
  -2   5   6      18870.52      18446.21       152.14 o
  -1   5   6       4352.61       4594.14       133.86 o
   0   5   6        635.54        545.49       124.81 o
   1   5   6       6557.62       6389.68       136.99 o
   2   5   6      19875.83      19224.03       141.11 o
   3   5   6      18670.38      18870.35       149.01 o
   4   5   6      37455.50      37721.77       177.00 o
   5   5   6        202.89        184.08       136.99 o
   6   5   6       5527.38       5565.26       144.73 o
   7   5   6        489.54        462.34       147.69 o
   8   5   6       3915.64       3895.02       151.15 o
   9   5   6       1003.43        912.51       154.44 o
  10   5   6       3590.13       3397.28       165.48 o
 -10   6   6        595.28        505.32       136.66 o
  -9   6   6       4892.30       4747.93       145.39 o
  -8   6   6      10663.60      11131.68       154.61 o
  -7   6   6      16071.77      16541.67       153.95 o
  -6   6   6       4137.15       4366.75       136.00 o
  -5   6   6      21578.57      21127.08       157.74 o
  -4   6   6       1466.95       1389.83       129.58 o
  -3   6   6       1456.37       1485.83       125.96 o
  -2   6   6      11385.37      10931.95       141.93 o
  -1   6   6       1771.97       1988.68       124.48 o
   0   6   6      25067.07      23460.04       153.29 o
   1   6   6       2041.40       2015.68       126.12 o
   2   6   6       6755.66       6719.81       127.28 o
   3   6   6        485.43        547.31       110.15 o
   4   6   6        548.26        557.68       127.77 o
   5   6   6      12160.14      12318.33       147.03 o
   6   6   6       3697.84       3513.52       134.52 o
   7   6   6       4348.00       4353.91       144.73 o
   8   6   6       4186.96       4199.96       148.02 o
   9   6   6        688.30        693.19       150.99 o
 -10   7   6       5678.67       5497.26       143.08 o
  -9   7   6        122.92          8.89       136.33 o
  -8   7   6       1298.26       1384.24       140.78 o
  -7   7   6        409.96        475.02       137.81 o
  -6   7   6        713.42        870.52       132.38 o
  -5   7   6      10257.44      10628.83       146.71 o
  -4   7   6      13246.32      13251.08       150.99 o
  -3   7   6      25286.29      24370.25       156.58 o
  -2   7   6       1054.04       1060.86       125.14 o
  -1   7   6       1326.01       1336.65       123.32 o
   0   7   6         86.03        116.08       120.36 o
   1   7   6      16705.58      16809.23       153.13 o
   2   7   6       6131.90       6213.00       127.61 o
   3   7   6      16937.07      17337.27       141.11 o
   4   7   6      14167.80      14147.95       150.66 o
   5   7   6       6747.69       6316.08       139.46 o
   6   7   6        463.24        416.24       139.79 o
   7   7   6       1516.84       1445.49       135.67 o
   8   7   6       3782.52       3631.09       133.53 o
   9   7   6        448.24        482.10       138.80 o
 -10   8   6        673.07        601.48       137.81 o
  -9   8   6         46.98         11.20       136.99 o
  -8   8   6       7360.58       7944.82       147.86 o
  -7   8   6        325.29        287.65       133.04 o
  -6   8   6      11240.67      11427.56       146.71 o
  -5   8   6       2144.60       2224.95       139.46 o
  -4   8   6       3134.08       3000.80       133.70 o
  -3   8   6      21907.57      22454.68       156.42 o
  -2   8   6        339.45        348.57       121.18 o
  -1   8   6      27847.41      27938.11       154.61 o
   0   8   6       1357.20       1442.69       115.42 o
   1   8   6      17670.72      17357.69       149.67 o
   2   8   6        352.36        383.15       117.07 o
   3   8   6       7708.19       7758.27       126.95 o
   4   8   6       6830.50       7008.94       127.11 o
   5   8   6        181.72        183.75       131.39 o
   6   8   6       4794.75       4485.14       136.66 o
   7   8   6       1411.01       1073.70       133.70 o
   8   8   6       2186.77       2077.26       137.81 o
   9   8   6         20.65       -159.38       132.05 o
  -9   9   6       1105.42       1106.63       140.12 o
  -8   9   6        466.57        555.04       137.16 o
  -7   9   6        869.34        893.57       129.75 o
  -6   9   6       1027.29        970.63       130.90 o
  -5   9   6        615.81        831.17       132.71 o
  -4   9   6      12316.27      12366.24       144.07 o
  -3   9   6       3606.37       4011.76       132.87 o
  -2   9   6        767.75        699.77       129.09 o
  -1   9   6       6339.25       6554.49       132.55 o
   0   9   6       2993.85       2980.71       123.65 o
   1   9   6       4397.95       4439.20       133.53 o
   2   9   6       2821.67       2988.45       123.00 o
   3   9   6       2057.87       2161.89       129.91 o
   4   9   6       6638.42       7021.29       135.84 o
   5   9   6         71.97        134.85       132.55 o
   6   9   6        297.80        202.19       137.65 o
   7   9   6        379.06        366.02       137.32 o
   8   9   6       1959.97       2161.23       131.39 o
  -9  10   6        501.55        426.45       136.33 o
  -8  10   6       4296.69       4221.86       137.32 o
  -7  10   6       4354.96       4528.94       141.27 o
  -6  10   6       2436.42       2638.23       134.52 o
  -5  10   6         62.40        -42.48       140.28 o
  -4  10   6       1228.66       1287.58       123.98 o
  -3  10   6        341.82        369.97       126.95 o
  -2  10   6       7019.36       7015.52       135.34 o
  -1  10   6       2150.48       2261.50       132.05 o
   0  10   6      20973.26      21907.37       152.63 o
   1  10   6       2926.31       2843.55       123.16 o
   2  10   6       3912.11       3837.07       121.68 o
   3  10   6          5.52         87.27       122.83 o
   4  10   6       1086.06       1114.04       122.01 o
   5  10   6       1411.22       1284.95       133.53 o
   6  10   6       6282.74       5730.90       139.95 o
   7  10   6       3098.91       2956.83       138.80 o
   8  10   6       3759.16       3380.32       138.97 o
  -8  11   6       1169.88       1168.87       134.36 o
  -7  11   6        254.28        363.72       137.49 o
  -6  11   6        958.07        907.40       133.04 o
  -5  11   6       1734.12       1760.47       137.65 o
  -4  11   6       3578.70       3545.96       134.52 o
  -3  11   6       3001.23       3032.08       126.12 o
  -2  11   6       5027.79       5166.97       129.91 o
  -1  11   6         29.27         22.72       124.64 o
   0  11   6          9.13         57.30       125.47 o
   1  11   6       1291.94       1450.26       129.09 o
   2  11   6       2415.07       2493.83       123.65 o
   3  11   6       1965.98       1941.09       131.39 o
   4  11   6       1380.79       1424.41       125.30 o
   5  11   6        821.55        872.49       125.79 o
   6  11   6         30.98        -86.28       133.20 o
   7  11   6        889.97        795.77       139.63 o
  -7  12   6       8069.33       7970.34       145.55 o
  -6  12   6       9559.38       9568.30       142.75 o
  -5  12   6       6611.92       6818.76       138.14 o
  -4  12   6       2430.42       2613.20       136.50 o
  -3  12   6        134.76         47.58       122.01 o
  -2  12   6        160.51        171.24       127.28 o
  -1  12   6        879.33        859.32       127.11 o
   0  12   6       1514.71       1562.72       128.43 o
   1  12   6        129.77        193.14       133.70 o
   2  12   6        568.77        524.91       128.76 o
   3  12   6       1430.85       1365.63       132.05 o
   4  12   6       3830.09       3687.23       127.94 o
   5  12   6       3708.63       3829.00       134.19 o
   6  12   6       7871.74       8301.13       142.10 o
   7  12   6       4699.01       4672.68       142.59 o
  -7  13   6         11.02         95.50       134.85 o
  -6  13   6        494.33        572.33       138.80 o
  -5  13   6       5906.01       5611.86       144.73 o
  -4  13   6       5161.40       5389.91       136.83 o
  -3  13   6       5088.95       5039.69       137.65 o
  -2  13   6       3357.19       3327.47       135.34 o
  -1  13   6        310.13        460.86       129.58 o
   0  13   6        508.43        432.87       129.09 o
   1  13   6       1010.88       1002.08       134.03 o
   2  13   6       6448.57       6933.85       134.19 o
   3  13   6       9404.71       9323.62       147.69 o
   4  13   6       5959.04       5603.30       149.01 o
   5  13   6       3376.02       3333.23       129.25 o
   6  13   6        349.63        257.52       130.57 o
  -6  14   6       2622.00       2522.31       140.61 o
  -5  14   6        128.11         45.44       130.73 o
  -4  14   6          6.82         13.83       136.33 o
  -3  14   6       1179.25       1109.92       134.36 o
  -2  14   6       6535.24       6237.70       137.49 o
  -1  14   6       8160.26       7735.22       144.73 o
   0  14   6       9207.30       9119.13       143.58 o
   1  14   6       8060.23       7997.18       145.88 o
   2  14   6       2286.20       2048.44       135.51 o
   3  14   6         85.47        117.89       134.36 o
   4  14   6        711.10        745.22       134.19 o
   5  14   6       2026.56       1908.00       132.87 o
  -5  15   6       4169.17       3989.86       147.03 o
  -4  15   6       6839.28       6432.32       144.89 o
  -3  15   6       6611.24       6307.52       143.74 o
  -2  15   6        935.83        856.69       131.89 o
  -1  15   6        488.23        473.71       135.02 o
   0  15   6         16.88         22.06       138.31 o
   1  15   6        450.50        382.16       134.03 o
   2  15   6       2985.85       2974.45       130.24 o
   3  15   6       4405.30       4985.68       136.17 o
   4  15   6       4723.34       4397.87       147.36 o
  -3  16   6        127.09        110.15       135.51 o
  -2  16   6       2355.24       1996.25       138.31 o
  -1  16   6       4101.01       3957.10       144.73 o
   0  16   6       3054.41       2764.35       136.83 o
   1  16   6       2167.78       1965.29       141.77 o
   2  16   6       1148.87       1135.45       132.87 o
 -11   0   7        436.54        345.77       133.70 o
  -9   0   7        303.66        338.03       133.37 o
  -7   0   7         35.09         68.33       143.41 o
  -5   0   7       1498.07       1610.63       138.47 o
  -3   0   7       1325.17       1499.16       161.36 o
  -1   0   7        674.86        613.00       132.22 o
   1   0   7       1075.67        994.83       118.55 o
   3   0   7         29.18         -4.94       125.63 o
   5   0   7        288.02        355.98       150.49 o
   7   0   7         92.13        127.94       141.60 o
   9   0   7         19.16          0.82       150.16 o
 -11   1   7        111.45        117.89       131.56 o
 -10   1   7       2442.50       2306.13       134.19 o
  -9   1   7          9.79        -49.23       133.04 o
  -8   1   7       1700.70       1730.17       146.54 o
  -7   1   7        569.06        541.54       138.64 o
  -6   1   7          0.90         63.23       137.98 o
  -5   1   7       1116.27       1133.47       140.12 o
  -4   1   7        718.78        879.41       138.80 o
  -3   1   7       1156.30       1342.08       148.35 o
  -2   1   7          8.03        -26.34       141.60 o
  -1   1   7       2220.09       2283.73       139.13 o
   0   1   7       5880.87       5975.25       139.30 o
   1   1   7       2632.68       2656.67       125.96 o
   2   1   7        511.94        458.56       120.20 o
   3   1   7       2237.63       2080.06       130.57 o
   4   1   7          8.82         72.61       133.70 o
   5   1   7       1913.68       1863.05       144.89 o
   6   1   7        520.89        450.82       143.41 o
   7   1   7       1825.88       1917.87       138.14 o
   8   1   7        102.03        125.79       143.25 o
   9   1   7        298.36        168.93       148.19 o
  10   1   7        321.53        348.73       145.06 o
 -11   2   7        147.68        120.36       134.19 o
 -10   2   7         41.60         79.03       137.65 o
  -9   2   7         73.45        142.10       140.45 o
  -8   2   7       1388.58       1274.58       144.07 o
  -7   2   7        812.63        796.75       132.55 o
  -6   2   7        620.79        611.19       145.06 o
  -5   2   7       2888.15       2935.43       142.10 o
  -4   2   7        405.68        452.79       147.36 o
  -3   2   7        221.29        283.37       150.00 o
  -2   2   7       1334.82       1393.29       135.02 o
  -1   2   7       4067.99       4134.92       127.28 o
   0   2   7          6.73         48.57       135.34 o
   1   2   7        122.45         96.82       123.49 o
   2   2   7        741.42        807.29       124.15 o
   3   2   7          7.15         18.44       121.68 o
   4   2   7         48.89         66.03       132.38 o
   5   2   7        813.07        743.90       135.67 o
   6   2   7       1965.35       2132.25       141.93 o
   7   2   7       1179.00       1240.66       150.00 o
   8   2   7        945.38        886.16       142.59 o
   9   2   7        753.83        753.12       144.07 o
  10   2   7        385.57        353.51       146.71 o
 -11   3   7        599.57        586.33       137.65 o
 -10   3   7          1.19         60.76       141.60 o
  -9   3   7        198.79        298.19       132.71 o
  -8   3   7        667.63        580.40       136.33 o
  -7   3   7        126.49        213.72       140.78 o
  -6   3   7       1308.60       1290.22       134.52 o
  -5   3   7        124.50        127.28       142.92 o
  -4   3   7         42.01         84.63       140.45 o
  -3   3   7        458.39        582.54       138.97 o
  -2   3   7        179.64        208.45       124.48 o
  -1   3   7          4.74         19.10       118.55 o
   0   3   7       1532.22       1599.27       133.37 o
   1   3   7        226.24        201.86       126.95 o
   2   3   7        878.87        982.32       124.97 o
   3   3   7       2593.36       2373.80       128.10 o
   4   3   7       2142.81       2072.15       131.72 o
   5   3   7       2961.36       3040.97       141.11 o
   6   3   7       3513.51       3802.65       138.64 o
   7   3   7       1581.83       1547.41       153.29 o
   8   3   7       2417.86       2447.56       148.85 o
   9   3   7       1100.50       1232.75       142.92 o
  10   3   7       1172.99       1150.92       148.35 o
 -10   4   7         36.21         35.07       140.94 o
  -9   4   7        181.06        133.37       136.99 o
  -8   4   7       1860.18       1631.87       140.78 o
  -7   4   7       1367.74       1324.96       142.75 o
  -6   4   7       1000.53        934.57       138.47 o
  -5   4   7       3314.27       3423.46       144.57 o
  -4   4   7        642.98        851.58       134.69 o
  -3   4   7        720.85        742.91       137.49 o
  -2   4   7        209.94        214.21       122.67 o
  -1   4   7          1.64          6.75       122.67 o
   0   4   7        139.74        108.51       132.38 o
   1   4   7        168.74        167.12       131.72 o
   2   4   7        354.87        400.27       129.42 o
   3   4   7        105.00         64.21       133.86 o
   4   4   7        182.82        184.58       136.00 o
   5   4   7         28.86        -28.65       143.91 o
   6   4   7          2.59         57.13       134.52 o
   7   4   7        440.94        489.51       142.26 o
   8   4   7        243.41        126.45       146.38 o
   9   4   7         14.81       -133.20       147.03 o
  10   4   7        118.75        124.48       152.47 o
 -10   5   7         27.46         74.42       140.94 o
  -9   5   7       1822.98       1797.18       140.78 o
  -8   5   7        354.09        216.85       134.69 o
  -7   5   7       1067.18       1197.68       138.64 o
  -6   5   7        760.02        756.58       136.99 o
  -5   5   7         55.67         68.00       137.98 o
  -4   5   7       1775.67       1690.49       133.37 o
  -3   5   7        884.20        888.96       131.89 o
  -2   5   7       2084.22       2060.79       133.86 o
  -1   5   7       2507.65       2513.75       127.11 o
   0   5   7       1982.27       1845.76       129.25 o
   1   5   7       1606.55       1581.98       123.82 o
   2   5   7       3593.19       3493.11       119.04 o
   3   5   7       1581.81       1713.21       117.89 o
   4   5   7         29.71         76.56       125.79 o
   5   5   7        504.19        478.15       123.98 o
   6   5   7        573.74        634.74       146.54 o
   7   5   7          5.86        102.25       131.06 o
   8   5   7        213.17        293.74       143.58 o
   9   5   7        259.36        368.16       156.91 o
 -10   6   7        569.17        626.17       135.67 o
  -9   6   7         39.10          8.07       136.33 o
  -8   6   7        585.35        700.43       135.84 o
  -7   6   7          1.21        -76.73       129.42 o
  -6   6   7       2010.62       2123.03       140.12 o
  -5   6   7          5.52          8.23       129.75 o
  -4   6   7        484.27        592.26       133.37 o
  -3   6   7         32.18         16.14       119.70 o
  -2   6   7       2766.64       2827.58       131.56 o
  -1   6   7        335.31        311.36       128.59 o
   0   6   7       2651.33       2697.01       125.79 o
   1   6   7         57.67         13.83       122.50 o
   2   6   7        384.78        406.86       114.27 o
   3   6   7       1021.50       1013.60       121.35 o
   4   6   7       2084.62       2001.85       126.78 o
   5   6   7         23.96         23.22       124.48 o
   6   6   7       2413.76       2322.26       126.12 o
   7   6   7       1110.86       1146.81       129.75 o
   8   6   7        215.04        270.36       133.53 o
   9   6   7        410.55        459.05       145.39 o
 -10   7   7       1026.10        997.47       139.95 o
  -9   7   7        272.69        196.76       135.34 o
  -8   7   7        871.40        872.66       138.47 o
  -7   7   7       1489.43       1497.68       131.23 o
  -6   7   7         79.79        154.61       142.10 o
  -5   7   7        886.97        910.36       130.24 o
  -4   7   7         43.72         17.62       132.87 o
  -3   7   7        346.61        360.42       130.40 o
  -2   7   7         45.14         54.66       123.32 o
  -1   7   7       1658.66       1680.94       126.62 o
   0   7   7          0.60         28.16       117.89 o
   1   7   7       4693.72       4894.30       125.47 o
   2   7   7        658.32        748.68       119.54 o
   3   7   7       4018.70       4293.98       128.59 o
   4   7   7        813.97        786.05       131.56 o
   5   7   7       1999.29       1884.29       130.08 o
   6   7   7        637.94        684.30       131.56 o
   7   7   7        571.15        454.44       132.05 o
   8   7   7        999.63       1122.60       140.28 o
   9   7   7        490.50        490.83       134.19 o
  -9   8   7          4.76         41.49       137.49 o
  -8   8   7         13.37         82.33       134.36 o
  -7   8   7         31.96        -22.23       136.17 o
  -6   8   7        365.87        326.67       143.41 o
  -5   8   7         51.25          2.96       132.05 o
  -4   8   7        968.43       1077.16       133.04 o
  -3   8   7        677.35        609.38       136.83 o
  -2   8   7        475.66        535.94       123.00 o
  -1   8   7        276.84        286.00       124.31 o
   0   8   7        473.08        673.26       123.32 o
   1   8   7          1.67         39.35       128.92 o
   2   8   7       1421.54       1377.32       131.89 o
   3   8   7       1748.86       1875.89       124.15 o
   4   8   7       1101.74       1222.55       126.62 o
   5   8   7       2345.51       2127.81       134.85 o
   6   8   7        126.50        126.62       135.34 o
   7   8   7         76.55         14.32       131.23 o
   8   8   7        162.85        130.90       129.75 o
   9   8   7          2.64         -8.56       137.65 o
  -9   9   7         28.55        -44.13       137.32 o
  -8   9   7        607.05        598.68       139.30 o
  -7   9   7        766.13        848.13       136.50 o
  -6   9   7         98.49        157.41       129.75 o
  -5   9   7       1006.36       1098.23       135.34 o
  -4   9   7        843.11        858.83       135.51 o
  -3   9   7       1682.12       1711.89       130.90 o
  -2   9   7        552.29        635.23       128.10 o
  -1   9   7        511.31        535.45       126.62 o
   0   9   7          3.45         45.44       125.14 o
   1   9   7          0.34        -34.08       120.20 o
   2   9   7         62.90        138.97       127.28 o
   3   9   7        163.93        118.88       123.00 o
   4   9   7         17.33         21.08       116.41 o
   5   9   7        692.16        757.73       137.65 o
   6   9   7        425.02        535.94       128.92 o
   7   9   7       1005.79       1083.41       125.96 o
   8   9   7       1778.47       1883.79       136.33 o
  -8  10   7        596.77        616.30       140.45 o
  -7  10   7       1769.91       1688.51       140.45 o
  -6  10   7         30.19         68.50       129.58 o
  -5  10   7         42.21         14.16       131.39 o
  -4  10   7        175.18         87.60       131.72 o
  -3  10   7         17.34        -67.67       127.77 o
  -2  10   7        839.43        748.51       130.08 o
  -1  10   7        211.68        169.76       122.17 o
   0  10   7        110.11        121.02       122.83 o
   1  10   7         88.29         74.75       131.56 o
   2  10   7         50.39         82.49       122.01 o
   3  10   7        112.30         54.66       123.16 o
   4  10   7          1.31        -80.68       123.00 o
   5  10   7          3.62          6.42       131.23 o
   6  10   7        427.23        319.43       132.22 o
   7  10   7          0.31        -57.63       143.58 o
   8  10   7         70.23         44.46       134.36 o
  -8  11   7        213.37         75.90       140.61 o
  -7  11   7        553.12        545.82       136.99 o
  -6  11   7          0.73          9.71       132.38 o
  -5  11   7       2023.48       2166.50       131.06 o
  -4  11   7        794.25        830.18       131.23 o
  -3  11   7       3105.95       3151.95       136.50 o
  -2  11   7        400.20        374.26       130.90 o
  -1  11   7       1447.29       1482.20       136.99 o
   0  11   7        296.66        239.90       123.49 o
   1  11   7       1807.51       1844.60       129.75 o
   2  11   7       1643.72       1582.97       135.18 o
   3  11   7       1103.15       1143.02       124.31 o
   4  11   7        467.55        434.85       128.26 o
   5  11   7         62.39        119.87       133.86 o
   6  11   7        485.01        505.15       141.11 o
   7  11   7         27.67         32.93       135.18 o
  -7  12   7        654.18        682.49       132.05 o
  -6  12   7        315.46        264.43       133.04 o
  -5  12   7         51.14         79.86       133.37 o
  -4  12   7        166.81        196.60       129.75 o
  -3  12   7         66.46         32.44       136.50 o
  -2  12   7         34.84          7.08       130.08 o
  -1  12   7         56.05         52.03       126.12 o
   0  12   7         13.12         27.99       127.28 o
   1  12   7       2455.32       2588.51       130.08 o
   2  12   7        164.01        144.73       123.65 o
   3  12   7       3414.38       3526.53       131.56 o
   4  12   7        308.82        237.10       132.38 o
   5  12   7       1586.01       1463.27       131.89 o
   6  12   7         55.19         10.70       138.97 o
  -6  13   7        105.56         57.96       134.69 o
  -5  13   7         52.04         29.64       132.22 o
  -4  13   7         31.15        -69.32       131.06 o
  -3  13   7        194.07        187.70       130.90 o
  -2  13   7        708.95        706.52       129.91 o
  -1  13   7        381.58        407.68       129.25 o
   0  13   7        517.42        512.73       132.05 o
   1  13   7         54.87        108.01       133.53 o
   2  13   7        194.91        142.42       125.30 o
   3  13   7       1013.64        899.50       138.80 o
   4  13   7        552.37        393.85       135.51 o
   5  13   7         60.03         29.14       127.11 o
   6  13   7        845.45        835.45       134.19 o
  -5  14   7        500.61        414.10       133.20 o
  -4  14   7         24.10        120.36       129.91 o
  -3  14   7        548.01        532.98       129.09 o
  -2  14   7          4.17         25.19       129.58 o
  -1  14   7        513.38        383.48       132.38 o
   0  14   7        189.63        157.90       133.04 o
   1  14   7        288.51        245.99       133.20 o
   2  14   7        624.12        649.88       123.82 o
   3  14   7         62.96         69.48       131.72 o
   4  14   7        396.08        476.34       136.33 o
   5  14   7          6.65         33.92       130.57 o
  -4  15   7       1967.16       1839.01       137.32 o
  -3  15   7         10.85        -12.02       135.84 o
  -2  15   7       1637.11       1638.62       135.18 o
  -1  15   7         15.46         47.58       130.73 o
   0  15   7        944.41        845.82       135.18 o
   1  15   7        136.14        204.99       132.71 o
   2  15   7        410.18        383.97       130.90 o
   3  15   7       1052.76        922.22       136.33 o
  -2  16   7         16.84       -153.79       132.05 o
  -1  16   7         84.53         68.33       133.86 o
   0  16   7        757.89        734.85       136.00 o
   1  16   7          3.76         24.37       140.12 o
 -10   0   8      12212.19      11674.86       146.87 o
  -8   0   8        352.34        349.56       134.52 o
  -6   0   8       8859.27       8829.34       149.01 o
  -4   0   8      33743.37      34242.98       192.81 o
  -2   0   8      58661.97      61858.54       245.17 o
   0   0   8      13898.89      13420.18       138.14 o
   2   0   8       4273.15       4059.51       125.30 o
   4   0   8      16970.57      16382.94       166.96 o
   6   0   8      12241.21      11767.56       165.31 o
   8   0   8        114.91        155.10       145.88 o
  10   0   8       6973.99       7971.17       156.75 o
 -10   1   8         26.27         18.77       132.22 o
  -9   1   8        476.09        558.01       139.63 o
  -8   1   8       7493.44       7359.81       149.18 o
  -7   1   8       1281.18       1349.82       141.11 o
  -6   1   8      43394.67      43069.20       194.29 o
  -5   1   8       6680.36       6812.01       153.29 o
  -4   1   8       2369.72       2444.27       144.40 o
  -3   1   8       3496.88       3560.12       142.10 o
  -2   1   8      11891.50      12830.56       165.48 o
  -1   1   8       7308.20       7258.06       143.08 o
   0   1   8      38584.38      37633.19       180.46 o
   1   1   8      13040.24      12930.67       143.58 o
   2   1   8      54723.92      53589.84       203.84 o
   3   1   8       6464.11       6563.88       138.14 o
   4   1   8        223.38        280.57       136.00 o
   5   1   8        515.98        483.26       141.93 o
   6   1   8       4573.15       4644.69       159.71 o
   7   1   8         10.48         96.82       134.03 o
   8   1   8       7130.42       7887.36       155.60 o
   9   1   8          0.79         96.32       147.20 o
  10   1   8       1666.85       1853.82       150.82 o
 -10   2   8      10342.04       9920.33       150.66 o
  -9   2   8          7.66        -19.10       142.10 o
  -8   2   8       5188.79       5145.40       142.59 o
  -7   2   8       5738.68       5499.73       144.24 o
  -6   2   8          3.27         -8.23       145.06 o
  -5   2   8       2354.22       2354.86       148.35 o
  -4   2   8       7384.42       7509.32       152.14 o
  -3   2   8       4497.98       4752.04       142.59 o
  -2   2   8      14459.89      14935.81       153.13 o
  -1   2   8       5576.95       5570.20       133.86 o
   0   2   8        136.85        222.78       129.58 o
   1   2   8       2648.12       2886.86       133.86 o
   2   2   8      10487.62       9793.87       129.25 o
   3   2   8       1095.05       1073.70       129.91 o
   4   2   8      26742.19      26121.99       167.62 o
   5   2   8       6143.60       6051.65       142.59 o
   6   2   8       9295.52       9198.82       154.94 o
   7   2   8        415.12        353.02       153.29 o
   8   2   8       1740.71       1516.95       146.87 o
   9   2   8          2.38          0.49       143.58 o
  10   2   8       5796.89       5645.45       158.40 o
 -10   3   8       4532.90       4373.34       138.97 o
  -9   3   8       1956.61       1952.95       139.79 o
  -8   3   8        843.30        903.28       134.03 o
  -7   3   8       1543.86       1733.30       143.74 o
  -6   3   8       4348.46       4511.32       147.53 o
  -5   3   8        699.51        698.29       142.10 o
  -4   3   8        490.44        602.63       135.18 o
  -3   3   8       1403.62       1524.68       134.36 o
  -2   3   8       4035.85       3905.73       131.06 o
  -1   3   8        611.69        584.68       124.15 o
   0   3   8      12338.26      11520.58       146.05 o
   1   3   8        798.01        761.19       127.94 o
   2   3   8       3618.97       3470.06       130.40 o
   3   3   8        305.30        350.22       123.82 o
   4   3   8        108.06         73.44       132.71 o
   5   3   8       1000.07        969.80       141.93 o
   6   3   8      11473.19      11728.54       155.76 o
   7   3   8        223.59        249.61       139.46 o
   8   3   8      10749.37      11455.55       172.89 o
   9   3   8        722.31        773.37       149.83 o
 -10   4   8      13341.90      12749.88       156.75 o
  -9   4   8         85.47        141.44       143.25 o
  -8   4   8      10911.70      11036.83       148.85 o
  -7   4   8        345.66        367.18       137.65 o
  -6   4   8         90.33        131.72       135.51 o
  -5   4   8       1937.77       1872.92       141.93 o
  -4   4   8       9176.56       9611.44       151.65 o
  -3   4   8       2446.97       2546.19       137.65 o
  -2   4   8      34738.70      35469.65       172.39 o
  -1   4   8        518.95        719.70       120.20 o
   0   4   8       1365.60       1324.14       121.35 o
   1   4   8          2.77         44.29       120.69 o
   2   4   8       6278.50       6159.82       132.71 o
   3   4   8        394.62        460.37       129.75 o
   4   4   8      13905.43      13533.13       155.27 o
   5   4   8       3262.55       3262.10       147.20 o
   6   4   8       2634.80       2852.11       149.01 o
   7   4   8        296.88        328.48       147.69 o
   8   4   8       6317.25       6356.58       158.73 o
   9   4   8        447.77        261.80       149.01 o
 -10   5   8         82.07         38.20       136.00 o
  -9   5   8        366.89        383.15       137.32 o
  -8   5   8      12169.69      12426.01       149.18 o
  -7   5   8        607.52        712.78       136.99 o
  -6   5   8      27060.58      27628.23       176.34 o
  -5   5   8        854.94        840.22       136.83 o
  -4   5   8      34566.05      35750.22       186.72 o
  -3   5   8       3627.88       3760.01       134.36 o
  -2   5   8        418.82        463.66       119.87 o
  -1   5   8         44.50         74.59       117.89 o
   0   5   8      22955.58      22249.52       159.38 o
   1   5   8       4543.69       4327.90       129.91 o
   2   5   8        744.67        880.23       121.68 o
   3   5   8        430.26        349.39       126.95 o
   4   5   8       6743.00       6732.32       143.25 o
   5   5   8        551.83        523.27       134.52 o
   6   5   8      14617.82      15122.36       147.20 o
   7   5   8         67.13         79.86       155.43 o
   8   5   8      10907.18      10761.87       173.38 o
   9   5   8       1594.93       1757.67       152.14 o
 -10   6   8       8058.63       8031.27       148.19 o
  -9   6   8       1836.53       1864.36       139.46 o
  -8   6   8      16308.52      16007.21       150.82 o
  -7   6   8        915.78       1005.04       142.75 o
  -6   6   8          7.86         53.84       132.55 o
  -5   6   8        763.40        916.95       136.66 o
  -4   6   8      19167.45      18334.24       155.60 o
  -3   6   8        701.81        740.61       132.55 o
  -2   6   8       5494.79       5572.83       132.38 o
  -1   6   8        446.56        413.11       122.50 o
   0   6   8        707.95        792.64       120.53 o
   1   6   8        604.65        619.42       117.73 o
   2   6   8       8173.34       8443.72       133.53 o
   3   6   8       5037.28       5157.09       130.24 o
   4   6   8      26113.77      25638.73       168.28 o
   5   6   8       2144.64       1942.24       132.71 o
   6   6   8       3504.66       3679.33       129.58 o
   7   6   8        146.73        257.35       132.22 o
   8   6   8       1146.90       1251.53       142.75 o
   9   6   8       2215.83       2218.20       151.81 o
  -9   7   8       1101.97       1256.30       137.49 o
  -8   7   8       1658.00       1645.54       136.00 o
  -7   7   8        685.04        824.75       141.60 o
  -6   7   8      13185.27      13169.75       153.29 o
  -5   7   8        491.02        456.75       141.44 o
  -4   7   8       4857.71       4849.02       144.89 o
  -3   7   8        706.64        714.10       135.02 o
  -2   7   8       9740.73       9922.14       145.39 o
  -1   7   8        252.46        216.68       127.61 o
   0   7   8      40064.67      38960.78       174.86 o
   1   7   8       3913.95       3961.87       130.73 o
   2   7   8      19003.44      19597.13       148.02 o
   3   7   8         91.79        114.27       127.94 o
   4   7   8        314.96        274.15       126.78 o
   5   7   8       3221.38       3033.89       131.06 o
   6   7   8       8000.87       7987.80       146.21 o
   7   7   8       2104.05       2225.94       132.55 o
   8   7   8       6502.14       6291.71       146.21 o
   9   7   8        842.10        901.47       138.80 o
  -9   8   8       3991.63       4146.12       136.50 o
  -8   8   8      10188.34      10593.59       154.44 o
  -7   8   8        321.54        399.12       137.98 o
  -6   8   8        354.73        469.26       136.83 o
  -5   8   8        449.72        434.85       141.93 o
  -4   8   8      13543.65      13816.01       153.95 o
  -3   8   8       2244.51       2348.28       136.66 o
  -2   8   8       9086.35       9699.69       146.71 o
  -1   8   8       2789.01       2926.37       126.78 o
   0   8   8       1271.28       1464.59       124.81 o
   1   8   8        897.59        837.42       126.45 o
   2   8   8      13759.22      13869.85       134.69 o
   3   8   8        472.13        490.83       121.51 o
   4   8   8      17881.76      17601.87       154.94 o
   5   8   8        439.36        523.27       127.44 o
   6   8   8       2245.67       2479.67       132.71 o
   7   8   8         53.59         70.31       131.06 o
   8   8   8         95.83        116.57       136.66 o
  -9   9   8        374.82        471.07       137.16 o
  -8   9   8      10415.49      10166.97       149.18 o
  -7   9   8      12591.88      12702.79       149.34 o
  -6   9   8      15862.50      16383.44       164.65 o
  -5   9   8      18022.74      17827.11       157.90 o
  -4   9   8       8154.74       8166.77       145.72 o
  -3   9   8       3373.49       3340.80       132.38 o
  -2   9   8       1058.22       1138.74       122.34 o
  -1   9   8        324.43        560.15       125.30 o
   0   9   8      16935.45      17636.45       150.66 o
   1   9   8        734.41        683.47       127.77 o
   2   9   8      14219.85      14030.39       138.80 o
   3   9   8       1548.02       1511.51       124.97 o
   4   9   8       1284.10       1335.66       133.53 o
   5   9   8       5398.93       5386.78       151.15 o
   6   9   8       4521.12       4786.29       139.95 o
   7   9   8       8834.75       8051.68       143.91 o
   8   9   8       4079.71       3549.75       146.05 o
  -8  10   8       1777.09       1760.63       137.98 o
  -7  10   8        661.05        695.66       141.27 o
  -6  10   8       1739.69       1788.13       134.69 o
  -5  10   8       2449.42       2553.60       140.45 o
  -4  10   8      23341.19      23389.41       162.35 o
  -3  10   8      12273.82      12202.58       148.68 o
  -2  10   8      39642.48      39609.68       176.34 o
  -1  10   8       4318.67       4354.24       137.16 o
   0  10   8      11062.40      11308.84       142.75 o
   1  10   8       2534.55       2419.24       131.89 o
   2  10   8       3051.90       3073.41       123.49 o
   3  10   8      10815.64      10915.32       140.94 o
   4  10   8       6629.17       6291.05       140.28 o
   5  10   8      10250.81       9183.67       154.94 o
   6  10   8        724.05        721.84       139.30 o
   7  10   8        907.56        803.67       136.33 o
  -8  11   8       1905.90       1923.14       134.36 o
  -7  11   8       2329.62       2477.69       139.13 o
  -6  11   8       4021.37       3950.35       135.84 o
  -5  11   8       2010.50       2042.19       134.52 o
  -4  11   8       1956.09       2052.89       141.27 o
  -3  11   8        387.95        418.38       128.92 o
  -2  11   8       2500.48       2514.74       132.05 o
  -1  11   8      22741.26      23338.04       163.17 o
   0  11   8       8850.98       9093.77       138.47 o
   1  11   8      24004.16      24086.88       167.45 o
   2  11   8       4066.43       4059.02       126.12 o
   3  11   8       5178.03       5157.09       141.11 o
   4  11   8        874.41        794.28       124.48 o
   5  11   8         70.95         90.23       129.42 o
   6  11   8       5082.74       4814.44       137.49 o
   7  11   8       2937.05       2994.21       148.85 o
  -7  12   8       1093.71       1027.10       148.35 o
  -6  12   8         13.15          5.43       135.67 o
  -5  12   8       4094.89       3997.11       144.24 o
  -4  12   8       1733.15       1780.72       140.61 o
  -3  12   8       9043.28       8988.56       151.81 o
  -2  12   8       4484.57       4700.51       135.84 o
  -1  12   8       7091.65       6658.23       143.41 o
   0  12   8         24.88         91.05       132.71 o
   1  12   8        109.62         95.66       135.67 o
   2  12   8       4135.79       4045.35       128.76 o
   3  12   8       8362.31       8275.45       140.94 o
   4  12   8       3185.06       3379.17       134.19 o
   5  12   8       2526.28       2568.42       136.50 o
   6  12   8       1472.93       1329.90       135.51 o
  -6  13   8        485.82        431.55       132.55 o
  -5  13   8       8458.83       8406.67       148.02 o
  -4  13   8        222.68        181.28       138.64 o
  -3  13   8        968.14        904.60       137.81 o
  -2  13   8       1642.44       1611.13       141.60 o
  -1  13   8       3017.78       2926.21       135.02 o
   0  13   8       5705.31       5396.66       140.12 o
   1  13   8       7356.78       7218.05       149.01 o
   2  13   8       3352.13       3315.28       133.53 o
   3  13   8       1213.70       1135.28       136.99 o
   4  13   8        507.49        594.40       134.52 o
   5  13   8        670.96        629.96       130.24 o
  -5  14   8       3246.20       3309.19       140.28 o
  -4  14   8       1395.16       1160.80       135.34 o
  -3  14   8       4990.24       4644.69       143.25 o
  -2  14   8       1346.59       1332.86       136.50 o
  -1  14   8       1384.52       1440.05       140.78 o
   0  14   8       1082.35        898.02       131.89 o
   1  14   8        196.00        200.88       143.25 o
   2  14   8        272.89        314.82       127.44 o
   3  14   8       4120.51       3736.79       143.41 o
   4  14   8       1444.97       1291.37       138.14 o
  -4  15   8       1704.38       1566.18       137.65 o
  -3  15   8        287.49        193.96       136.17 o
  -2  15   8        432.46        492.15       133.20 o
  -1  15   8       5600.46       5593.91       148.85 o
   0  15   8        140.89        111.14       133.86 o
   1  15   8       5320.39       5233.98       145.55 o
   2  15   8       1893.73       1707.78       135.34 o
   3  15   8        294.79        208.29       128.26 o
  -9   0   9        580.79        573.98       137.81 o
  -7   0   9       1694.08       1663.82       134.36 o
  -5   0   9       1027.50       1015.91       139.46 o
  -3   0   9       6856.29       6948.01       165.15 o
  -1   0   9       7844.66       8230.00       150.49 o
   1   0   9        297.41        326.01       131.39 o
   3   0   9       6666.38       6798.35       135.34 o
   5   0   9      12656.33      13133.52       166.46 o
   7   0   9       6252.95       6303.89       148.52 o
   9   0   9       5899.95       6204.61       154.28 o
 -10   1   9         45.96         77.55       128.26 o
  -9   1   9        384.93        262.95       138.14 o
  -8   1   9        888.95        822.11       132.55 o
  -7   1   9        214.11        151.15       133.86 o
  -6   1   9         28.76         -2.31       144.40 o
  -5   1   9          6.64         15.15       144.07 o
  -4   1   9        163.70        168.60       137.98 o
  -3   1   9        503.91        566.24       144.57 o
  -2   1   9        608.36        684.96       141.27 o
  -1   1   9        148.43        153.13       123.98 o
   0   1   9          7.40         56.81       123.16 o
   1   1   9        619.55        644.94       125.79 o
   2   1   9       2197.01       2366.39       126.12 o
   3   1   9         12.20         12.18       125.47 o
   4   1   9       1937.60       2123.53       138.31 o
   5   1   9         75.64         81.17       141.93 o
   6   1   9        583.17        718.71       141.44 o
   7   1   9         89.25         33.75       141.77 o
   8   1   9        248.46        360.59       147.69 o
   9   1   9          2.01       -117.56       152.63 o
 -10   2   9        890.57        908.88       138.64 o
  -9   2   9        925.30        997.30       138.80 o
  -8   2   9        513.01        507.79       133.70 o
  -7   2   9        454.09        459.87       136.50 o
  -6   2   9        433.36        531.50       137.16 o
  -5   2   9          4.68        206.31       144.40 o
  -4   2   9         29.52         63.06       137.65 o
  -3   2   9       1643.30       1653.94       142.26 o
  -2   2   9         34.97         37.87       125.47 o
  -1   2   9       1041.41       1130.01       122.17 o
   0   2   9       1102.13       1155.04       132.71 o
   1   2   9        525.19        539.24       131.23 o
   2   2   9       2727.87       2686.31       133.37 o
   3   2   9       2323.87       2326.71       133.04 o
   4   2   9        572.80        547.14       140.12 o
   5   2   9       1249.26       1262.72       136.99 o
   6   2   9        169.97        249.12       142.26 o
   7   2   9        121.73         13.67       155.27 o
   8   2   9        217.66        149.34       151.81 o
   9   2   9        406.58        354.83       150.82 o
 -10   3   9        107.83        134.52       133.37 o
  -9   3   9          7.08        -25.03       134.36 o
  -8   3   9         29.19         72.45       141.11 o
  -7   3   9        158.60        223.76       135.51 o
  -6   3   9         61.61         67.34       141.60 o
  -5   3   9        267.20        308.56       140.61 o
  -4   3   9         20.64         70.80       140.78 o
  -3   3   9        416.41        463.33       125.79 o
  -2   3   9          0.63         76.89       132.38 o
  -1   3   9        723.88        765.80       129.91 o
   0   3   9         84.27         59.27       131.89 o
   1   3   9        336.47        431.72       124.31 o
   2   3   9       1018.23        904.44       120.53 o
   3   3   9        706.06        693.35       134.36 o
   4   3   9        172.80        163.66       130.57 o
   5   3   9          6.05        138.80       144.07 o
   6   3   9        120.07        203.35       137.81 o
   7   3   9        604.82        575.46       146.21 o
   8   3   9        136.20         -5.43       159.88 o
   9   3   9         39.14        171.73       149.83 o
 -10   4   9         57.09         65.53       134.52 o
  -9   4   9        847.44        924.52       135.84 o
  -8   4   9         49.36         27.66       139.13 o
  -7   4   9         89.54        180.79       137.49 o
  -6   4   9        990.32        972.44       141.77 o
  -5   4   9        360.66        426.78       136.66 o
  -4   4   9        162.95        221.13       135.84 o
  -3   4   9        189.20        187.70       130.90 o
  -2   4   9       1262.93       1251.36       117.73 o
  -1   4   9        826.11        840.88       118.22 o
   0   4   9       7679.37       7693.89       138.64 o
   1   4   9        603.31        664.37       119.87 o
   2   4   9       6292.67       6161.96       134.85 o
   3   4   9         12.95        -29.97       125.30 o
   4   4   9       3879.81       3921.53       137.32 o
   5   4   9          9.04         -8.73       144.73 o
   6   4   9       3552.80       3540.03       147.86 o
   7   4   9        112.64        220.47       138.47 o
   8   4   9       2799.48       2853.76       155.93 o
   9   4   9         46.76        -10.87       148.52 o
 -10   5   9         17.15        -19.10       130.40 o
  -9   5   9        131.14        111.63       140.28 o
  -8   5   9        472.51        362.24       136.17 o
  -7   5   9          0.44         80.02       141.11 o
  -6   5   9       2544.81       2462.71       144.40 o
  -5   5   9         45.82         74.09       140.12 o
  -4   5   9        195.26        171.24       132.87 o
  -3   5   9        574.67        650.71       132.22 o
  -2   5   9        516.76        550.76       122.50 o
  -1   5   9         10.84          6.09       115.59 o
   0   5   9         86.33         47.26       115.75 o
   1   5   9         33.63         63.72       124.15 o
   2   5   9        336.33        409.82       134.85 o
   3   5   9          0.07        -52.36       123.32 o
   4   5   9       1025.64        934.40       124.48 o
   5   5   9        499.86        459.22       130.90 o
   6   5   9         90.99         81.50       127.61 o
   7   5   9          7.00        -28.48       135.67 o
   8   5   9        205.37         61.58       145.72 o
   9   5   9         98.39        117.23       162.02 o
  -9   6   9         83.61        213.39       132.38 o
  -8   6   9         36.11         22.06       133.86 o
  -7   6   9         20.85          0.00       139.63 o
  -6   6   9        335.42        332.27       137.65 o
  -5   6   9        397.53        406.03       141.44 o
  -4   6   9         66.78        121.35       123.98 o
  -3   6   9          3.42         29.14       125.96 o
  -2   6   9        391.10        315.64       130.24 o
  -1   6   9        707.62        876.12       123.98 o
   0   6   9          4.41        -45.61       131.06 o
   1   6   9          6.47        -12.84       127.77 o
   2   6   9       1519.76       1487.80       123.00 o
   3   6   9         40.80         30.13       124.15 o
   4   6   9        816.79        773.54       127.44 o
   5   6   9        137.98        131.39       129.58 o
   6   6   9        594.05        638.19       135.84 o
   7   6   9         22.19        -13.50       128.92 o
   8   6   9       1269.79       1291.54       142.10 o
  -9   7   9         17.64         75.58       141.27 o
  -8   7   9          7.43         32.77       136.17 o
  -7   7   9        996.82       1043.90       136.50 o
  -6   7   9        958.89       1084.57       135.51 o
  -5   7   9       2989.59       2997.50       142.92 o
  -4   7   9       1972.04       1995.59       136.50 o
  -3   7   9       1969.96       2022.26       121.84 o
  -2   7   9         66.21        152.96       126.29 o
  -1   7   9         84.95         85.13       130.57 o
   0   7   9         66.06         80.19       129.58 o
   1   7   9          3.63        -28.65       127.61 o
   2   7   9       1225.02       1283.14       124.81 o
   3   7   9        375.57        276.45       127.11 o
   4   7   9         39.64         19.92       124.81 o
   5   7   9          1.72         -9.71       129.91 o
   6   7   9        145.05         99.78       146.05 o
   7   7   9        933.62        840.55       135.67 o
   8   7   9        100.24        109.49       134.85 o
  -9   8   9       1305.77       1333.36       140.45 o
  -8   8   9        501.87        529.19       143.08 o
  -7   8   9        733.33        697.47       137.65 o
  -6   8   9        509.48        544.51       140.28 o
  -5   8   9        254.33        237.10       144.24 o
  -4   8   9       1423.89       1290.38       142.59 o
  -3   8   9       3958.61       3923.67       147.36 o
  -2   8   9        176.89        190.67       129.42 o
  -1   8   9       4651.18       4791.06       135.18 o
   0   8   9          0.40         54.99       127.44 o
   1   8   9       4720.93       4717.96       132.55 o
   2   8   9        193.48        266.41       123.98 o
   3   8   9       3411.31       3442.56       133.37 o
   4   8   9         81.46          0.82       134.36 o
   5   8   9        804.29        800.87       135.18 o
   6   8   9        221.62        199.89       134.36 o
   7   8   9        551.06        387.43       135.18 o
   8   8   9         14.54         60.43       135.84 o
  -8   9   9        458.02        538.74       138.64 o
  -7   9   9         68.94         61.91       134.36 o
  -6   9   9       1336.89       1276.06       140.78 o
  -5   9   9        258.23        222.78       136.83 o
  -4   9   9       3194.40       3031.26       145.39 o
  -3   9   9        189.28        132.22       132.55 o
  -2   9   9        458.35        424.15       132.71 o
  -1   9   9        134.65        141.60       127.94 o
   0   9   9        315.02        438.63       136.33 o
   1   9   9        284.37        242.04       135.51 o
   2   9   9         12.20         -3.79       121.51 o
   3   9   9       1640.69       1484.84       134.03 o
   4   9   9         54.71         27.00       122.50 o
   5   9   9        359.94        290.28       130.57 o
   6   9   9         41.74         31.28       138.80 o
   7   9   9        116.11        103.90       135.51 o
  -8  10   9        278.37        308.89       140.45 o
  -7  10   9        691.85        810.75       142.75 o
  -6  10   9         32.47         67.67       140.45 o
  -5  10   9        487.80        366.19       138.47 o
  -4  10   9        143.57        163.17       132.87 o
  -3  10   9        482.21        395.66       133.70 o
  -2  10   9       2046.08       2008.27       138.97 o
  -1  10   9        525.66        576.45       133.53 o
   0  10   9       1185.16       1226.00       127.94 o
   1  10   9       1626.86       1621.66       133.37 o
   2  10   9        456.77        405.70       123.16 o
   3  10   9       2017.05       1916.89       135.67 o
   4  10   9       1292.88       1121.28       122.01 o
   5  10   9       1079.21       1028.26       139.46 o
   6  10   9        514.19        524.58       140.28 o
   7  10   9        882.13        827.71       137.16 o
  -7  11   9          1.23         68.50       143.91 o
  -6  11   9        671.40        670.80       134.69 o
  -5  11   9        467.79        479.96       136.66 o
  -4  11   9        409.31        476.67       138.31 o
  -3  11   9        290.65        354.00       137.16 o
  -2  11   9        308.71        403.23       131.06 o
  -1  11   9          9.51         14.82       127.28 o
   0  11   9        144.42        148.52       130.90 o
   1  11   9        323.89        177.50       126.62 o
   2  11   9        535.02        413.77       133.70 o
   3  11   9        780.21        776.01       131.06 o
   4  11   9        618.54        594.56       132.55 o
   5  11   9        106.25         80.52       132.71 o
   6  11   9        325.87        352.69       135.34 o
  -7  12   9        752.87        531.99       141.11 o
  -6  12   9         43.31        104.88       137.65 o
  -5  12   9        826.24        868.21       136.83 o
  -4  12   9          1.45        109.66       137.65 o
  -3  12   9       1029.09        884.18       135.02 o
  -2  12   9         39.99        -63.72       126.95 o
  -1  12   9         84.51         57.46       135.18 o
   0  12   9        147.72        106.86       132.38 o
   1  12   9         23.66          9.71       122.83 o
   2  12   9         25.20        133.86       127.77 o
   3  12   9        122.03        218.66       129.09 o
   4  12   9          8.41         -2.47       133.04 o
   5  12   9        319.71        395.17       135.34 o
  -6  13   9         28.82         88.91       134.69 o
  -5  13   9        146.21        157.24       138.31 o
  -4  13   9        160.75        175.68       130.24 o
  -3  13   9       1107.89       1066.13       143.58 o
  -2  13   9        296.64        206.47       142.75 o
  -1  13   9        670.23        578.75       134.19 o
   0  13   9        164.25        270.03       138.97 o
   1  13   9        295.36        286.17       127.77 o
   2  13   9         74.84         43.30       135.84 o
   3  13   9        284.42        319.26       133.37 o
   4  13   9        126.97        158.40       134.03 o
   5  13   9        107.20         53.68       133.04 o
  -4  14   9        572.54        548.29       140.12 o
  -3  14   9        545.02        547.47       136.83 o
  -2  14   9         87.01        156.26       132.87 o
  -1  14   9          4.66         64.71       134.52 o
   0  14   9       1789.70       1779.24       135.67 o
   1  14   9         41.38        -90.07       133.86 o
   2  14   9       2766.33       2845.69       137.32 o
   3  14   9        646.35        638.19       131.23 o
  -3  15   9         93.68         79.36       135.51 o
  -2  15   9         51.88         24.86       138.31 o
  -1  15   9        100.01         33.26       135.02 o
   0  15   9        179.31         54.99       135.18 o
   1  15   9        101.34        142.92       134.52 o
   2  15   9        688.25        782.43       131.89 o
 -10   0  10      16599.03      15482.95       148.85 o
  -8   0  10        810.44        762.51       131.89 o
  -6   0  10       5875.71       5883.04       148.02 o
  -4   0  10        572.69        801.04       139.95 o
  -2   0  10       1049.46       1204.11       144.73 o
   0   0  10       9616.08       9169.34       145.39 o
   2   0  10      25832.33      25994.05       168.77 o
   4   0  10        334.36        499.56       136.99 o
   6   0  10       7001.70       7227.43       166.79 o
   8   0  10      18718.35      19605.53       178.15 o
 -10   1  10      10018.79       9271.43       145.55 o
  -9   1  10        101.78          3.29       134.03 o
  -8   1  10      25085.10      23850.77       161.19 o
  -7   1  10         44.82         69.65       141.60 o
  -6   1  10      15428.68      14960.02       159.71 o
  -5   1  10        231.81        263.77       138.97 o
  -4   1  10       2097.16       2326.05       150.49 o
  -3   1  10       7707.89       7890.82       153.79 o
  -2   1  10      13532.38      14281.97       155.93 o
  -1   1  10        324.83        378.37       131.89 o
   0   1  10       3174.80       3330.27       131.56 o
   1   1  10        542.53        640.17       128.76 o
   2   1  10       6172.93       6219.26       133.37 o
   3   1  10        498.48        486.38       133.04 o
   4   1  10      15178.16      15849.80       157.08 o
   5   1  10       1128.08       1076.17       143.25 o
   6   1  10       4603.34       4932.67       154.94 o
   7   1  10          6.15          5.27       135.18 o
   8   1  10        163.92        175.36       146.54 o
   9   1  10         10.67        -59.11       155.93 o
 -10   2  10       2620.66       2503.05       131.56 o
  -9   2  10        208.91        224.09       128.59 o
  -8   2  10       3386.51       3329.28       141.60 o
  -7   2  10        206.02        200.05       147.86 o
  -6   2  10      25631.72      24824.69       177.66 o
  -5   2  10       1754.84       1674.19       139.30 o
  -4   2  10      27502.73      28399.46       180.95 o
  -3   2  10      10178.95      10764.17       147.03 o
  -2   2  10       2571.40       2781.81       123.65 o
  -1   2  10          4.80        -43.14       119.70 o
   0   2  10      10524.18      10523.28       149.34 o
   1   2  10       1269.86       1273.59       122.83 o
   2   2  10       9942.68       9894.31       141.27 o
   3   2  10       4508.60       4541.12       138.80 o
   4   2  10        879.48        933.09       139.13 o
   5   2  10        346.09        275.63       144.89 o
   6   2  10       4426.96       4319.99       148.02 o
   7   2  10        504.48        602.63       149.18 o
   8   2  10      10807.22      12288.69       162.02 o
   9   2  10        599.86        721.01       155.10 o
 -10   3  10       4490.30       4284.59       141.77 o
  -9   3  10       2628.07       2526.27       142.75 o
  -8   3  10       5754.54       5496.11       143.58 o
  -7   3  10       5317.40       5401.93       148.02 o
  -6   3  10         94.20        167.62       143.91 o
  -5   3  10       2545.71       2718.42       148.85 o
  -4   3  10      20103.40      20657.66       158.23 o
  -3   3  10       1772.83       1896.63       133.86 o
  -2   3  10      42246.90      43056.19       179.80 o
  -1   3  10      14687.68      14525.00       139.79 o
   0   3  10      13135.54      12990.77       143.25 o
   1   3  10       3116.73       3133.34       132.71 o
   2   3  10        991.03       1043.73       127.11 o
   3   3  10       2149.34       2191.53       126.12 o
   4   3  10      13687.15      13707.83       155.27 o
   5   3  10       2819.42       2769.62       148.85 o
   6   3  10      12571.58      12750.87       167.62 o
   7   3  10        449.73        377.55       143.74 o
   8   3  10        319.37        304.77       167.78 o
   9   3  10        150.88        125.30       155.43 o
 -10   4  10       2834.63       2453.98       142.42 o
  -9   4  10       1484.55       1456.35       138.80 o
  -8   4  10       3585.79       3497.88       139.30 o
  -7   4  10        132.96         59.44       142.26 o
  -6   4  10      17700.81      17466.03       160.21 o
  -5   4  10       4202.48       4066.10       145.55 o
  -4   4  10      32041.94      32536.53       170.91 o
  -3   4  10         19.57         26.34       137.65 o
  -2   4  10       1025.45       1098.56       127.77 o
  -1   4  10         20.76         51.54       129.25 o
   0   4  10      27589.46      27242.45       164.16 o
   1   4  10       4911.08       5070.32       140.45 o
   2   4  10      31239.07      30759.76       172.72 o
   3   4  10        339.54        387.59       127.94 o
   4   4  10       7407.59       7683.68       153.95 o
   5   4  10       1723.42       1594.17       148.68 o
   6   4  10        940.09        971.12       139.95 o
   7   4  10       1099.47       1019.36       149.01 o
   8   4  10       4657.47       4610.60       164.65 o
  -9   5  10       1676.59       1518.26       138.97 o
  -8   5  10      16330.41      15649.91       156.42 o
  -7   5  10       4875.52       4773.12       141.60 o
  -6   5  10       3992.24       4001.06       143.91 o
  -5   5  10         40.77        161.19       134.52 o
  -4   5  10       7028.65       7393.56       140.28 o
  -3   5  10       4352.34       4774.60       135.67 o
  -2   5  10      25759.18      26202.83       157.90 o
  -1   5  10       1501.79       1725.07       127.94 o
   0   5  10       9942.17      10187.23       147.03 o
   1   5  10       2326.86       2517.38       135.02 o
   2   5  10         78.96        110.32       130.40 o
   3   5  10         29.50        106.20       132.38 o
   4   5  10      17101.72      16919.38       149.18 o
   5   5  10        447.82        453.95       137.16 o
   6   5  10      14858.35      14142.68       161.85 o
   7   5  10        284.13        306.09       141.27 o
   8   5  10        195.38        207.46       136.66 o
  -9   6  10        639.84        623.54       143.91 o
  -8   6  10        503.10        443.74       139.13 o
  -7   6  10      10665.92      10645.62       153.13 o
  -6   6  10       5081.21       5371.79       146.54 o
  -5   6  10      12485.79      12638.41       144.89 o
  -4   6  10       9208.97       9605.84       143.58 o
  -3   6  10       4599.74       4773.94       132.87 o
  -2   6  10        182.70        199.39       133.04 o
  -1   6  10          9.21         28.32       122.67 o
   0   6  10      15137.12      15219.34       145.06 o
   1   6  10       8383.21       8465.95       139.63 o
   2   6  10      32675.97      32565.50       184.74 o
   3   6  10       2303.18       2427.15       132.38 o
   4   6  10       9111.03       8661.72       148.02 o
   5   6  10       1132.20        995.98       134.85 o
   6   6  10        437.95        450.00       136.83 o
   7   6  10        213.51        194.45       134.36 o
   8   6  10       4740.71       4820.70       150.00 o
  -9   7  10       1138.11        881.39       138.97 o
  -8   7  10       4941.20       4801.93       145.39 o
  -7   7  10        851.97        804.33       138.64 o
  -6   7  10         44.48         83.64       140.61 o
  -5   7  10       3138.77       3178.13       134.36 o
  -4   7  10      10197.41      10421.36       140.61 o
  -3   7  10      18141.94      18164.48       148.52 o
  -2   7  10      24766.78      24821.89       155.93 o
  -1   7  10      16142.29      16063.68       148.19 o
   0   7  10      22535.17      22199.30       156.91 o
   1   7  10       3375.56       3298.32       132.38 o
   2   7  10         38.69         52.52       124.31 o
   3   7  10        388.24        301.97       127.28 o
   4   7  10       3106.06       3025.00       142.59 o
   5   7  10       1096.76        908.55       131.39 o
   6   7  10       2845.84       2542.57       147.69 o
   7   7  10       1414.08       1148.62       141.77 o
   8   7  10         96.09         54.83       145.06 o
  -8   8  10         33.56         48.24       136.50 o
  -7   8  10        931.35        911.19       141.44 o
  -6   8  10       8402.07       8526.70       151.65 o
  -5   8  10       2185.67       2139.83       141.77 o
  -4   8  10       5504.24       5675.58       136.99 o
  -3   8  10        987.93       1035.99       129.58 o
  -2   8  10        257.52        326.01       124.81 o
  -1   8  10        472.48        595.22       134.85 o
   0   8  10       2935.43       2865.45       131.72 o
   1   8  10       5400.57       5421.03       140.61 o
   2   8  10       9356.38       9090.97       136.99 o
   3   8  10       6278.22       6454.39       139.79 o
   4   8  10         68.71         86.77       137.65 o
   5   8  10        274.01        274.64       133.86 o
   6   8  10       4527.17       4312.09       150.82 o
   7   8  10       1312.01       1274.74       142.75 o
  -8   9  10       7598.70       7343.51       151.15 o
  -7   9  10        755.86        711.46       140.94 o
  -6   9  10       1824.98       1887.74       137.32 o
  -5   9  10        645.09        488.85       148.19 o
  -4   9  10         77.05        160.70       131.56 o
  -3   9  10       1887.29       2178.19       129.75 o
  -2   9  10       3910.23       3947.05       137.98 o
  -1   9  10       2496.42       2582.25       136.83 o
   0   9  10       3093.72       3210.89       133.70 o
   1   9  10         23.53         36.06       135.51 o
   2   9  10       4787.87       4923.44       133.70 o
   3   9  10       1604.77       1540.66       129.25 o
   4   9  10       9599.90      10258.36       143.41 o
   5   9  10       3555.96       3430.37       137.98 o
   6   9  10       7139.11       6694.78       150.82 o
   7   9  10         66.18         37.05       135.84 o
  -7  10  10        258.14        172.39       135.84 o
  -6  10  10       4579.86       4500.62       150.66 o
  -5  10  10       3375.30       3324.83       150.33 o
  -4  10  10       7138.73       7169.31       148.52 o
  -3  10  10       2436.71       2461.56       143.41 o
  -2  10  10       1706.59       1740.54       137.16 o
  -1  10  10        687.66        630.78       130.24 o
   0  10  10       5510.10       5418.23       142.10 o
   1  10  10       3074.90       3052.83       131.89 o
   2  10  10       7115.93       7367.22       136.66 o
   3  10  10       6624.86       6335.34       140.12 o
   4  10  10       2299.32       2315.35       131.39 o
   5  10  10         12.35         69.65       135.84 o
   6  10  10       3174.36       2986.47       143.08 o
  -7  11  10       1087.24       1111.41       144.73 o
  -6  11  10       1483.12       1483.36       143.58 o
  -5  11  10        125.50        238.09       143.74 o
  -4  11  10         60.80         78.21       136.99 o
  -3  11  10       4453.88       4131.14       142.10 o
  -2  11  10       7165.99       7450.86       148.52 o
  -1  11  10       9121.90       9426.04       146.71 o
   0  11  10        872.69        881.55       134.69 o
   1  11  10       1547.63       1445.16       128.10 o
   2  11  10       2306.04       2067.21       129.75 o
   3  11  10        694.28        679.85       133.53 o
   4  11  10       6562.37       6647.85       142.75 o
   5  11  10       2313.84       2222.65       144.57 o
   6  11  10       6386.59       6189.79       149.18 o
  -6  12  10       7876.78       7970.84       156.26 o
  -5  12  10       6307.65       5773.38       151.15 o
  -4  12  10       7054.23       7060.80       144.24 o
  -3  12  10       2288.05       2340.54       142.26 o
  -2  12  10         65.91         85.78       130.57 o
  -1  12  10        230.06        305.60       132.87 o
   0  12  10        652.05        743.57       134.03 o
   1  12  10       3937.24       3976.03       130.24 o
   2  12  10       3427.21       3320.88       135.34 o
   3  12  10       1143.32       1078.48       133.04 o
   4  12  10       1697.07       1585.44       129.91 o
   5  12  10        930.52        755.92       138.97 o
  -5  13  10         68.83        -44.95       142.75 o
  -4  13  10       1910.20       1843.78       141.77 o
  -3  13  10        581.78        518.33       135.18 o
  -2  13  10       6936.82       6665.97       144.57 o
  -1  13  10       2222.09       2439.49       141.77 o
   0  13  10       3754.41       3448.49       148.35 o
   1  13  10         29.01        -42.65       131.23 o
   2  13  10        566.22        496.10       129.58 o
   3  13  10       5140.95       4848.20       144.07 o
   4  13  10       3036.12       3156.56       132.71 o
  -4  14  10       1241.88       1283.14       141.60 o
  -3  14  10        380.99        263.94       137.81 o
  -2  14  10        405.32        301.97       138.64 o
  -1  14  10       1722.08       1665.30       137.49 o
   0  14  10       3327.50       3191.13       144.73 o
   1  14  10       8572.93       8199.38       140.94 o
   2  14  10       2432.83       2369.02       133.70 o
  -9   0  11        348.82        264.76       124.81 o
  -7   0  11        379.10        317.94       134.85 o
  -5   0  11          2.95        -12.51       133.70 o
  -3   0  11       2299.10       2307.11       147.36 o
  -1   0  11          0.59        -45.44       124.31 o
   1   0  11        162.91        147.03       123.00 o
   3   0  11        616.92        645.77       134.52 o
   5   0  11        605.75        526.89       142.42 o
   7   0  11         15.79        -57.30       143.25 o
 -10   1  11       1290.62       1151.25       128.76 o
  -9   1  11        250.37        276.62       133.86 o
  -8   1  11       1093.90        963.22       133.04 o
  -7   1  11         20.70        133.53       132.05 o
  -6   1  11         49.42        112.95       142.75 o
  -5   1  11         93.80         26.34       142.75 o
  -4   1  11        398.38        423.49       145.39 o
  -3   1  11        465.05        429.74       155.93 o
  -2   1  11        359.32        349.06       143.58 o
  -1   1  11        988.69       1023.98       138.31 o
   0   1  11       1239.04       1387.53       138.14 o
   1   1  11        548.38        518.99       125.47 o
   2   1  11       5709.63       5622.07       137.81 o
   3   1  11          0.35         -6.26       128.10 o
   4   1  11       1341.97       1210.20       143.25 o
   5   1  11        534.02        465.64       143.25 o
   6   1  11          4.05         39.35       153.29 o
   7   1  11       1412.26       1404.32       163.34 o
   8   1  11        243.22        229.20       148.52 o
 -10   2  11        366.44        368.33       135.02 o
  -9   2  11        783.16        762.34       135.67 o
  -8   2  11         46.91        -13.67       133.86 o
  -7   2  11         14.60         91.88       132.87 o
  -6   2  11          7.44         -0.82       139.79 o
  -5   2  11        470.91        470.58       134.69 o
  -4   2  11         72.12        127.94       140.28 o
  -3   2  11        274.74        300.82       136.99 o
  -2   2  11          2.61        -10.04       139.63 o
  -1   2  11        263.30        248.79       129.25 o
   0   2  11        453.00        426.45       131.39 o
   1   2  11        544.04        548.13       128.26 o
   2   2  11       2205.71       2154.97       130.08 o
   3   2  11        673.44        568.38       134.69 o
   4   2  11       2629.25       2716.44       146.21 o
   5   2  11        998.99       1025.95       147.69 o
   6   2  11       2983.91       3109.63       168.11 o
   7   2  11       1028.36       1002.41       154.11 o
   8   2  11       1658.46       1780.88       152.14 o
  -9   3  11         54.69         75.25       132.38 o
  -8   3  11        143.75        183.75       139.63 o
  -7   3  11       2728.17       2647.45       144.73 o
  -6   3  11          3.26         24.37       142.26 o
  -5   3  11       4467.30       4408.74       143.91 o
  -4   3  11        192.24        241.87       133.37 o
  -3   3  11       2027.50       1974.19       136.50 o
  -2   3  11       1788.10       1935.49       131.06 o
  -1   3  11          2.61         29.47       122.34 o
   0   3  11       1111.30       1181.55       131.06 o
   1   3  11         61.73         26.84       136.66 o
   2   3  11        332.43        347.75       126.45 o
   3   3  11       2700.65       2691.58       139.46 o
   4   3  11        653.45        592.75       137.65 o
   5   3  11       1540.52       1446.97       143.74 o
   6   3  11        733.28        712.45       152.96 o
   7   3  11        236.40        215.86       151.48 o
   8   3  11       1694.29       1856.79       161.03 o
  -9   4  11        664.48        595.22       141.44 o
  -8   4  11        363.16        297.36       137.49 o
  -7   4  11          6.72         86.11       138.47 o
  -6   4  11        399.16        335.23       135.34 o
  -5   4  11       1051.45       1009.32       134.36 o
  -4   4  11          1.18        -30.30       132.55 o
  -3   4  11        215.91        261.63       130.90 o
  -2   4  11          1.73        -69.98       130.73 o
  -1   4  11          2.02        -13.67       132.55 o
   0   4  11          0.88         40.67       140.78 o
   1   4  11        320.18        326.51       133.53 o
   2   4  11       1251.30       1189.12       133.04 o
   3   4  11          9.06         -8.56       130.73 o
   4   4  11       1692.01       1645.37       143.41 o
   5   4  11        945.73        957.95       144.73 o
   6   4  11         36.84         27.50       147.53 o
   7   4  11        389.45        363.55       149.67 o
   8   4  11        163.85        -24.20       164.32 o
  -9   5  11        439.21        405.21       140.12 o
  -8   5  11        431.27        403.07       140.28 o
  -7   5  11        474.52        552.08       147.69 o
  -6   5  11        689.78        708.50       150.49 o
  -5   5  11        493.11        635.23       132.22 o
  -4   5  11        151.56        213.23       136.00 o
  -3   5  11        528.85        709.98       131.06 o
  -2   5  11        156.90         24.37       130.40 o
  -1   5  11       2598.06       2691.58       125.30 o
   0   5  11       1584.90       1621.50       138.31 o
   1   5  11       1910.19       1856.46       136.00 o
   2   5  11        122.81        199.72       130.73 o
   3   5  11       2888.50       2752.33       129.58 o
   4   5  11          6.62         34.74       125.79 o
   5   5  11       1313.90       1208.88       145.39 o
   6   5  11        109.71        111.31       151.15 o
   7   5  11         79.71        233.64       137.98 o
   8   5  11         38.07         76.40       148.68 o
  -9   6  11       1194.49       1107.12       138.97 o
  -8   6  11         61.05        125.14       142.42 o
  -7   6  11        280.77        320.41       142.42 o
  -6   6  11         27.93         23.38       137.32 o
  -5   6  11       1170.28       1231.77       140.61 o
  -4   6  11       1437.07       1458.16       132.05 o
  -3   6  11        175.71        144.07       131.72 o
  -2   6  11       1711.18       1680.61       136.50 o
  -1   6  11        236.24        189.19       124.64 o
   0   6  11        400.75        459.05       128.76 o
   1   6  11       1244.04       1279.19       126.95 o
   2   6  11        444.86        543.85       129.91 o
   3   6  11       1991.46       1930.22       121.51 o
   4   6  11        291.85        268.05       134.36 o
   5   6  11        347.65        440.28       143.74 o
   6   6  11          6.17         70.97       146.71 o
   7   6  11        227.17        420.36       143.91 o
   8   6  11         35.26         24.20       131.72 o
  -8   7  11        142.98        123.49       138.80 o
  -7   7  11         83.13         95.00       142.10 o
  -6   7  11       2037.41       2053.22       134.69 o
  -5   7  11        105.22        176.84       135.67 o
  -4   7  11        395.06        371.95       137.49 o
  -3   7  11        498.32        513.55       131.56 o
  -2   7  11         16.53         67.34       126.45 o
  -1   7  11       3279.29       3499.53       137.49 o
   0   7  11        223.17        174.37       133.37 o
   1   7  11       4081.35       4113.19       138.31 o
   2   7  11        797.53        874.64       124.31 o
   3   7  11       2461.85       2437.19       134.52 o
   4   7  11        528.64        490.34       129.09 o
   5   7  11       1810.17       1654.60       134.19 o
   6   7  11         86.27         53.35       150.16 o
   7   7  11       1245.55       1165.08       144.40 o
  -8   8  11        333.84        367.34       134.52 o
  -7   8  11         33.47        -13.34       143.58 o
  -6   8  11         89.92        123.32       128.43 o
  -5   8  11         59.43        109.33       133.53 o
  -4   8  11         64.78         77.72       126.45 o
  -3   8  11        153.32        143.74       131.72 o
  -2   8  11         61.13         69.48       131.23 o
  -1   8  11         44.85         98.96       129.25 o
   0   8  11        332.85        351.70       127.44 o
   1   8  11         24.13         60.10       134.03 o
   2   8  11         45.53         56.15       128.76 o
   3   8  11        331.26        332.27       129.91 o
   4   8  11        476.93        544.51       131.72 o
   5   8  11        453.65        429.08       142.42 o
   6   8  11        215.06        210.43       144.89 o
   7   8  11        382.18        450.82       138.80 o
  -8   9  11        899.56        869.70       145.55 o
  -7   9  11        353.98        295.55       143.58 o
  -6   9  11        130.63        148.52       129.42 o
  -5   9  11         42.32        104.72       128.76 o
  -4   9  11         31.89         -0.16       132.05 o
  -3   9  11        317.01        343.79       131.56 o
  -2   9  11        440.07        298.02       129.58 o
  -1   9  11          1.05          7.24       128.10 o
   0   9  11         55.74         17.62       130.24 o
   1   9  11         32.99        -26.02       135.02 o
   2   9  11         13.23        -10.87       132.38 o
   3   9  11        458.59        479.80       131.23 o
   4   9  11        459.01        441.76       126.78 o
   5   9  11         44.75         69.81       138.47 o
   6   9  11         15.83        -22.23       144.07 o
  -7  10  11         97.32         41.99       149.50 o
  -6  10  11        940.86        997.14       134.85 o
  -5  10  11          5.90        -47.09       136.50 o
  -4  10  11       2867.04       3098.27       132.38 o
  -3  10  11          9.55         18.28       127.61 o
  -2  10  11       1491.69       1434.78       132.05 o
  -1  10  11          1.32        -63.56       136.66 o
   0  10  11        519.08        595.38       134.52 o
   1  10  11         47.22        -38.86       125.47 o
   2  10  11         78.52        163.99       122.01 o
   3  10  11         64.23          4.45       130.24 o
   4  10  11          7.74        147.20       132.87 o
   5  10  11         32.78         63.72       130.57 o
   6  10  11        151.41        359.93       142.10 o
  -6  11  11          6.53         17.78       131.72 o
  -5  11  11        208.19         59.11       132.71 o
  -4  11  11        164.95        255.87       130.40 o
  -3  11  11         39.20         11.20       134.85 o
  -2  11  11        184.02        160.54       139.46 o
  -1  11  11        509.89        424.64       136.17 o
   0  11  11        912.43        934.90       136.99 o
   1  11  11       2238.60       2036.59       133.04 o
   2  11  11       1636.66       1611.29       134.36 o
   3  11  11       1712.00       1841.48       137.16 o
   4  11  11       1109.73       1067.28       130.40 o
   5  11  11        381.21        365.69       136.00 o
  -5  12  11       1078.02       1048.84       130.40 o
  -4  12  11        604.16        622.88       132.55 o
  -3  12  11       1640.05       1661.68       133.70 o
  -2  12  11        129.22        123.82       136.17 o
  -1  12  11       1001.62       1070.08       136.83 o
   0  12  11        142.44        180.95       137.65 o
   1  12  11        209.33        153.79       131.89 o
   2  12  11        712.77        642.97       129.42 o
   3  12  11         10.11        -35.73       133.70 o
   4  12  11        147.48         59.44       131.39 o
  -4  13  11        297.21        266.90       150.33 o
  -3  13  11         17.95         30.13       142.10 o
  -2  13  11       1369.50       1271.45       141.44 o
  -1  13  11        190.18        191.33       141.77 o
   0  13  11       1387.72       1594.17       140.94 o
   1  13  11        194.63        214.21       134.36 o
   2  13  11       1008.90        950.21       134.85 o
   3  13  11        406.69        567.39       133.53 o
  -2  14  11        419.24        384.79       141.93 o
  -1  14  11        158.43        225.41       148.52 o
   0  14  11        152.43         89.08       145.88 o
   1  14  11          8.51        -21.24       133.70 o
  -8   0  12       4790.16       4484.15       140.78 o
  -6   0  12        470.79        502.68       138.97 o
  -4   0  12      12018.58      12114.16       159.71 o
  -2   0  12      70957.25      74339.05       232.49 o
   0   0  12     143125.89     141206.00       272.66 o
   2   0  12      15863.68      16077.02       151.65 o
   4   0  12       4027.54       3757.54       144.40 o
   6   0  12       9805.65       9901.23       162.02 o
   8   0  12       4821.16       5159.23       150.00 o
  -9   1  12        339.25        306.42       127.77 o
  -8   1  12         38.35        162.84       129.25 o
  -7   1  12        134.21        135.67       135.18 o
  -6   1  12      21131.11      19858.27       162.35 o
  -5   1  12        162.97        168.28       137.65 o
  -4   1  12      45352.71      45917.36       204.99 o
  -3   1  12       2987.78       3160.67       143.91 o
  -2   1  12      12752.76      13237.91       160.04 o
  -1   1  12        158.95        226.23       138.47 o
   0   1  12       3730.96       3651.17       147.03 o
   1   1  12        738.20        755.26       126.29 o
   2   1  12      19892.41      19606.84       156.75 o
   3   1  12       2500.61       2517.21       138.97 o
   4   1  12      21138.45      19958.38       176.01 o
   5   1  12        292.85        292.59       141.44 o
   6   1  12        266.52        214.71       155.76 o
   7   1  12         21.26         17.45       151.15 o
   8   1  12       6341.03       6826.17       162.68 o
  -9   2  12        503.82        394.51       132.71 o
  -8   2  12      16842.76      15928.17       143.08 o
  -7   2  12       3733.18       3551.89       136.99 o
  -6   2  12      20512.73      20033.29       161.85 o
  -5   2  12       1814.33       1734.45       152.63 o
  -4   2  12       2329.77       2489.38       139.63 o
  -3   2  12        505.84        543.19       141.11 o
  -2   2  12      10642.64      11265.54       151.97 o
  -1   2  12       1486.65       1849.21       127.28 o
   0   2  12      21644.29      21689.37       158.40 o
   1   2  12       9245.39       9371.87       142.10 o
   2   2  12         83.24        126.29       125.79 o
   3   2  12       1014.76       1089.51       139.13 o
   4   2  12      10206.26      10273.51       158.23 o
   5   2  12        615.77        613.50       147.86 o
   6   2  12       7616.22       7894.11       164.16 o
   7   2  12         53.76        149.18       157.90 o
   8   2  12       1807.17       2035.11       151.32 o
  -9   3  12        964.70        999.44       142.92 o
  -8   3  12       2065.50       1890.54       140.28 o
  -7   3  12        680.37        621.40       137.65 o
  -6   3  12        283.97        301.64       144.40 o
  -5   3  12       4384.06       4384.70       140.61 o
  -4   3  12      12295.48      12824.30       150.00 o
  -3   3  12       7087.80       7055.20       137.65 o
  -2   3  12       2330.08       2425.66       136.50 o
  -1   3  12        367.66        461.69       132.38 o
   0   3  12       4743.02       4933.16       140.12 o
   1   3  12       2303.60       2231.04       133.86 o
   2   3  12      19049.50      19348.67       166.46 o
   3   3  12       5767.74       5594.24       141.44 o
   4   3  12      12640.92      12385.01       165.97 o
   5   3  12       2236.03       1998.55       152.30 o
   6   3  12        702.87        632.60       154.61 o
   7   3  12         31.74         10.87       148.85 o
   8   3  12       6804.48       7332.97       177.17 o
  -9   4  12       1732.91       1736.26       142.42 o
  -8   4  12       8807.18       8267.54       156.91 o
  -7   4  12         48.26         83.15       138.64 o
  -6   4  12      13015.42      12827.10       149.18 o
  -5   4  12       2755.98       2801.40       138.97 o
  -4   4  12        144.94        148.52       131.06 o
  -3   4  12      10639.25      10584.04       144.89 o
  -2   4  12       7581.91       7993.39       142.10 o
  -1   4  12      14910.52      15325.54       153.46 o
   0   4  12       5037.31       5241.72       139.46 o
   1   4  12       9259.04       9262.87       148.35 o
   2   4  12        762.84        722.99       135.18 o
   3   4  12          1.51        -48.57       129.91 o
   4   4  12      11424.27      11659.39       157.41 o
   5   4  12        371.23        376.23       145.88 o
   6   4  12      10262.50      10957.47       181.94 o
   7   4  12        254.00        221.29       154.61 o
  -9   5  12       1017.19        952.85       134.03 o
  -8   5  12        343.28        347.58       144.57 o
  -7   5  12          2.02        132.55       139.63 o
  -6   5  12       5341.61       5359.77       136.17 o
  -5   5  12       1077.28       1180.07       131.56 o
  -4   5  12      13881.19      14350.47       154.61 o
  -3   5  12       7078.07       7145.10       144.40 o
  -2   5  12       2488.38       2778.19       142.75 o
  -1   5  12        254.43        269.21       123.32 o
   0   5  12       2188.26       2187.74       125.14 o
   1   5  12       1790.56       1745.48       137.81 o
   2   5  12      11138.49      11301.60       149.01 o
   3   5  12        309.94        344.95       137.65 o
   4   5  12       4151.29       3788.16       133.04 o
   5   5  12        439.14        410.48       142.10 o
   6   5  12        424.78        590.12       144.57 o
   7   5  12       1188.27       1234.73       142.10 o
  -8   6  12       9038.71       8776.32       150.99 o
  -7   6  12       5306.85       5485.73       131.72 o
  -6   6  12       4686.59       5013.51       138.14 o
  -5   6  12       2298.31       2485.10       140.45 o
  -4   6  12        205.51        240.39       132.05 o
  -3   6  12       1795.49       2060.30       136.83 o
  -2   6  12       8693.99       8828.84       144.73 o
  -1   6  12       2906.71       2816.38       126.62 o
   0   6  12       7840.07       8006.73       139.63 o
   1   6  12        725.19        636.88       137.32 o
   2   6  12        403.61        324.04       137.81 o
   3   6  12       4767.47       4881.13       133.20 o
   4   6  12       4473.14       4377.13       140.78 o
   5   6  12       2310.94       2189.06       136.17 o
   6   6  12      12715.27      13032.43       164.65 o
   7   6  12       1213.07       1194.39       136.33 o
  -8   7  12        879.14        903.45       145.22 o
  -7   7  12        188.63        182.27       137.98 o
  -6   7  12       4555.31       4592.00       137.81 o
  -5   7  12        438.32        585.51       131.23 o
  -4   7  12       5877.61       6346.54       142.92 o
  -3   7  12        303.29        450.49       130.08 o
  -2   7  12       3632.29       3964.34       139.79 o
  -1   7  12          7.67         10.04       125.79 o
   0   7  12       2617.17       2672.31       129.25 o
   1   7  12       1010.40       1025.46       133.04 o
   2   7  12       6779.29       6834.73       143.91 o
   3   7  12       3488.13       3599.97       131.39 o
   4   7  12        552.17        657.95       137.65 o
   5   7  12        168.32        170.91       139.63 o
   6   7  12        121.97        233.15       148.52 o
   7   7  12       2933.31       2903.81       154.28 o
  -8   8  12      13516.62      13433.68       141.77 o
  -7   8  12       1389.68       1558.44       134.03 o
  -6   8  12       7304.55       7445.76       144.40 o
  -5   8  12       1576.55       1617.55       143.58 o
  -4   8  12        213.29        232.98       135.51 o
  -3   8  12        134.00        107.19       131.06 o
  -2   8  12       4164.37       4677.45       133.53 o
  -1   8  12       2401.42       2671.33       132.05 o
   0   8  12       3030.87       3357.27       136.83 o
   1   8  12        451.21        578.92       126.78 o
   2   8  12         19.64        -10.04       126.78 o
   3   8  12       2272.53       2103.77       132.05 o
   4   8  12       2025.33       1779.90       144.07 o
   5   8  12       3455.31       3346.40       142.59 o
   6   8  12       9104.80       8942.95       160.04 o
  -7   9  12        206.06         84.14       132.55 o
  -6   9  12       7776.47       8212.38       143.08 o
  -5   9  12       6168.34       6448.13       154.94 o
  -4   9  12       6952.40       7053.56       140.45 o
  -3   9  12       1527.06       1718.32       129.09 o
  -2   9  12       3448.51       3604.41       137.65 o
  -1   9  12       1271.22       1119.14       138.14 o
   0   9  12        307.40        403.89       140.78 o
   1   9  12        939.59        863.11       131.23 o
   2   9  12      13350.38      13621.22       151.48 o
   3   9  12       3668.43       3729.05       139.30 o
   4   9  12       7257.47       6854.66       158.07 o
   5   9  12        985.08        957.62       139.46 o
   6   9  12        437.06        480.29       142.10 o
  -6  10  12        311.04        339.51       134.36 o
  -5  10  12       2525.62       2483.79       144.73 o
  -4  10  12       2501.42       2420.39       135.34 o
  -3  10  12       1283.85       1343.40       134.85 o
  -2  10  12      18583.06      18615.63       157.08 o
  -1  10  12       4709.78       4859.89       137.49 o
   0  10  12      11552.67      12026.73       147.20 o
   1  10  12       1213.70       1237.53       135.51 o
   2  10  12       3428.44       3550.24       137.65 o
   3  10  12        273.73        296.87       135.84 o
   4  10  12         75.96         77.22       134.03 o
   5  10  12       2445.49       2129.62       139.79 o
  -6  11  12       4520.62       4703.14       143.74 o
  -5  11  12       6987.72       7272.71       144.73 o
  -4  11  12       7788.96       7946.63       141.27 o
  -3  11  12       3601.32       3712.59       140.45 o
  -2  11  12       1140.77       1120.63       132.71 o
  -1  11  12        234.74        275.13       129.58 o
   0  11  12         36.65        102.74       134.03 o
   1  11  12       1692.34       1719.63       141.27 o
   2  11  12       3153.78       3136.96       142.26 o
   3  11  12       5511.93       5419.38       143.08 o
   4  11  12       1655.16       1415.85       132.71 o
  -5  12  12         30.49        252.41       137.81 o
  -4  12  12        527.60        551.75       134.69 o
  -3  12  12       2440.56       2287.36       134.85 o
  -2  12  12       1244.35       1226.66       134.19 o
  -1  12  12       6192.41       5990.56       147.36 o
   0  12  12        631.94        631.77       142.26 o
   1  12  12       3329.19       3004.58       138.64 o
   2  12  12        113.51        111.14       137.81 o
   3  12  12         47.75         51.54       137.49 o
  -3  13  12       2156.38       2172.43       134.52 o
  -2  13  12         67.11        137.81       135.34 o
  -1  13  12        274.73        300.82       143.58 o
   0  13  12       1376.64       1290.05       150.00 o
   1  13  12       4141.23       4165.05       141.60 o
   2  13  12       3486.90       3563.58       143.58 o
  -9   0  13         85.62        -13.34       134.36 o
  -7   0  13       1130.35        999.11       141.27 o
  -5   0  13       1959.45       2022.92       141.93 o
  -3   0  13       2374.08       2606.12       158.07 o
  -1   0  13        280.96        269.87       142.75 o
   1   0  13         13.28        -63.89       140.78 o
   3   0  13         12.77          7.24       135.51 o
   5   0  13          1.95        -63.06       145.88 o
   7   0  13         14.93        -84.47       143.91 o
  -9   1  13       1218.62       1085.23       136.99 o
  -8   1  13        257.19        238.75       132.71 o
  -7   1  13        712.96        722.33       145.88 o
  -6   1  13          1.42         18.77       145.88 o
  -5   1  13        214.78        289.46       141.27 o
  -4   1  13        855.52        841.05       145.39 o
  -3   1  13        290.51        350.38       145.39 o
  -2   1  13       1697.74       1776.77       141.77 o
  -1   1  13         43.07         13.83       136.99 o
   0   1  13         62.02        104.72       130.90 o
   1   1  13         82.36        111.31       129.91 o
   2   1  13       1670.69       1716.01       135.51 o
   3   1  13        300.01        256.36       135.34 o
   4   1  13       4519.34       4189.09       145.88 o
   5   1  13         15.99         -2.96       145.22 o
   6   1  13       2408.93       2425.99       155.27 o
   7   1  13        545.27        612.84       150.82 o
  -9   2  13        393.60        266.74       135.51 o
  -8   2  13        945.74        817.83       140.94 o
  -7   2  13        228.63        262.29       138.31 o
  -6   2  13        182.80        198.74       143.41 o
  -5   2  13         86.07        104.55       131.89 o
  -4   2  13         54.53         23.05       146.71 o
  -3   2  13         27.44         64.05       133.04 o
  -2   2  13         39.31         86.44       141.11 o
  -1   2  13        115.99        121.18       130.90 o
   0   2  13        471.45        449.17       139.30 o
   1   2  13       1355.81       1399.55       140.78 o
   2   2  13       1040.65       1065.96       131.89 o
   3   2  13        820.89        750.82       139.95 o
   4   2  13        768.07        900.81       147.03 o
   5   2  13          4.78        -79.69       140.61 o
   6   2  13          0.70        -49.07       153.13 o
   7   2  13          1.47         24.70       151.65 o
  -9   3  13         95.91         59.60       141.44 o
  -8   3  13       1059.12       1044.72       145.39 o
  -7   3  13        505.64        356.64       143.41 o
  -6   3  13         14.62         65.70       127.28 o
  -5   3  13          4.22         17.29       130.08 o
  -4   3  13        190.91        246.65       141.11 o
  -3   3  13        154.79         88.75       136.17 o
  -2   3  13        341.10        420.03       135.67 o
  -1   3  13         57.32         68.82       137.49 o
   0   3  13        315.53        254.22       138.14 o
   1   3  13       1469.07       1577.87       137.81 o
   2   3  13        212.01        169.76       134.52 o
   3   3  13       1885.27       1784.18       143.08 o
   4   3  13        310.48        411.47       146.87 o
   5   3  13        368.81        208.94       146.21 o
   6   3  13         11.43        -17.95       148.68 o
   7   3  13        181.14        272.66       147.53 o
  -8   4  13          0.69        -22.23       137.32 o
  -7   4  13         67.24        116.74       132.87 o
  -6   4  13         72.23        150.16       136.17 o
  -5   4  13         56.61        131.89       134.19 o
  -4   4  13       1228.39       1301.91       131.23 o
  -3   4  13        144.73        169.10       137.98 o
  -2   4  13        114.14        170.09       131.56 o
  -1   4  13         47.82        211.58       132.22 o
   0   4  13        654.94        756.91       134.19 o
   1   4  13        407.27        388.91       139.30 o
   2   4  13       2811.12       2718.91       135.67 o
   3   4  13        256.28        187.70       141.11 o
   4   4  13        267.50        284.36       148.02 o
   5   4  13         13.05         71.29       149.83 o
   6   4  13        152.93        124.48       158.56 o
   7   4  13        112.56         95.17       142.10 o
  -8   5  13        132.36         24.70       131.56 o
  -7   5  13        116.17         88.58       133.86 o
  -6   5  13         53.57         40.34       135.67 o
  -5   5  13        655.72        710.97       138.47 o
  -4   5  13         55.29         49.89       136.66 o
  -3   5  13        410.83        510.59       136.66 o
  -2   5  13        839.73        900.49       140.61 o
  -1   5  13        821.54        861.79       128.76 o
   0   5  13        420.01        466.96       131.56 o
   1   5  13       2475.22       2551.29       136.17 o
   2   5  13        126.20        115.59       138.31 o
   3   5  13       2470.18       2312.05       147.36 o
   4   5  13          2.39          5.43       145.06 o
   5   5  13       2134.19       2079.73       143.58 o
   6   5  13         89.69        141.44       142.59 o
   7   5  13       2241.61       2528.74       139.95 o
  -8   6  13         39.65         97.97       135.18 o
  -7   6  13          4.32        112.62       133.04 o
  -6   6  13       1254.83       1187.64       136.50 o
  -5   6  13        326.57        431.88       130.40 o
  -4   6  13       1760.17       1800.81       144.57 o
  -3   6  13         38.57        114.60       129.75 o
  -2   6  13        118.37        136.00       135.34 o
  -1   6  13        421.00        426.62       129.42 o
   0   6  13        117.08        104.39       131.23 o
   1   6  13        275.35        372.28       135.02 o
   2   6  13       1013.29        809.43       140.12 o
   3   6  13         18.76         57.30       123.00 o
   4   6  13        342.17        272.17       138.80 o
   5   6  13         20.60         -8.23       142.59 o
   6   6  13         35.86         61.25       139.46 o
  -7   7  13        138.19         66.85       133.70 o
  -6   7  13          2.01         29.97       134.69 o
  -5   7  13        273.89        274.48       134.69 o
  -4   7  13          4.83         77.22       129.91 o
  -3   7  13        425.14        334.90       149.01 o
  -2   7  13        123.87        107.85       133.20 o
  -1   7  13        179.57        124.64       133.37 o
   0   7  13        621.27        614.81       132.22 o
   1   7  13          7.96         99.78       133.86 o
   2   7  13        247.04        169.76       146.38 o
   3   7  13        392.96        366.02       130.24 o
   4   7  13          0.29          3.29       127.28 o
   5   7  13        614.11        495.60       137.98 o
   6   7  13         38.72         25.85       136.33 o
  -7   8  13        700.04        678.86       136.00 o
  -6   8  13        384.32        270.20       133.20 o
  -5   8  13       1532.98       1494.88       140.61 o
  -4   8  13        243.68        322.39       141.77 o
  -3   8  13        193.54        213.72       127.77 o
  -2   8  13        295.05        335.40       130.08 o
  -1   8  13        426.25        465.47       132.05 o
   0   8  13          8.54        -73.27       142.75 o
   1   8  13       1637.29       1388.68       139.30 o
   2   8  13          3.65          2.80       133.53 o
   3   8  13       1185.94       1090.17       136.17 o
   4   8  13        101.26        111.80       134.19 o
   5   8  13        614.96        475.52       136.17 o
  -6   9  13        670.87        710.48       138.64 o
  -5   9  13        358.99        370.63       137.32 o
  -4   9  13       5152.09       5248.80       142.75 o
  -3   9  13        904.60        954.00       130.57 o
  -2   9  13       4478.35       4461.92       138.31 o
  -1   9  13       1701.78       1740.38       138.80 o
   0   9  13       2291.18       2316.33       133.86 o
   1   9  13         28.46         50.22       134.85 o
   2   9  13       2912.20       2879.78       138.14 o
   3   9  13          1.28         -6.26       139.46 o
   4   9  13       1827.79       1870.29       141.11 o
   5   9  13          4.45        112.62       135.34 o
  -6  10  13         69.63         49.89       138.14 o
  -5  10  13        174.43        179.14       134.03 o
  -4  10  13         18.29         33.59       144.89 o
  -3  10  13         61.59        189.19       135.02 o
  -2  10  13         72.46          0.99       132.38 o
  -1  10  13       1344.31       1279.02       130.90 o
   0  10  13        952.11       1040.44       134.52 o
   1  10  13        241.38        237.59       129.75 o
   2  10  13        953.39        797.58       132.55 o
   3  10  13         34.08       -123.16       136.17 o
   4  10  13        305.94        352.52       135.67 o
  -5  11  13        534.56        481.61       139.13 o
  -4  11  13        163.45         64.05       140.61 o
  -3  11  13        339.83        353.51       130.57 o
  -2  11  13         19.89         96.49       136.99 o
  -1  11  13        247.52        241.05       131.06 o
   0  11  13        189.20         95.99       137.65 o
   1  11  13        257.24        236.11       136.99 o
   2  11  13        211.27        332.76       138.80 o
   3  11  13        216.73        116.41       135.18 o
  -3  12  13        204.56        150.82       138.64 o
  -2  12  13        179.31        179.47       141.93 o
  -1  12  13        287.33        353.18       134.19 o
   0  12  13        184.20        157.74       147.86 o
   1  12  13         30.40         59.60       138.47 o
   2  12  13        189.86        122.17       136.17 o
  -8   0  14       7623.26       7140.33       141.93 o
  -6   0  14        225.83        320.91       139.13 o
  -4   0  14       9053.73       9141.02       155.27 o
  -2   0  14       7377.83       7761.73       159.38 o
   0   0  14         43.14         90.56       145.39 o
   2   0  14       6450.03       6234.57       145.39 o
   4   0  14      12936.70      12588.52       162.18 o
   6   0  14        862.63        872.33       154.11 o
  -8   1  14       9257.54       8287.63       143.25 o
  -7   1  14        683.36        687.10       135.02 o
  -6   1  14       6350.96       6133.15       145.22 o
  -5   1  14       1856.31       1869.30       141.60 o
  -4   1  14       6696.40       6920.02       147.86 o
  -3   1  14       2238.38       2297.56       143.41 o
  -2   1  14        256.99        328.48       135.84 o
  -1   1  14        142.79        163.01       145.06 o
   0   1  14       5624.81       5811.09       143.91 o
   1   1  14        254.12        180.46       135.18 o
   2   1  14        232.43        227.06       134.19 o
   3   1  14          5.42        -33.92       136.00 o
   4   1  14       1294.51       1181.55       145.88 o
   5   1  14        114.00        177.99       148.52 o
   6   1  14      11029.02      11352.31       175.19 o
   7   1  14        237.87        260.97       148.52 o
  -8   2  14       7104.91       6731.66       142.26 o
  -7   2  14       3741.64       3607.71       150.82 o
  -6   2  14        724.89        807.95       135.67 o
  -5   2  14       1025.18       1135.77       141.60 o
  -4   2  14       8153.11       8528.68       143.58 o
  -3   2  14       2540.35       2560.51       141.77 o
  -2   2  14       1447.68       1652.95       135.51 o
  -1   2  14       2859.94       2786.58       146.87 o
   0   2  14         73.88         64.05       136.50 o
   1   2  14        511.53        462.51       139.63 o
   2   2  14       8747.79       8889.76       148.52 o
   3   2  14        602.56        555.54       146.54 o
   4   2  14      11302.29      11070.10       164.16 o
   5   2  14        276.58        341.16       145.72 o
   6   2  14        658.16        644.12       156.58 o
   7   2  14          0.44         -3.46       158.73 o
  -8   3  14       3897.76       3486.19       137.98 o
  -7   3  14        941.61        810.75       141.27 o
  -6   3  14       5582.62       5404.73       145.72 o
  -5   3  14        218.06        232.16       135.67 o
  -4   3  14        271.80        234.79       138.31 o
  -3   3  14        502.31        626.67       135.18 o
  -2   3  14      11123.48      11428.38       157.08 o
  -1   3  14       3456.41       3571.32       138.47 o
   0   3  14      28231.24      28056.00       177.50 o
   1   3  14       2179.32       2139.00       144.40 o
   2   3  14      15818.50      16253.85       159.55 o
   3   3  14        321.86        327.66       146.54 o
   4   3  14        109.46        101.43       143.58 o
   5   3  14       1132.72       1147.79       147.03 o
   6   3  14       6635.61       7023.59       168.93 o
  -8   4  14       2717.38       2679.89       135.34 o
  -7   4  14        142.25        272.83       128.92 o
  -6   4  14       2792.01       2897.56       136.00 o
  -5   4  14        103.58        160.87       130.73 o
  -4   4  14      29046.49      30012.24       169.26 o
  -3   4  14         70.22        171.90       136.17 o
  -2   4  14      16022.60      16798.20       151.81 o
  -1   4  14         11.30         27.50       133.86 o
   0   4  14        865.17        958.44       129.25 o
   1   4  14         50.01         20.42       139.46 o
   2   4  14       6191.10       5827.72       150.49 o
   3   4  14        433.32        463.66       139.79 o
   4   4  14       8845.44       8592.07       167.45 o
   5   4  14         42.81         38.53       154.44 o
   6   4  14       1930.10       1874.74       168.11 o
  -8   5  14      14661.70      13861.29       148.35 o
  -7   5  14        911.87        877.10       133.70 o
  -6   5  14      29157.25      28446.06       164.49 o
  -5   5  14         81.28        140.61       133.86 o
  -4   5  14       4584.60       4842.27       139.30 o
  -3   5  14       1060.40       1022.33       136.99 o
  -2   5  14       4025.07       4235.53       137.49 o
  -1   5  14        434.57        593.24       135.84 o
   0   5  14      16502.53      17296.44       158.40 o
   1   5  14         47.68         95.33       137.32 o
   2   5  14      14474.87      14251.19       168.77 o
   3   5  14          3.01         75.41       147.69 o
   4   5  14         62.37         31.78       147.36 o
   5   5  14        330.82        214.21       142.59 o
   6   5  14       3836.13       3743.21       158.23 o
  -7   6  14         69.16        157.24       135.34 o
  -6   6  14        889.04        894.56       139.30 o
  -5   6  14       3272.06       3220.44       143.74 o
  -4   6  14      13439.96      13575.29       149.18 o
  -3   6  14       4193.78       4402.65       141.11 o
  -2   6  14      28367.91      29708.29       172.23 o
  -1   6  14        506.53        508.78       132.87 o
   0   6  14        399.84        374.26       137.32 o
   1   6  14        426.35        504.33       150.82 o
   2   6  14      11247.92      11393.47       160.70 o
   3   6  14       2332.43       2309.25       149.67 o
   4   6  14       7627.97       7435.88       149.83 o
   5   6  14       2645.84       2646.96       144.24 o
   6   6  14        984.34       1046.37       148.68 o
  -7   7  14        901.17        798.73       134.52 o
  -6   7  14       3198.23       3223.41       140.28 o
  -5   7  14        183.87        233.97       136.83 o
  -4   7  14         42.02        -86.61       135.34 o
  -3   7  14        913.29        844.17       135.84 o
  -2   7  14       6791.91       7149.71       141.60 o
  -1   7  14      11158.32      11720.14       150.99 o
   0   7  14      10959.61      10980.85       147.36 o
   1   7  14       5059.84       5100.61       152.47 o
   2   7  14       3620.40       3438.77       155.93 o
   3   7  14       2344.81       2207.50       139.30 o
   4   7  14        521.10        458.56       137.32 o
   5   7  14        478.94        503.34       140.78 o
  -6   8  14        557.29        627.99       134.69 o
  -5   8  14       7411.35       7831.38       144.89 o
  -4   8  14       5657.91       5787.87       149.34 o
  -3   8  14       6503.45       6870.63       147.03 o
  -2   8  14       9819.29       9992.44       151.65 o
  -1   8  14       1406.69       1543.78       139.63 o
   0   8  14        109.35         38.36       124.97 o
   1   8  14        132.19        184.08       151.97 o
   2   8  14       3675.20       3405.35       144.89 o
   3   8  14       1814.72       1832.42       136.99 o
   4   8  14       4183.82       4142.17       140.28 o
   5   8  14        758.78        751.64       143.08 o
  -6   9  14      11780.68      11610.98       150.00 o
  -5   9  14       1958.48       2051.57       143.25 o
  -4   9  14       4025.26       4059.35       140.28 o
  -3   9  14         42.22        -46.93       135.51 o
  -2   9  14       2115.81       2156.46       135.67 o
  -1   9  14       1311.40       1093.13       141.93 o
   0   9  14       7400.18       7409.37       143.74 o
   1   9  14       4804.28       4564.01       156.42 o
   2   9  14       2243.28       2177.70       135.67 o
   3   9  14         28.09         38.03       141.27 o
   4   9  14       1110.98       1129.85       141.44 o
  -5  10  14        657.92        790.66       140.28 o
  -4  10  14       3730.65       3661.05       137.81 o
  -3  10  14       1749.83       1708.44       140.28 o
  -2  10  14       3946.90       3660.56       142.42 o
  -1  10  14        369.73        385.62       131.72 o
   0  10  14          4.48         21.40       139.30 o
   1  10  14       1278.91       1417.99       148.52 o
   2  10  14       4273.47       3798.87       142.10 o
   3  10  14       4410.27       4338.10       146.21 o
  -3  11  14        596.93        509.11       142.10 o
  -2  11  14        392.07        349.56       134.52 o
  -1  11  14       4176.15       3997.60       147.86 o
   0  11  14       5109.34       5148.53       145.06 o
   1  11  14       4224.79       4168.68       153.46 o
   2  11  14       2302.81       2209.80       139.79 o
  -7   0  15        285.21        182.27       141.60 o
  -5   0  15        399.81        544.51       154.61 o
  -3   0  15         25.99        140.61       158.89 o
  -1   0  15        110.75         76.07       154.94 o
   1   0  15       2095.31       2044.82       135.51 o
   3   0  15       1632.23       1550.37       146.54 o
   5   0  15         40.42         32.27       149.18 o
  -8   1  15        499.68        421.02       137.98 o
  -7   1  15         19.01         53.68       135.34 o
  -6   1  15        159.21        130.40       131.56 o
  -5   1  15         25.52        -11.69       136.17 o
  -4   1  15         35.22        -52.85       140.45 o
  -3   1  15         82.43         33.92       139.95 o
  -2   1  15        121.95        133.04       137.49 o
  -1   1  15         82.50         35.07       154.28 o
   0   1  15        214.12        192.31       142.10 o
   1   1  15          1.61        -50.55       138.64 o
   2   1  15       1042.23        983.31       141.44 o
   3   1  15        183.54        104.72       144.40 o
   4   1  15         12.06        -39.35       148.85 o
   5   1  15         38.64         20.75       145.55 o
   6   1  15         53.26        -11.20       156.58 o
  -8   2  15        824.12        726.78       134.36 o
  -7   2  15         11.60         -2.14       134.85 o
  -6   2  15       1766.75       1697.90       139.13 o
  -5   2  15        225.40        277.44       143.74 o
  -4   2  15        505.06        445.39       138.47 o
  -3   2  15       1036.17       1234.90       154.44 o
  -2   2  15        189.11        310.70       136.66 o
  -1   2  15       1869.73       1995.76       137.32 o
   0   2  15        445.61        555.87       151.65 o
   1   2  15       2146.74       2159.91       149.83 o
   2   2  15        294.84        259.33       137.81 o
   3   2  15       1373.62       1295.32       148.52 o
   4   2  15        588.51        603.62       150.00 o
   5   2  15        393.73        294.56       150.66 o
   6   2  15       1349.68       1508.22       159.05 o
  -7   3  15        209.52        116.41       137.32 o
  -6   3  15        300.48        263.44       133.70 o
  -5   3  15       1504.82       1403.34       145.88 o
  -4   3  15        188.08        179.31       135.67 o
  -3   3  15         76.09         78.87       137.65 o
  -2   3  15        250.02        315.64       136.00 o
  -1   3  15        141.40        142.92       134.19 o
   0   3  15         13.64        -29.47       141.27 o
   1   3  15          3.29         16.63       140.28 o
   2   3  15         19.32         51.04       151.15 o
   3   3  15         74.54        283.70       148.35 o
   4   3  15         39.59        -39.52       146.38 o
   5   3  15        304.87        341.00       148.52 o
   6   3  15         55.71         -3.79       157.41 o
  -7   4  15        681.81        677.05       132.71 o
  -6   4  15         56.92         51.37       138.64 o
  -5   4  15        466.14        432.87       138.64 o
  -4   4  15        653.61        711.46       138.97 o
  -3   4  15        583.04        588.47       138.80 o
  -2   4  15        368.06        451.81       140.78 o
  -1   4  15         29.68        138.80       131.72 o
   0   4  15          1.41         43.96       137.98 o
   1   4  15         15.40         62.90       142.59 o
   2   4  15        944.85        891.59       145.72 o
   3   4  15        848.26        715.09       150.16 o
   4   4  15       1430.33       1509.37       153.62 o
   5   4  15        925.04        853.56       162.68 o
  -7   5  15        106.13        167.62       135.51 o
  -6   5  15       1246.59       1291.54       133.86 o
  -5   5  15        124.17         41.99       136.50 o
  -4   5  15        639.02        659.60       146.54 o
  -3   5  15        781.57        781.11       138.47 o
  -2   5  15         15.24        160.54       138.14 o
  -1   5  15         31.74          9.06       141.11 o
   0   5  15         40.01         74.09       141.27 o
   1   5  15        244.88        178.15       144.40 o
   2   5  15        190.18        213.06       145.55 o
   3   5  15         73.71         27.17       144.89 o
   4   5  15        835.12        861.79       158.89 o
   5   5  15        176.92        208.61       149.67 o
  -6   6  15         14.29        -37.21       137.65 o
  -5   6  15        412.89        450.65       136.33 o
  -4   6  15        385.43        487.37       138.80 o
  -3   6  15          0.72         29.80       147.86 o
  -2   6  15       3471.34       3599.31       144.40 o
  -1   6  15         12.88         29.80       136.17 o
   0   6  15       4208.83       4453.86       150.00 o
   1   6  15        123.94        262.62       136.50 o
   2   6  15       2196.65       2074.13       147.20 o
   3   6  15        786.15        769.92       149.01 o
   4   6  15       1907.34       2028.36       152.63 o
   5   6  15        448.09        538.09       145.39 o
  -6   7  15         16.70        -41.16       138.97 o
  -5   7  15        168.01         78.70       135.84 o
  -4   7  15          4.50        -30.63       135.67 o
  -3   7  15         34.53         30.46       136.66 o
  -2   7  15         27.98         56.64       139.95 o
  -1   7  15          1.38         73.60       141.44 o
   0   7  15          0.64         37.87       136.50 o
   1   7  15         20.91        -18.11       136.33 o
   2   7  15         21.17         -3.95       151.65 o
   3   7  15          7.26        -20.42       145.55 o
   4   7  15        190.98        286.66       141.11 o
  -5   8  15         12.51       -154.77       138.31 o
  -4   8  15       1435.34       1345.71       136.17 o
  -3   8  15          8.89         66.85       138.80 o
  -2   8  15       1025.57       1104.49       140.78 o
  -1   8  15          5.39        -23.55       142.75 o
   0   8  15       1486.89       1450.92       140.94 o
   1   8  15         39.60       -101.43       135.34 o
   2   8  15       3394.56       3214.02       143.08 o
   3   8  15         40.73         89.57       136.83 o
   4   8  15       2348.16       2317.16       142.42 o
  -5   9  15        127.73         55.32       138.14 o
  -4   9  15        271.30        301.31       135.34 o
  -3   9  15        206.25        236.61       136.00 o
  -2   9  15         67.83         88.75       136.50 o
  -1   9  15        188.99        302.14       138.80 o
   0   9  15          0.70        -98.46       136.83 o
   1   9  15         14.14        101.26       142.75 o
   2   9  15         16.85         73.76       141.77 o
   3   9  15        524.79        314.49       145.72 o
  -3  10  15         15.26         12.68       136.50 o
  -2  10  15        153.16        265.42       142.26 o
  -1  10  15        293.44        208.61       137.49 o
   0  10  15        299.30        299.67       129.75 o
   1  10  15        359.17        438.80       131.72 o
   2  10  15        230.24        194.62       139.95 o
  -6   0  16      15384.70      14989.98       143.74 o
  -4   0  16      18308.67      18580.89       146.87 o
  -2   0  16       2918.68       3005.57       165.31 o
   0   0  16      21132.35      20541.74       178.32 o
   2   0  16      14944.94      14766.38       164.32 o
   4   0  16       4623.70       4175.10       158.23 o
  -7   1  16        723.69        788.03       138.31 o
  -6   1  16        205.00        158.23       139.79 o
  -5   1  16       3226.88       3276.75       148.35 o
  -4   1  16      11349.28      11555.33       158.73 o
  -3   1  16       2902.18       3016.93       145.39 o
  -2   1  16      20465.91      21433.99       170.74 o
  -1   1  16       7386.07       7409.04       167.62 o
   0   1  16       8540.71       8673.58       155.10 o
   1   1  16       2881.52       2694.54       151.65 o
   2   1  16        250.28        248.13       143.08 o
   3   1  16         50.19         -7.57       147.36 o
   4   1  16       7456.45       7039.56       161.19 o
   5   1  16        164.59         85.13       154.11 o
  -7   2  16       3581.85       3349.20       139.13 o
  -6   2  16      15999.62      15735.86       155.60 o
  -5   2  16       3085.35       3268.52       141.60 o
  -4   2  16      11739.81      12078.76       160.54 o
  -3   2  16         12.74         50.88       146.54 o
  -2   2  16        173.17        135.18       141.11 o
  -1   2  16          5.86        -72.94       144.07 o
   0   2  16       7817.27       7771.77       158.73 o
   1   2  16       1072.01       1147.96       148.19 o
   2   2  16       8894.53       8337.52       163.34 o
   3   2  16       1500.55       1340.77       151.32 o
   4   2  16        704.76        575.13       151.32 o
   5   2  16        123.75        167.62       155.93 o
  -7   3  16         19.96         -9.39       132.22 o
  -6   3  16        735.52        572.17       135.34 o
  -5   3  16        343.91        205.82       140.28 o
  -4   3  16       3790.86       3876.75       142.59 o
  -3   3  16       1202.40       1112.23       151.48 o
  -2   3  16      14289.10      14723.08       159.38 o
  -1   3  16       5197.18       5197.92       138.97 o
   0   3  16       5180.36       5087.11       145.39 o
   1   3  16         45.78         15.31       152.30 o
   2   3  16       5069.24       4616.86       156.09 o
   3   3  16         41.73         48.24       148.52 o
   4   3  16       6947.13       6549.06       169.43 o
   5   3  16        515.04        444.73       158.56 o
  -6   4  16       5314.78       5043.64       143.74 o
  -5   4  16        957.10        877.60       147.86 o
  -4   4  16       1913.02       1851.03       141.60 o
  -3   4  16        614.30        598.35       146.54 o
  -2   4  16         34.30        152.30       145.06 o
  -1   4  16       2940.90       3020.72       138.97 o
   0   4  16       4135.37       4133.77       146.21 o
   1   4  16        277.94        273.82       148.85 o
   2   4  16       4310.68       4141.67       161.69 o
   3   4  16       1128.71       1160.97       158.23 o
   4   4  16        166.84        185.07       158.56 o
  -6   5  16       3272.18       3197.88       136.66 o
  -5   5  16        270.45        137.49       137.81 o
  -4   5  16        280.91        263.77       146.21 o
  -3   5  16       1038.22       1108.28       145.88 o
  -2   5  16       4059.65       4182.84       142.59 o
  -1   5  16       1183.71       1260.09       133.20 o
   0   5  16       1095.70       1132.15       139.13 o
   1   5  16          9.60         73.76       141.77 o
   2   5  16       3664.53       3497.22       159.55 o
   3   5  16        785.88        695.99       158.07 o
   4   5  16       8041.20       7983.19       170.09 o
  -5   6  16       5619.05       5849.12       141.27 o
  -4   6  16       3916.05       4008.80       140.45 o
  -3   6  16       1732.04       1612.44       142.75 o
  -2   6  16        291.20        298.68       147.36 o
  -1   6  16        186.61        152.30       141.77 o
   0   6  16       6114.31       6337.98       156.58 o
   1   6  16         56.28        123.00       135.67 o
   2   6  16       8355.10       8462.00       161.19 o
   3   6  16        544.63        470.74       149.18 o
   4   6  16        443.46        506.97       147.53 o
  -5   7  16        363.52        419.04       138.14 o
  -4   7  16       3680.02       3738.93       148.85 o
  -3   7  16         92.46         46.60       144.07 o
  -2   7  16       9454.85       9390.47       152.80 o
  -1   7  16        668.76        640.50       140.28 o
   0   7  16        741.60        776.34       140.94 o
   1   7  16        115.38        153.62       142.10 o
   2   7  16        948.58       1039.62       156.09 o
   3   7  16       1958.07       2041.20       146.54 o
  -4   8  16       9904.82       9412.04       154.61 o
  -3   8  16        363.60        383.81       136.99 o
  -2   8  16        256.26        156.58       141.11 o
  -1   8  16        685.97        864.10       148.19 o
   0   8  16       6079.36       6117.67       145.39 o
   1   8  16       1072.66       1114.04       152.80 o
   2   8  16       5867.73       5589.47       155.93 o
  -3   9  16        198.36        182.27       140.61 o
  -2   9  16       9198.60       9180.87       155.10 o
  -1   9  16        922.94        874.64       146.87 o
   0   9  16       1696.92       1733.46       150.16 o
   1   9  16         23.18        122.17       144.24 o
  -5   0  17        359.08        248.95       136.83 o
  -3   0  17        246.35        307.57       147.36 o
  -1   0  17         93.65        143.74       169.92 o
   1   0  17        567.65        566.90       150.16 o
   3   0  17       1056.00        950.21       148.85 o
  -6   1  17       1077.36        790.50       145.22 o
  -5   1  17       1245.74       1151.25       149.83 o
  -4   1  17       1626.18       1774.63       143.08 o
  -3   1  17          0.36         22.06       145.39 o
  -2   1  17       1046.01       1194.23       146.38 o
  -1   1  17        265.48        303.62       152.80 o
   0   1  17        656.51        668.00       149.50 o
   1   1  17        136.79        184.41       149.83 o
   2   1  17        414.08        268.55       153.29 o
   3   1  17        209.34        257.52       145.88 o
   4   1  17        568.91        456.58       155.43 o
  -6   2  17          0.84        -16.96       140.61 o
  -5   2  17        130.80        147.53       144.40 o
  -4   2  17        517.30        512.23       147.36 o
  -3   2  17       1538.69       1591.20       142.10 o
  -2   2  17        326.69        153.29       148.52 o
  -1   2  17        485.10        552.57       148.52 o
   0   2  17         48.34        120.86       141.11 o
   1   2  17        146.06        136.83       151.48 o
   2   2  17        187.49        149.50       146.54 o
   3   2  17         33.72        -41.16       154.44 o
   4   2  17         41.78         22.23       154.11 o
  -6   3  17        137.83        197.25       137.65 o
  -5   3  17        590.40        717.23       143.91 o
  -4   3  17         13.89        -18.77       144.89 o
  -3   3  17        186.77        136.17       151.48 o
  -2   3  17        150.68         52.85       150.99 o
  -1   3  17        237.65        255.71       136.66 o
   0   3  17        627.65        703.73       143.41 o
   1   3  17       1228.46       1254.98       157.57 o
   2   3  17        506.51        464.81       154.61 o
   3   3  17       1164.27       1165.25       152.63 o
   4   3  17          6.12        -68.82       150.00 o
  -5   4  17         45.82        -31.28       141.11 o
  -4   4  17         13.27         28.16       140.45 o
  -3   4  17         79.20         19.26       148.85 o
  -2   4  17        184.98        102.25       142.26 o
  -1   4  17          1.12        -11.36       135.02 o
   0   4  17        778.90        748.84       141.60 o
   1   4  17        180.27        133.20       139.95 o
   2   4  17        369.74        402.25       154.77 o
   3   4  17        170.25        105.54       151.81 o
  -5   5  17       2119.26       2195.97       143.58 o
  -4   5  17        294.48        132.71       141.60 o
  -3   5  17       1094.32       1075.51       151.65 o
  -2   5  17        163.90         72.28       139.95 o
  -1   5  17        764.19        817.01       136.33 o
   0   5  17        710.60        673.43       142.92 o
   1   5  17       2290.17       2186.09       145.55 o
   2   5  17        732.54        679.85       154.44 o
   3   5  17       1480.63       1470.68       156.75 o
  -4   6  17         16.61         15.81       148.19 o
  -3   6  17        121.52        153.13       149.50 o
  -2   6  17          3.55         53.35       143.91 o
  -1   6  17        173.15        273.98       142.26 o
   0   6  17         53.37         -6.59       144.40 o
   1   6  17        220.49        301.15       141.27 o
   2   6  17        207.83        249.12       158.23 o
  -3   7  17        750.31        843.19       142.10 o
  -2   7  17          9.01         59.44       139.63 o
  -1   7  17          2.68         17.78       143.25 o
   0   7  17         84.19         -8.89       144.40 o
   1   7  17         46.71         73.44       138.47 o
  -2   8  17        165.74        251.59       145.88 o
  -1   8  17       1365.74       1341.59       147.69 o
   0   8  17          0.90         91.22       146.87 o
  -4   0  18        122.40        309.22       141.44 o
  -2   0  18      10177.23      10198.42       148.19 o
   0   0  18       3305.45       3102.55       166.63 o
   2   0  18        361.02        328.81       150.49 o
  -5   1  18         23.26        126.29       134.69 o
  -4   1  18       8649.28       8782.41       142.92 o
  -3   1  18          5.77       -175.03       150.33 o
  -2   1  18       1332.91       1442.36       164.32 o
  -1   1  18          6.89         87.76       147.36 o
   0   1  18       3961.61       3838.88       157.74 o
   1   1  18         27.38         47.75       157.41 o
   2   1  18      15193.06      13985.44       181.78 o
  -4   2  18         56.15         60.10       138.31 o
  -3   2  18        822.43        856.52       153.79 o
  -2   2  18       6711.44       6869.97       158.23 o
  -1   2  18         36.88        116.57       151.32 o
   0   2  18       4177.57       4218.73       156.58 o
   1   2  18       1463.56       1453.88       158.23 o
   2   2  18         63.27         16.63       152.30 o
  -4   3  18      10985.58      11072.07       158.56 o
  -3   3  18         28.14         26.34       140.94 o
  -2   3  18       2079.51       2134.39       146.87 o
  -1   3  18         71.38        -60.76       148.19 o
   0   3  18       3759.61       3774.50       154.11 o
   1   3  18       1074.54        930.12       158.89 o
   2   3  18      11355.52      10476.03       182.11 o
  -4   4  18       3083.63       3058.59       146.54 o
  -3   4  18        203.34        253.40       149.50 o
  -2   4  18      18512.88      18442.75       163.66 o
  -1   4  18       1244.79       1151.58       141.11 o
   0   4  18      17115.97      16884.64       168.60 o
   1   4  18         44.97        142.10       147.20 o
   2   4  18        493.72        420.85       157.41 o
  -3   5  18       1238.78       1286.43       143.74 o
  -2   5  18       3922.15       3855.01       151.15 o
  -1   5  18          0.69         38.53       141.60 o
   0   5  18       2115.87       1994.93       144.73 o
   1   5  18       1327.01       1248.73       150.66 o
  -1   6  18       2850.48       2901.51       145.88 o
  -1   0  19        196.53        226.56       147.36 o
  -2   1  19        635.24        752.30       162.35 o
  -1   1  19       1539.70       1587.91       151.48 o
   0   1  19        966.28        872.66       155.60 o
  -2   2  19         92.56        107.35       146.21 o
  -1   2  19        887.66        874.14       150.49 o
   0   2  19          8.78        -55.16       151.97 o
                                                
