# Supplementary material for: Crystal structures of Sr(ClO4)2·3H2O, Sr(ClO4)2·4H2O and Sr(ClO4)2·9H2O
Source: Acta Crystallogr Sect E Struct Rep Online. 2014 Nov 15;70(Pt 12):510–4. doi: 10.1107/S1600536814024726 (PMC4257379; doi:10.1107/S1600536814024726)
Supplement: Supplementary file 3 [file e-70-00510-SrClO4_4H2O_150Ksup3.hkl]

#
# h,k,l, Fc-squared, Fo-squared, sigma(Fo-squared), status flag
#
data_SrClO4_4H2O_150K
_shelx_title ' '
_shelx_refln_list_code          4
_shelx_F_calc_maximum      117.20
_exptl_crystal_F_000       352.00
_reflns_d_resolution_high  0.7199

loop_
 _space_group_symop_operation_xyz
 'x, y, z'
 '-x, -y, -z'

_cell_length_a     7.1571
_cell_length_b     7.3942
_cell_length_c    10.0231
_cell_angle_alpha  86.674
_cell_angle_beta   86.291
_cell_angle_gamma  72.027

_shelx_F_squared_multiplier     1.000

loop_
 _refln_index_h
 _refln_index_k
 _refln_index_l
 _refln_F_squared_calc
 _refln_F_squared_meas
 _refln_F_squared_sigma
 _refln_observed_status
   1   0   0       2539.40       2583.52        15.22 o
   2   0   0       3293.44       3157.16        12.05 o
   3   0   0       2457.02       2673.57         9.98 o
   4   0   0       1210.20       1167.37         6.47 o
   5   0   0          3.24          6.93         3.16 o
   6   0   0        709.61        679.94         5.54 o
   7   0   0          9.38         14.89         3.06 o
   8   0   0         17.46         17.90         3.71 o
   9   0   0        270.54        239.06         4.30 o
  -9   1   0         51.67         51.03         3.67 o
  -8   1   0       1208.11       1220.60         5.62 o
  -7   1   0        680.88        706.14         6.06 o
  -6   1   0        155.88        166.14         4.70 o
  -5   1   0         68.25         81.41         3.58 o
  -4   1   0        509.41        509.88         5.05 o
  -3   1   0       1665.81       1619.46         7.44 o
  -2   1   0       2359.71       2227.34         9.32 o
  -1   1   0         21.63         23.42         3.00 o
   0   1   0       1607.11       1622.91        12.72 o
   1   1   0        592.33        538.24         6.27 o
   2   1   0       8347.20       8560.13        17.97 o
   3   1   0        702.19        630.93         5.18 o
   4   1   0       5009.34       4730.64        11.03 o
   5   1   0        356.65        327.62         4.24 o
   6   1   0        480.90        475.48         4.81 o
   7   1   0        344.30        361.36         3.92 o
   8   1   0          4.46          3.72         3.61 o
   9   1   0        285.46        271.98         4.41 o
  -8   2   0        297.41        343.48         4.54 o
  -7   2   0         28.42         37.32         4.47 o
  -6   2   0        412.79        410.11         4.97 o
  -5   2   0          7.62          9.00         3.96 o
  -4   2   0       1679.46       1706.84         7.55 o
  -3   2   0          1.22          3.56         3.44 o
  -2   2   0        184.46        175.97         3.64 o
  -1   2   0       4125.82       3720.56        13.08 o
   0   2   0       1955.27       1903.47        10.48 o
   1   2   0       4175.45       4299.56        13.80 o
   2   2   0        124.93        134.39         3.20 o
   3   2   0        125.03        113.32         2.91 o
   4   2   0       1226.54       1154.21         5.98 o
   5   2   0       1313.99       1269.62         6.12 o
   6   2   0       1788.08       1755.48         6.87 o
   7   2   0        233.98        239.20         4.93 o
   8   2   0        724.74        774.57         4.66 o
   9   2   0         12.38         25.88         3.71 o
  -8   3   0        526.26        562.43         6.58 o
  -7   3   0        933.60        958.79         6.82 o
  -6   3   0       1163.79       1218.42         6.96 o
  -5   3   0         83.34         80.57         4.17 o
  -4   3   0       1151.54       1111.06         6.09 o
  -3   3   0         21.16         23.90         3.72 o
  -2   3   0        258.77        218.39         4.46 o
  -1   3   0          3.82          3.47         2.92 o
   0   3   0        163.36        133.25         3.56 o
   1   3   0         29.14         48.35         2.95 o
   2   3   0        106.13         87.64         3.04 o
   3   3   0      11911.61      11263.17        16.60 o
   4   3   0        275.99        254.84         3.76 o
   5   3   0       1405.14       1286.89         5.49 o
   6   3   0       1038.15        992.95         5.38 o
   7   3   0        239.91        234.40         4.66 o
   8   3   0         71.14         78.79         4.25 o
   9   3   0        385.57        416.41         4.25 o
  -7   4   0        600.22        609.54         6.44 o
  -6   4   0        482.81        492.88         5.72 o
  -5   4   0       1723.11       1763.47         7.60 o
  -4   4   0       3902.44       3956.71        10.31 o
  -3   4   0        928.68        905.21         5.63 o
  -2   4   0        958.37        930.84         5.76 o
  -1   4   0        514.99        492.06         5.21 o
   0   4   0        603.66        601.15         5.38 o
   1   4   0        506.18        460.92         4.62 o
   2   4   0        704.11        671.18         4.72 o
   3   4   0        461.20        445.93         4.18 o
   4   4   0        885.87        875.89         5.05 o
   5   4   0       3403.60       3548.91         8.57 o
   6   4   0        318.74        339.45         3.97 o
   7   4   0       2860.82       2975.99         8.32 o
   8   4   0        647.83        679.86         5.25 o
   9   4   0        186.74        123.12         5.53 o
  -6   5   0        221.68        220.22         5.37 o
  -5   5   0        751.09        805.09         5.94 o
  -4   5   0        244.83        253.23         4.76 o
  -3   5   0        886.45        880.92         5.77 o
  -2   5   0        592.04        561.26         4.94 o
  -1   5   0       1405.68       1349.43         6.35 o
   0   5   0       2326.66       2277.88         8.30 o
   1   5   0        392.38        402.76         4.36 o
   2   5   0        370.01        381.61         4.40 o
   3   5   0        918.97        864.11         5.17 o
   4   5   0        900.90        866.50         4.78 o
   5   5   0       1381.57       1355.49         5.61 o
   6   5   0         26.88         33.34         3.54 o
   7   5   0       1028.09       1049.47         5.29 o
   8   5   0        404.38        448.51         4.70 o
   9   5   0       1070.87       1132.05         6.88 o
  -5   6   0        670.84        690.32         6.11 o
  -4   6   0        565.55        586.10         5.93 o
  -3   6   0       1595.27       1645.26         6.83 o
  -2   6   0         88.33         97.71         4.54 o
  -1   6   0       1194.52       1131.22         6.13 o
   0   6   0        280.61        266.19         4.18 o
   1   6   0       1293.69       1247.72         5.90 o
   2   6   0        956.36        911.04         5.11 o
   3   6   0       1502.61       1502.13         6.10 o
   4   6   0        253.58        243.78         3.73 o
   5   6   0         22.18         29.02         3.52 o
   6   6   0        128.65        143.20         3.94 o
   7   6   0        128.59        151.25         4.24 o
   8   6   0        176.78        190.92         4.13 o
   9   6   0        299.88        287.80         5.02 o
  -4   7   0          7.65         11.88         4.54 o
  -3   7   0        140.93        140.88         4.66 o
  -2   7   0        111.35        119.01         4.77 o
  -1   7   0       2138.51       2126.19         7.52 o
   0   7   0        450.16        463.73         5.38 o
   1   7   0       1938.91       1968.89         7.48 o
   2   7   0         19.34         24.37         3.79 o
   3   7   0         63.09         69.11         3.61 o
   4   7   0          8.07         10.02         3.84 o
   5   7   0        705.40        760.68         4.98 o
   6   7   0         59.75         64.17         4.06 o
   7   7   0         54.01         65.21         4.19 o
   8   7   0        162.02        191.87         4.40 o
  -3   8   0        134.53        139.95         5.19 o
  -2   8   0        368.18        368.66         5.46 o
  -1   8   0        178.08        174.49         4.75 o
   0   8   0        473.47        478.52         5.21 o
   1   8   0       1493.35       1509.64         7.07 o
   2   8   0        611.85        659.84         5.03 o
   3   8   0       2611.25       2702.08         7.69 o
   4   8   0        423.36        459.15         4.69 o
   5   8   0        223.50        247.56         4.14 o
   6   8   0          8.05          8.25         3.77 o
   7   8   0         59.66         67.03         4.15 o
   8   8   0        230.10        233.80         4.48 o
  -1   9   0        230.18        248.01         5.05 o
   0   9   0       1143.46       1175.23         6.65 o
   1   9   0        229.13        230.49         4.72 o
   2   9   0        362.25        386.13         5.04 o
   3   9   0        203.65        205.96         4.25 o
   4   9   0        582.05        635.99         5.06 o
   5   9   0        754.61        783.74         5.32 o
   6   9   0        651.27        727.00         5.24 o
   7   9   0        307.95        306.52         4.68 o
   1  10   0          4.58          5.65         4.16 o
   2  10   0        635.47        583.11         5.77 o
   3  10   0        191.04        185.76         4.72 o
   4  10   0        988.58        905.60         6.06 o
   5  10   0         27.71         12.33         3.99 o
  -4 -10   1        269.07        180.72         4.68 o
  -3 -10   1        119.21         99.97         4.57 o
  -2 -10   1         17.28         16.21         4.38 o
  -7  -9   1        182.77         94.45         4.49 o
  -6  -9   1         71.91         74.13         4.00 o
  -5  -9   1        463.53        494.49         5.02 o
  -4  -9   1         36.72         49.34         4.07 o
  -3  -9   1         76.97         84.06         3.95 o
  -2  -9   1        348.41        363.53         4.92 o
  -1  -9   1        167.40        169.49         4.75 o
   0  -9   1        699.70        703.38         5.79 o
   1  -9   1        329.35        237.64         5.47 o
  -8  -8   1        479.01        513.47         5.16 o
  -7  -8   1       1550.16       1546.61         7.13 o
  -6  -8   1        576.67        632.12         5.18 o
  -5  -8   1        282.44        310.34         4.40 o
  -4  -8   1         30.37         34.20         4.02 o
  -3  -8   1        627.18        656.41         5.08 o
  -2  -8   1         34.23         35.73         4.04 o
  -1  -8   1        467.10        493.75         5.39 o
   0  -8   1        130.11        128.12         4.79 o
   1  -8   1         10.21         15.97         4.00 o
   2  -8   1        935.89        979.93         6.79 o
   3  -8   1        286.11        271.74         5.62 o
  -8  -7   1        171.79        163.50         4.38 o
  -7  -7   1        226.75        229.20         4.33 o
  -6  -7   1        817.42        883.13         5.29 o
  -5  -7   1       1468.26       1602.54         5.95 o
  -4  -7   1       2112.00       2108.50         6.85 o
  -3  -7   1       1449.25       1483.49         6.30 o
  -2  -7   1        397.78        389.91         4.83 o
  -1  -7   1         45.24         45.05         3.87 o
   0  -7   1        101.52         96.84         4.36 o
   1  -7   1        256.54        267.64         4.48 o
   2  -7   1        420.45        421.10         5.42 o
   3  -7   1         10.22         17.37         4.67 o
   4  -7   1        300.54        312.72         5.54 o
  -9  -6   1         17.79         15.17         4.28 o
  -8  -6   1       1106.12       1153.65         5.85 o
  -7  -6   1         59.26         74.89         3.86 o
  -6  -6   1        549.86        615.57         4.61 o
  -5  -6   1        675.66        687.82         4.65 o
  -4  -6   1        409.28        410.54         4.40 o
  -3  -6   1        107.31        116.66         3.32 o
  -2  -6   1       4477.96       4353.67         9.40 o
  -1  -6   1        988.79        994.52         5.82 o
   0  -6   1        209.33        212.09         4.04 o
   1  -6   1        286.75        254.26         4.56 o
   2  -6   1          7.43          4.89         4.47 o
   3  -6   1         95.50         96.80         4.31 o
   4  -6   1        377.13        389.92         5.29 o
   5  -6   1         44.78         35.47         4.99 o
  -9  -5   1        172.37        175.09         4.53 o
  -8  -5   1          0.90          0.33         4.07 o
  -7  -5   1         11.05         17.68         3.25 o
  -6  -5   1        336.91        343.56         4.25 o
  -5  -5   1        348.26        345.55         4.13 o
  -4  -5   1       4641.31       4815.97         9.49 o
  -3  -5   1        645.96        625.43         4.53 o
  -2  -5   1        325.42        310.53         3.99 o
  -1  -5   1         27.11         30.55         3.54 o
   0  -5   1       1529.75       1506.09         7.16 o
   1  -5   1        622.16        609.67         4.98 o
   2  -5   1       1414.48       1399.44         6.57 o
   3  -5   1        490.17        482.07         5.08 o
   4  -5   1        144.30        141.65         4.60 o
   5  -5   1         90.22         95.23         4.82 o
   6  -5   1        172.89        174.45         5.13 o
  -9  -4   1         14.54         19.81         4.11 o
  -8  -4   1        102.70        109.16         4.14 o
  -7  -4   1          0.20          1.60         3.63 o
  -6  -4   1          6.87          6.27         3.58 o
  -5  -4   1         13.79         15.02         3.31 o
  -4  -4   1        386.87        371.88         3.94 o
  -3  -4   1         22.08         27.73         2.99 o
  -2  -4   1       5285.64       5259.47        11.37 o
  -1  -4   1       1233.87       1150.35         6.06 o
   0  -4   1       2694.03       2583.88         9.27 o
   1  -4   1        818.83        781.78         5.84 o
   2  -4   1        622.97        571.93         5.24 o
   3  -4   1         16.31         18.16         3.69 o
   4  -4   1        741.23        745.12         5.79 o
   5  -4   1         41.36         46.59         4.18 o
   6  -4   1        286.89        299.59         5.52 o
   7  -4   1          8.24         10.14         4.93 o
  -9  -3   1        409.66        430.98         5.16 o
  -8  -3   1       1493.86       1576.60         7.13 o
  -7  -3   1         27.64         34.50         3.83 o
  -6  -3   1        450.24        443.13         4.21 o
  -5  -3   1       2138.03       2062.90         6.57 o
  -4  -3   1        785.72        802.26         4.96 o
  -3  -3   1        918.31        899.55         5.05 o
  -2  -3   1       4773.39       5076.25        11.66 o
  -1  -3   1         61.35         59.60         2.88 o
   0  -3   1       4920.08       5075.55        13.41 o
   2  -3   1       6087.60       5962.12        13.90 o
   3  -3   1        746.80        727.85         5.60 o
   4  -3   1       3674.60       3591.25         9.96 o
   5  -3   1         55.40         56.30         4.23 o
   6  -3   1        121.38        130.60         4.93 o
   7  -3   1         81.19         94.97         5.27 o
   8  -3   1        233.30        255.55         5.35 o
  -9  -2   1        260.33        250.03         4.57 o
  -8  -2   1        566.62        595.58         5.58 o
  -7  -2   1        150.48        156.61         4.25 o
  -6  -2   1       3363.64       3387.13         8.58 o
  -5  -2   1          7.63          8.10         3.01 o
  -4  -2   1       2350.31       2230.60         7.21 o
  -3  -2   1        257.74        320.90         3.58 o
  -2  -2   1          2.83          4.47         2.37 o
   0  -2   1        188.49        183.41         4.03 o
   1  -2   1       1116.64        960.42         6.77 o
   2  -2   1       1761.21       1771.11         8.00 o
   3  -2   1       1703.31       1642.98         7.83 o
   4  -2   1        285.50        286.64         4.45 o
   5  -2   1       1775.31       1800.99         7.99 o
   6  -2   1       2153.33       2335.88         9.41 o
   7  -2   1         67.76         73.50         4.11 o
   8  -2   1        109.68        123.09         4.34 o
  -9  -1   1        679.18        751.41         5.02 o
  -8  -1   1        738.38        792.36         6.07 o
  -7  -1   1        480.86        517.97         5.18 o
  -6  -1   1        362.41        355.31         4.31 o
  -5  -1   1         59.27         62.93         3.20 o
  -4  -1   1        158.12        143.36         3.43 o
  -3  -1   1        178.15        180.51         3.24 o
  -2  -1   1       7928.89       8075.49        16.72 o
  -1  -1   1          7.30         10.53         2.58 o
   0  -1   1        752.41        761.85         8.72 o
   1  -1   1       8056.74       7821.53        23.08 o
   2  -1   1         19.62         24.61         2.95 o
   3  -1   1       2831.52       2622.23         9.86 o
   4  -1   1        213.88        203.71         4.21 o
   5  -1   1       1756.64       1729.81         7.59 o
   6  -1   1         96.76        106.76         3.32 o
   7  -1   1        810.84        815.35         4.96 o
   8  -1   1        285.37        283.61         4.20 o
   9  -1   1        422.41        429.06         4.67 o
  -9   0   1        493.58        399.98         4.88 o
  -8   0   1         28.97         34.36         4.69 o
  -7   0   1        532.24        555.61         5.12 o
  -6   0   1       1187.55       1208.24         6.17 o
  -5   0   1       3563.56       3595.37         9.41 o
  -4   0   1        614.28        545.94         4.67 o
  -3   0   1       7135.95       7270.63        12.86 o
  -2   0   1        109.51        106.93         3.06 o
  -1   0   1        166.75        155.85         3.94 o
   1   0   1          0.64         20.89         3.44 o
   2   0   1       4894.01       4728.36        13.77 o
   3   0   1        737.60        652.70         4.49 o
   4   0   1        826.95        727.64         4.59 o
   5   0   1       2685.57       2614.26         6.86 o
   6   0   1        750.04        745.90         4.37 o
   7   0   1       2484.64       2522.63         6.67 o
   8   0   1         57.33         55.81         3.58 o
   9   0   1        297.12        319.99         4.46 o
  -9   1   1        577.84        622.33         4.98 o
  -8   1   1        309.52        343.16         5.99 o
  -7   1   1        799.09        837.48         5.51 o
  -6   1   1        351.57        332.48         4.65 o
  -5   1   1       1753.77       1786.51         6.96 o
  -4   1   1       1005.90        981.18         5.40 o
  -3   1   1      10050.61      10234.91        15.14 o
  -2   1   1       1631.07       1507.52         7.99 o
   0   1   1        126.00        144.03         4.40 o
   1   1   1        102.64         94.50         3.74 o
   2   1   1       1817.68       1594.22         9.30 o
   3   1   1         22.30         28.24         3.12 o
   4   1   1         68.57         80.27         3.59 o
   5   1   1       1449.96       1348.34         5.51 o
   6   1   1        481.59        456.61         3.65 o
   7   1   1        110.44        119.39         3.49 o
   8   1   1       1037.45       1083.26         5.30 o
   9   1   1       1780.82       1904.52         6.45 o
  -8   2   1          0.19          0.24         4.67 o
  -7   2   1         67.54         70.47         4.40 o
  -6   2   1        329.85        373.17         4.69 o
  -5   2   1       2341.96       2284.58         7.72 o
  -4   2   1       2055.07       2084.06         6.94 o
  -3   2   1       2055.27       2014.10         7.69 o
  -2   2   1        510.18        536.02         4.73 o
  -1   2   1        567.45        514.20         5.19 o
   0   2   1         44.31         46.36         3.18 o
   1   2   1      13735.06      13157.71        25.16 o
   2   2   1        454.45        428.34         4.47 o
   3   2   1         26.36         52.04         2.85 o
   4   2   1        905.22        860.72         5.73 o
   5   2   1        397.71        390.12         4.13 o
   6   2   1       2961.50       2859.59         9.10 o
   7   2   1        252.41        256.51         4.07 o
   8   2   1        436.42        438.94         4.24 o
   9   2   1        233.76        259.42         4.14 o
  -8   3   1          6.28          7.11         4.85 o
  -7   3   1        140.24        165.78         4.87 o
  -6   3   1         32.26         39.82         4.51 o
  -5   3   1          5.20          9.70         3.84 o
  -4   3   1        134.20        141.43         3.79 o
  -3   3   1       1978.39       1922.56         7.69 o
  -2   3   1       2976.64       2784.66         9.30 o
  -1   3   1       2995.38       2734.84         9.21 o
   0   3   1       3847.85       3850.71        11.18 o
   1   3   1       2500.14       2423.72         8.88 o
   2   3   1       1291.74       1335.38         6.57 o
   3   3   1       2384.54       2301.66         7.63 o
   4   3   1        704.15        666.20         4.70 o
   5   3   1       1914.57       1894.56         6.59 o
   6   3   1          2.56          3.17         3.17 o
   7   3   1        214.32        211.75         4.86 o
   8   3   1        359.23        391.30         4.22 o
   9   3   1        241.59        259.80         4.08 o
  -7   4   1        751.07        820.92         6.43 o
  -6   4   1         37.21         39.06         4.59 o
  -5   4   1          0.36          5.43         4.26 o
  -4   4   1         92.32        101.28         4.38 o
  -3   4   1        201.86        229.98         4.20 o
  -2   4   1         39.33         43.70         3.66 o
  -1   4   1        102.49         86.23         3.97 o
   0   4   1        936.92        862.96         6.12 o
   1   4   1       3121.85       2879.23         8.67 o
   2   4   1       6406.75       6283.79        12.60 o
   3   4   1        502.03        450.67         4.35 o
   4   4   1        193.08        171.72         3.42 o
   5   4   1        682.73        629.60         4.36 o
   6   4   1          5.79          5.72         3.48 o
   7   4   1        561.56        602.42         5.13 o
   8   4   1          1.28          4.63         4.40 o
   9   4   1         78.61         77.84         3.90 o
  -6   5   1        233.50        239.01         5.19 o
  -5   5   1        491.53        508.75         5.60 o
  -4   5   1         95.81         71.98         4.64 o
  -3   5   1         75.52         71.29         4.34 o
  -2   5   1       1508.02       1434.08         6.21 o
  -1   5   1       1288.93       1275.53         5.98 o
   0   5   1       1045.94       1039.48         6.10 o
   1   5   1        494.68        474.63         4.49 o
   2   5   1       2063.71       2000.77         7.02 o
   3   5   1        257.00        248.98         3.78 o
   4   5   1       3960.70       4069.13         9.06 o
   5   5   1       1680.12       1716.78         6.26 o
   6   5   1        630.28        644.56         4.74 o
   7   5   1        669.74        681.13         4.93 o
   8   5   1          2.79          3.25         4.11 o
   9   5   1         98.71         98.73         4.99 o
  -5   6   1        145.63        136.26         4.85 o
  -4   6   1         24.01         15.48         4.38 o
  -3   6   1        495.00        486.98         5.16 o
  -2   6   1        172.75        192.15         4.41 o
  -1   6   1          6.38         11.65         3.90 o
   0   6   1       1811.94       1767.97         7.23 o
   1   6   1        774.33        762.27         5.00 o
   2   6   1       3381.17       3387.24         8.50 o
   3   6   1        343.64        337.27         4.18 o
   4   6   1       1297.65       1308.40         5.77 o
   5   6   1        172.62        174.09         3.85 o
   6   6   1       1170.37       1307.79         5.80 o
   7   6   1        234.84        261.56         4.43 o
   8   6   1        788.97        893.07         5.70 o
   9   6   1         87.40         90.69         4.61 o
  -4   7   1       1278.85       1197.91         7.44 o
  -3   7   1         45.29         44.83         4.48 o
  -2   7   1        130.67        127.92         4.45 o
  -1   7   1         17.60         19.85         3.86 o
   0   7   1        175.87        175.65         4.52 o
   1   7   1        201.69        204.27         4.44 o
   2   7   1         17.26         15.07         3.83 o
   3   7   1          8.71          9.51         3.51 o
   4   7   1       1428.57       1425.15         6.30 o
   5   7   1       1091.01       1179.77         5.47 o
   6   7   1        949.32       1024.73         6.04 o
   7   7   1         87.44         91.17         4.02 o
   8   7   1        457.75        497.46         5.08 o
  -3   8   1        444.03        420.53         5.83 o
  -2   8   1       1852.76       1961.13         7.86 o
  -1   8   1         18.32         17.31         4.40 o
   0   8   1        679.77        706.33         5.75 o
   1   8   1         43.00         50.01         4.42 o
   2   8   1          0.35          2.46         3.88 o
   3   8   1          5.52          8.14         3.66 o
   4   8   1         18.22         21.92         3.96 o
   5   8   1        230.42        250.09         4.30 o
   6   8   1        137.08        158.32         4.13 o
   7   8   1        684.10        703.72         5.67 o
   8   8   1        802.01        692.69         6.07 o
  -1   9   1         35.43         39.16         4.46 o
   0   9   1       1307.67       1329.07         6.80 o
   1   9   1        653.98        676.87         5.46 o
   2   9   1        844.71        871.27         5.74 o
   3   9   1         11.70         14.04         3.96 o
   4   9   1         37.48         42.00         4.03 o
   5   9   1        395.42        419.45         4.81 o
   6   9   1          5.18         11.02         3.92 o
   7   9   1        128.21        119.53         4.24 o
   1  10   1         56.51         49.13         4.30 o
   2  10   1        192.38        164.71         4.65 o
   3  10   1         29.21         29.65         4.48 o
   4  10   1        138.57        140.34         4.25 o
   5  10   1          1.52         24.86         3.95 o
  -3 -10   2        377.37        335.13         5.01 o
  -6  -9   2        337.01        326.83         4.75 o
  -5  -9   2        202.96        202.71         4.64 o
  -4  -9   2       1125.21       1193.77         6.15 o
  -3  -9   2         56.73         39.45         4.37 o
  -2  -9   2        304.29        301.29         4.95 o
  -1  -9   2        275.64        281.52         4.83 o
   0  -9   2        801.72        812.92         6.17 o
   1  -9   2         73.73         79.10         4.68 o
  -7  -8   2          0.36          1.52         3.96 o
  -6  -8   2         55.16         54.36         4.02 o
  -5  -8   2         13.30         15.00         3.84 o
  -4  -8   2         76.91         88.69         3.94 o
  -3  -8   2       1566.81       1574.46         7.13 o
  -2  -8   2       1060.11       1097.27         6.59 o
  -1  -8   2        283.14        286.87         5.03 o
   0  -8   2        572.56        552.18         5.23 o
   1  -8   2        191.88        170.23         4.93 o
   2  -8   2        315.38        314.96         5.57 o
   3  -8   2         96.79         78.33         5.07 o
  -8  -7   2        779.59        803.60         5.82 o
  -7  -7   2         22.23         22.79         3.88 o
  -6  -7   2         50.42         61.70         3.87 o
  -5  -7   2        115.72        126.18         3.72 o
  -4  -7   2          1.65          3.88         3.54 o
  -3  -7   2         39.34         41.87         4.03 o
  -2  -7   2        112.52        104.33         4.30 o
  -1  -7   2       1019.61       1076.95         6.83 o
   0  -7   2        338.29        352.18         4.93 o
   1  -7   2       1009.19       1033.92         5.85 o
   2  -7   2       1601.29       1640.43         7.48 o
   3  -7   2        330.66        329.13         5.44 o
   4  -7   2         72.78         76.23         4.85 o
  -9  -6   2         30.70         34.09         4.03 o
  -8  -6   2        765.73        850.24         5.44 o
  -7  -6   2        347.13        366.82         4.44 o
  -6  -6   2        891.76        983.54         5.12 o
  -5  -6   2        220.96        231.52         4.13 o
  -4  -6   2         44.21         39.53         3.49 o
  -3  -6   2       1403.11       1373.40         5.84 o
  -2  -6   2        216.71        213.12         3.89 o
  -1  -6   2       2380.02       2263.88         7.38 o
   0  -6   2         95.82         97.78         4.33 o
   1  -6   2       1388.02       1387.08         6.71 o
   2  -6   2        988.31       1003.16         6.30 o
   3  -6   2       1493.67       1586.23         7.52 o
   4  -6   2        747.43        769.01         6.66 o
   5  -6   2       1040.02       1089.65         7.17 o
  -9  -5   2       1071.12        996.13         6.73 o
  -8  -5   2        631.78        494.15         5.14 o
  -7  -5   2        733.79        776.14         5.14 o
  -6  -5   2        264.32        266.66         4.26 o
  -5  -5   2        507.46        496.68         4.37 o
  -4  -5   2        575.44        576.49         4.17 o
  -3  -5   2        543.93        503.66         4.12 o
  -2  -5   2       1950.94       1902.11         6.79 o
  -1  -5   2         91.79         92.34         3.51 o
   0  -5   2        737.66        730.30         5.53 o
   1  -5   2       2388.84       2379.25         9.12 o
   2  -5   2        133.34        137.03         3.97 o
   3  -5   2       2424.83       2411.31         8.58 o
   4  -5   2        138.46        136.40         4.46 o
   5  -5   2        144.31        157.82         5.07 o
   6  -5   2        252.31        250.45         5.73 o
  -9  -4   2        124.47        120.03         4.51 o
  -8  -4   2         43.02         47.89         3.94 o
  -7  -4   2       2143.18       2275.83         6.60 o
  -6  -4   2        322.40        331.11         4.09 o
  -5  -4   2       2536.19       2615.92         7.16 o
  -4  -4   2        327.33        348.70         3.79 o
  -3  -4   2        310.93        304.54         3.79 o
  -2  -4   2        159.47        179.91         3.62 o
  -1  -4   2       1303.32       1288.12         6.38 o
   0  -4   2        804.22        826.63         5.89 o
   1  -4   2          0.89          5.72         3.68 o
   2  -4   2          4.13          4.15         3.40 o
   3  -4   2        240.45        228.23         4.23 o
   4  -4   2        400.91        426.93         5.04 o
   5  -4   2       2132.28       2219.10         8.27 o
   6  -4   2        222.91        223.87         5.30 o
   7  -4   2        533.60        545.16         6.69 o
  -9  -3   2         63.39         77.63         4.48 o
  -8  -3   2        307.35        329.87         4.66 o
  -7  -3   2        430.80        436.39         4.49 o
  -6  -3   2        208.20        203.29         3.51 o
  -5  -3   2       2664.34       2654.18         7.31 o
  -4  -3   2        406.68        384.11         3.86 o
  -3  -3   2       7595.48       7828.33        13.46 o
  -2  -3   2       3058.64       3133.08         8.78 o
  -1  -3   2       2847.79       2750.83         9.01 o
   0  -3   2        216.80        202.93         3.92 o
   1  -3   2        456.68        448.89         4.67 o
   2  -3   2        114.29        104.83         4.24 o
   3  -3   2        520.13        521.52         5.31 o
   4  -3   2         77.56         95.07         3.62 o
   5  -3   2         13.04         15.50         4.21 o
   6  -3   2        387.88        404.94         5.82 o
   7  -3   2       1261.50       1325.99         6.63 o
   8  -3   2        493.00        442.45         5.55 o
  -9  -2   2        195.48        218.38         4.93 o
  -8  -2   2        239.04        278.86         4.59 o
  -7  -2   2        662.66        691.95         5.14 o
  -6  -2   2       1727.89       1738.31         5.96 o
  -5  -2   2       1413.16       1409.63         5.36 o
  -4  -2   2       1409.08       1445.98         6.13 o
  -3  -2   2       4657.76       4886.83        10.75 o
  -2  -2   2        626.12        623.16         4.65 o
  -1  -2   2       7652.65       8709.04        16.02 o
   0  -2   2       3255.91       3363.84        11.80 o
   1  -2   2       3805.19       3470.34        12.03 o
   2  -2   2         69.74         68.15         3.50 o
   3  -2   2       1083.80       1018.68         6.73 o
   4  -2   2       1394.24       1327.76         7.10 o
   5  -2   2         45.70         38.26         3.91 o
   6  -2   2       1533.24       1525.44         8.77 o
   7  -2   2         18.27         21.34         4.00 o
   8  -2   2         25.60         29.72         4.31 o
  -9  -1   2        117.40        135.49         5.17 o
  -8  -1   2          1.60          2.89         4.12 o
  -7  -1   2        412.42        448.86         4.70 o
  -6  -1   2         96.92         97.60         3.59 o
  -5  -1   2        141.46        139.10         3.16 o
  -4  -1   2       4518.35       4580.64         9.84 o
  -3  -1   2       3805.91       3744.09         9.61 o
  -2  -1   2       6690.30       6875.09        15.13 o
  -1  -1   2        781.28        824.93         6.17 o
   0  -1   2        169.85        200.64         4.21 o
   1  -1   2         71.93         82.28         3.47 o
   2  -1   2       2514.24       2576.29        10.70 o
   3  -1   2       1536.25       1367.46         7.36 o
   4  -1   2        193.70        201.18         4.66 o
   5  -1   2        546.52        516.89         4.01 o
   6  -1   2        391.26        385.93         4.18 o
   7  -1   2        348.81        359.17         4.35 o
   8  -1   2       1231.12       1278.08         5.77 o
   9  -1   2         19.72         20.26         3.81 o
  -9   0   2        374.85        331.08         5.97 o
  -8   0   2         44.88         53.96         4.52 o
  -7   0   2        225.67        232.87         4.20 o
  -6   0   2         70.50         71.96         3.91 o
  -5   0   2          6.93          4.38         3.02 o
  -4   0   2        137.87        128.77         3.73 o
  -3   0   2        400.67        367.94         3.89 o
  -2   0   2       4895.00       4885.64        12.50 o
  -1   0   2        190.64        188.50         3.63 o
   1   0   2       4639.64       4798.09        18.08 o
   3   0   2       2371.11       2319.36         8.06 o
   4   0   2       1132.18       1045.16         5.34 o
   5   0   2         78.90         83.54         3.11 o
   6   0   2        652.76        616.37         4.35 o
   7   0   2        330.01        343.84         3.93 o
   8   0   2        107.63        102.97         3.92 o
   9   0   2         15.06         20.83         3.93 o
  -8   1   2        638.80        745.10         5.55 o
  -7   1   2        875.47        882.72         6.62 o
  -6   1   2       2197.05       2306.15         7.64 o
  -5   1   2        841.75        809.64         4.77 o
  -4   1   2         19.50         20.10         3.14 o
  -3   1   2        240.85        221.79         3.67 o
  -2   1   2        494.43        590.08         4.92 o
  -1   1   2       1163.49       1133.57         6.96 o
   0   1   2       1977.65       2026.66        11.47 o
   1   1   2       1351.39       1326.84         9.44 o
   2   1   2       7428.11       7117.67        18.71 o
   3   1   2       5659.78       5410.44        12.07 o
   4   1   2       2111.33       1888.05         6.59 o
   5   1   2       1119.92       1043.68         4.96 o
   6   1   2       2275.55       2216.18         6.37 o
   7   1   2         21.37         20.48         3.22 o
   8   1   2        242.34        242.84         3.80 o
   9   1   2          3.12          1.08         3.88 o
  -8   2   2        965.32       1087.08         6.85 o
  -7   2   2        169.57        183.14         4.27 o
  -6   2   2        119.82        138.26         4.13 o
  -5   2   2        394.88        403.68         4.31 o
  -4   2   2       1588.80       1659.08         6.54 o
  -3   2   2          8.10          8.39         3.30 o
  -2   2   2       1078.49       1077.16         5.85 o
  -1   2   2        137.57        145.50         3.53 o
   0   2   2       8036.16       8381.16        18.90 o
   1   2   2       2357.04       2206.95         9.83 o
   2   2   2       2894.40       2779.83        10.05 o
   3   2   2       1224.50       1213.10         6.58 o
   4   2   2        540.92        494.38         4.93 o
   5   2   2        840.90        777.57         5.84 o
   6   2   2       2189.88       2185.64         6.21 o
   7   2   2        668.49        652.16         4.58 o
   8   2   2       1771.66       1838.38         6.16 o
   9   2   2          9.30          7.88         3.80 o
  -7   3   2        664.01        712.97         6.13 o
  -6   3   2       1335.34       1435.49         6.70 o
  -5   3   2        268.81        260.72         4.59 o
  -4   3   2        814.87        791.57         5.04 o
  -3   3   2        175.47        178.33         3.65 o
  -2   3   2        197.32        195.19         4.14 o
  -1   3   2        630.38        601.41         4.89 o
   0   3   2         18.02          3.15         2.90 o
   1   3   2       1721.93       1674.02         7.59 o
   2   3   2        815.43        790.41         5.33 o
   3   3   2       2679.65       2583.82         8.40 o
   4   3   2       2405.02       2210.64         7.71 o
   5   3   2       1238.19       1192.17         5.98 o
   6   3   2       1338.06       1319.93         6.55 o
   7   3   2        235.76        249.16         3.84 o
   8   3   2        240.16        267.02         4.23 o
   9   3   2        129.25        133.70         3.91 o
  -7   4   2        130.55        146.28         5.22 o
  -6   4   2        540.58        576.06         5.55 o
  -5   4   2         89.59        101.21         4.50 o
  -4   4   2       3205.85       3236.59         9.30 o
  -3   4   2       2620.30       2656.43         8.54 o
  -2   4   2       2722.82       2471.74         7.85 o
  -1   4   2         43.56         40.81         3.39 o
   0   4   2        266.83        237.46         4.11 o
   1   4   2         16.29         14.61         3.40 o
   2   4   2        503.75        463.74         4.57 o
   3   4   2         87.46         77.79         3.34 o
   4   4   2        756.81        728.08         4.95 o
   5   4   2        659.06        653.21         4.70 o
   6   4   2       1173.49       1223.11         6.22 o
   7   4   2        960.02       1028.27         6.15 o
   8   4   2        765.52        787.59         6.60 o
   9   4   2        331.14        295.55         4.58 o
  -6   5   2         26.55         33.10         4.85 o
  -5   5   2        457.82        493.22         5.63 o
  -4   5   2        286.00        297.23         4.61 o
  -3   5   2         36.22         39.10         4.40 o
  -2   5   2       2524.41       2509.22         7.56 o
  -1   5   2       2669.87       2597.75         8.08 o
   0   5   2       1325.31       1268.86         5.98 o
   1   5   2       1269.75       1205.43         5.91 o
   2   5   2       1956.63       1853.16         7.05 o
   3   5   2        557.36        527.72         4.42 o
   4   5   2        195.01        189.10         3.72 o
   5   5   2        603.56        606.25         4.59 o
   6   5   2          6.95          8.01         3.50 o
   7   5   2        505.01        528.81         4.80 o
   8   5   2         77.34         82.17         4.50 o
   9   5   2        727.78        819.62         5.10 o
  -5   6   2        446.51        452.60         5.43 o
  -4   6   2        564.15        581.46         5.55 o
  -3   6   2       2116.00       2238.72         7.78 o
  -2   6   2        530.60        529.42         5.03 o
  -1   6   2       1202.17       1196.61         6.18 o
   0   6   2        170.71        169.01         4.02 o
   1   6   2       1141.54       1125.87         5.99 o
   2   6   2       2487.12       2466.35         7.35 o
   3   6   2       1745.17       1743.19         6.25 o
   4   6   2        852.15        850.82         5.00 o
   5   6   2         25.70         28.71         3.43 o
   6   6   2         38.35         34.92         3.54 o
   7   6   2        779.37        836.61         5.35 o
   8   6   2         25.02         32.15         4.17 o
   9   6   2        203.49        228.21         5.14 o
  -4   7   2          7.37          7.27         4.93 o
  -3   7   2        282.97        279.25         5.17 o
  -2   7   2         30.71         35.43         4.31 o
  -1   7   2       2159.19       2225.27         7.37 o
   0   7   2        636.11        664.43         5.29 o
   1   7   2       1082.97       1083.36         6.45 o
   2   7   2         39.49         43.45         3.76 o
   3   7   2        788.26        794.45         5.16 o
   4   7   2         51.19         55.16         3.85 o
   5   7   2         64.09         79.72         3.69 o
   6   7   2         72.86         83.85         4.27 o
   7   7   2        178.79        205.32         4.51 o
   8   7   2         10.71          9.52         4.08 o
  -3   8   2        143.97        115.68         5.00 o
  -2   8   2         62.51         58.21         4.86 o
  -1   8   2         30.13         32.87         4.45 o
   0   8   2         22.13         23.92         4.10 o
   1   8   2       1633.62       1661.90         6.83 o
   2   8   2        582.18        583.82         5.23 o
   3   8   2       1442.18       1451.43         6.48 o
   4   8   2        588.71        604.94         5.08 o
   5   8   2        769.72        818.43         5.20 o
   6   8   2         58.98         64.31         3.83 o
   7   8   2        228.02        234.69         4.86 o
   8   8   2         23.53         17.70         4.37 o
  -1   9   2         33.06         45.57         4.62 o
   0   9   2        370.21        395.77         4.97 o
   1   9   2        209.56        213.68         4.59 o
   2   9   2        262.51        279.77         4.88 o
   3   9   2        286.10        297.42         4.50 o
   4   9   2        232.09        262.16         4.24 o
   5   9   2        818.26        868.74         5.46 o
   6   9   2        876.88        931.12         5.92 o
   7   9   2        966.31        871.87         6.42 o
   2  10   2        395.81        338.98         4.96 o
   3  10   2        230.94        176.25         4.72 o
   4  10   2        372.07        345.14         4.83 o
   5  10   2        112.96         98.93         4.28 o
  -6  -9   3         29.70         29.13         4.00 o
  -5  -9   3        429.48        416.74         5.06 o
  -4  -9   3        223.21        237.84         4.61 o
  -3  -9   3         48.03         48.58         4.43 o
  -2  -9   3         34.23         35.88         4.73 o
  -1  -9   3        175.28        157.61         4.93 o
   0  -9   3        350.60        251.41         5.07 o
   1  -9   3        495.64        370.69         6.07 o
  -7  -8   3       1363.08       1388.71         6.79 o
  -6  -8   3        473.17        499.52         4.85 o
  -5  -8   3        865.81        915.23         5.34 o
  -4  -8   3         14.48         15.40         3.90 o
  -3  -8   3        325.95        323.78         4.60 o
  -2  -8   3         50.93         53.61         4.25 o
  -1  -8   3        568.83        573.87         5.83 o
   0  -8   3         46.93         46.28         4.55 o
   1  -8   3          4.21         12.30         4.34 o
   2  -8   3        418.18        425.28         5.85 o
   3  -8   3        274.36        207.02         5.92 o
  -8  -7   3          9.41          7.43         4.09 o
  -7  -7   3        140.05        151.76         4.40 o
  -6  -7   3        226.60        243.81         4.29 o
  -5  -7   3        945.76        987.07         5.68 o
  -4  -7   3       1099.39       1134.80         5.39 o
  -3  -7   3       2009.92       2081.26         6.98 o
  -2  -7   3        231.57        236.85         4.34 o
  -1  -7   3        723.02        732.35         5.62 o
   0  -7   3          5.01          4.65         4.67 o
   1  -7   3        365.70        364.76         5.68 o
   2  -7   3         47.10         39.91         4.41 o
   3  -7   3        131.64        144.93         4.95 o
   4  -7   3          5.34          2.74         5.22 o
  -8  -6   3        139.53        153.38         4.43 o
  -7  -6   3        391.48        409.28         4.45 o
  -6  -6   3        402.68        427.29         4.34 o
  -5  -6   3         17.30         24.61         3.36 o
  -4  -6   3        312.09        310.20         4.34 o
  -3  -6   3        425.33        435.45         4.52 o
  -2  -6   3       1752.62       1719.33         6.55 o
  -1  -6   3       2853.73       2859.04         8.33 o
   0  -6   3        819.23        839.06         5.99 o
   1  -6   3       1499.29       1491.66         7.79 o
   2  -6   3         14.96         13.31         4.11 o
   3  -6   3        102.36        103.46         4.86 o
   4  -6   3        118.56        121.01         5.01 o
   5  -6   3          8.21          9.00         5.36 o
  -9  -5   3         99.43        104.23         4.44 o
  -8  -5   3          1.22          2.95         3.99 o
  -7  -5   3        360.64        364.45         4.32 o
  -6  -5   3        783.46        824.92         4.95 o
  -5  -5   3        523.57        521.15         4.29 o
  -4  -5   3       1954.17       2003.71         6.34 o
  -3  -5   3       1059.08       1076.18         5.42 o
  -2  -5   3       4446.55       4414.14         9.84 o
  -1  -5   3         68.73         69.03         3.65 o
   0  -5   3       1170.96       1148.96         6.51 o
   1  -5   3       1281.28       1265.33         6.58 o
   2  -5   3        413.29        435.40         5.07 o
   3  -5   3       1570.59       1550.75         7.44 o
   4  -5   3        336.54        345.62         5.64 o
   5  -5   3         10.18         13.14         4.84 o
   6  -5   3        165.43        171.37         5.77 o
  -9  -4   3        205.25        215.86         4.97 o
  -8  -4   3         34.69         39.48         3.68 o
  -7  -4   3         40.03         40.53         3.78 o
  -6  -4   3          4.91          5.73         3.57 o
  -5  -4   3        316.88        326.85         3.61 o
  -4  -4   3        147.90        159.64         3.20 o
  -3  -4   3         11.07         14.45         3.10 o
  -2  -4   3       4810.61       4754.47        10.76 o
  -1  -4   3        854.88        858.71         5.82 o
   0  -4   3       3583.77       3507.37        10.69 o
   1  -4   3        117.85        106.21         4.31 o
   2  -4   3        996.22        968.79         6.29 o
   3  -4   3         22.65         22.11         3.78 o
   4  -4   3        405.52        404.75         5.63 o
   5  -4   3          8.39         12.51         4.77 o
   6  -4   3        237.17        248.71         5.69 o
   7  -4   3         41.67         29.40         5.78 o
  -9  -3   3        149.04        153.85         4.75 o
  -8  -3   3       1374.72       1499.22         6.47 o
  -7  -3   3        265.86        298.44         3.86 o
  -6  -3   3       1104.36       1129.69         5.49 o
  -5  -3   3          7.03         11.85         3.04 o
  -4  -3   3        448.73        445.90         3.95 o
  -3  -3   3         16.21         18.85         2.85 o
  -2  -3   3        555.74        585.71         4.38 o
  -1  -3   3         74.05         93.40         3.10 o
   0  -3   3        791.32        777.50         5.97 o
   1  -3   3       1444.79       1541.43         7.95 o
   2  -3   3       5662.17       5676.88        13.18 o
   3  -3   3       1594.96       1568.63         7.55 o
   4  -3   3       5509.75       5620.57        12.70 o
   5  -3   3         36.76         41.33         4.44 o
   6  -3   3        380.41        387.32         5.71 o
   7  -3   3          5.23          4.80         4.31 o
  -9  -2   3        110.26        121.11         4.60 o
  -8  -2   3       1015.68       1065.64         6.07 o
  -7  -2   3         70.75         77.89         3.35 o
  -6  -2   3       2993.75       3151.88         8.16 o
  -5  -2   3       1688.20       1709.45         6.25 o
  -4  -2   3       6098.43       6227.93        11.33 o
  -3  -2   3         55.51         62.12         2.91 o
  -2  -2   3         33.00         33.06         2.50 o
  -1  -2   3        310.40        378.12         4.28 o
   0  -2   3         97.62        132.63         3.45 o
   1  -2   3       3684.32       4006.04        10.90 o
   2  -2   3         77.15         81.07         3.55 o
   3  -2   3       1196.47       1164.26         7.00 o
   4  -2   3       2650.69       2610.72         9.49 o
   5  -2   3        497.24        491.34         5.80 o
   6  -2   3       2933.49       2815.66         8.13 o
   7  -2   3        680.02        671.12         5.51 o
   8  -2   3        559.01        614.19         5.27 o
  -9  -1   3        287.86        274.66         5.25 o
  -8  -1   3        501.70        553.73         5.40 o
  -7  -1   3       1670.60       1769.31         6.70 o
  -6  -1   3       2030.09       2091.96         6.56 o
  -5  -1   3        269.66        270.46         3.95 o
  -4  -1   3       1143.78       1125.26         5.57 o
  -3  -1   3        869.48        909.11         4.97 o
  -2  -1   3        606.06        505.91         4.18 o
  -1  -1   3        585.37        593.67         5.11 o
   0  -1   3       5620.38       6531.14        14.70 o
   1  -1   3       5058.91       5214.57        14.12 o
   2  -1   3        686.06        682.18         5.85 o
   3  -1   3       3819.86       3653.23        11.35 o
   4  -1   3        540.89        495.97         5.54 o
   5  -1   3       1314.99       1188.81         5.67 o
   6  -1   3        129.30        131.14         3.89 o
   7  -1   3        432.73        406.09         4.88 o
   8  -1   3        852.65        861.02         5.61 o
  -9   0   3        177.76        184.64         5.67 o
  -8   0   3         11.31          8.36         4.15 o
  -7   0   3        244.31        291.33         4.53 o
  -6   0   3       1190.84       1224.64         5.54 o
  -5   0   3       2398.70       2415.51         7.36 o
  -4   0   3        858.29        763.15         4.92 o
  -3   0   3       1382.32       1321.73         5.81 o
  -2   0   3         92.29         73.61         2.82 o
  -1   0   3        718.00        616.76         5.08 o
   0   0   3        768.49        721.56         6.12 o
   1   0   3        525.71        540.14         5.60 o
   2   0   3        308.45        347.61         4.89 o
   3   0   3        153.61        151.85         3.90 o
   4   0   3          6.88          8.89         2.95 o
   5   0   3       2239.53       2075.64         6.64 o
   6   0   3        624.44        593.89         4.48 o
   7   0   3       2073.86       2040.30         6.74 o
   8   0   3        147.77        162.46         4.00 o
   9   0   3        184.35        189.53         4.53 o
  -8   1   3         59.27         62.21         4.58 o
  -7   1   3        417.20        483.02         5.09 o
  -6   1   3        379.81        391.00         4.61 o
  -5   1   3        570.45        578.90         4.82 o
  -4   1   3         47.25         54.22         3.08 o
  -3   1   3       5083.68       5279.91        11.06 o
  -2   1   3       6512.66       6598.92        13.12 o
  -1   1   3       7935.74       7798.18        16.24 o
   0   1   3       2265.78       2231.43        10.32 o
   1   1   3        372.03        365.33         5.14 o
   2   1   3        708.50        693.73         6.10 o
   3   1   3        179.66        151.09         3.99 o
   4   1   3          3.24          5.02         2.73 o
   5   1   3        182.96        166.78         3.39 o
   6   1   3         11.26          8.66         2.86 o
   7   1   3        581.03        593.36         4.47 o
   8   1   3        133.92        144.24         3.64 o
   9   1   3       1143.08       1178.59         5.90 o
  -8   2   3        328.98        346.43         5.16 o
  -7   2   3          1.28          5.76         4.27 o
  -6   2   3          7.96         10.46         3.50 o
  -5   2   3        605.54        628.21         4.98 o
  -4   2   3       1024.95       1004.78         5.55 o
  -3   2   3       2300.04       2224.11         7.68 o
  -2   2   3        106.00        119.37         3.46 o
  -1   2   3       6897.93       6963.54        14.11 o
   0   2   3       4467.49       4687.90        12.81 o
   1   2   3        704.23        602.98         5.64 o
   2   2   3       4822.45       4952.49        13.51 o
   3   2   3       5109.19       4959.40        12.33 o
   4   2   3        310.35        271.56         4.63 o
   5   2   3         59.83         60.38         2.93 o
   6   2   3        365.23        342.88         3.71 o
   7   2   3        287.56        283.17         3.95 o
   8   2   3        286.24        273.70         4.00 o
   9   2   3        157.63        169.40         4.20 o
  -7   3   3         30.89         40.87         4.43 o
  -6   3   3         12.82         13.56         4.19 o
  -5   3   3         64.98         74.93         4.06 o
  -4   3   3        204.70        198.28         3.96 o
  -3   3   3       2917.34       2897.48         8.05 o
  -2   3   3       3137.45       3091.28         8.88 o
  -1   3   3       3977.06       3827.82        10.21 o
   0   3   3       1753.36       1708.42         7.19 o
   1   3   3       6652.64       6748.28        14.23 o
   2   3   3        213.42        240.10         3.86 o
   3   3   3       3549.54       3526.14        10.14 o
   4   3   3       2456.36       2366.10         8.39 o
   5   3   3       1452.94       1413.71         6.79 o
   6   3   3        279.26        273.46         4.58 o
   7   3   3        516.00        505.83         4.31 o
   8   3   3        312.27        315.29         4.23 o
   9   3   3        184.59        138.43         4.35 o
  -7   4   3        626.05        691.93         6.20 o
  -6   4   3          7.51         10.31         4.48 o
  -5   4   3          3.56          9.44         4.18 o
  -4   4   3         54.24         64.29         4.47 o
  -3   4   3         34.35         63.67         3.89 o
  -2   4   3          5.36         18.13         3.35 o
  -1   4   3         22.60         24.49         3.43 o
   0   4   3        177.83        159.22         3.87 o
   1   4   3       2707.55       2576.70         8.33 o
   2   4   3        513.05        481.94         4.62 o
   3   4   3       2681.62       2596.46         8.28 o
   4   4   3        450.22        430.90         4.44 o
   5   4   3        560.82        543.25         4.75 o
   6   4   3        443.61        455.77         4.98 o
   7   4   3        406.14        439.89         5.10 o
   8   4   3         41.26         50.69         3.62 o
   9   4   3        164.59        183.37         4.37 o
  -6   5   3        103.95        111.57         5.00 o
  -5   5   3       1128.96       1187.61         6.79 o
  -4   5   3         69.17         75.67         4.71 o
  -3   5   3        148.09        150.81         4.43 o
  -2   5   3        956.53        948.36         5.65 o
  -1   5   3        130.19        144.90         3.91 o
   0   5   3        131.61        129.26         3.81 o
   1   5   3         41.10         38.03         3.19 o
   2   5   3       2144.89       2051.39         7.08 o
   3   5   3        230.65        245.36         3.78 o
   4   5   3        451.46        462.30         4.49 o
   5   5   3       2537.62       2620.41         7.77 o
   6   5   3        602.72        625.95         5.06 o
   7   5   3        673.79        706.85         5.36 o
   8   5   3          9.88          9.19         4.65 o
   9   5   3         71.90         68.30         4.09 o
  -5   6   3        416.43        449.51         5.41 o
  -4   6   3         66.94         72.22         4.29 o
  -3   6   3        971.27       1006.54         6.25 o
  -2   6   3        569.47        604.67         4.92 o
  -1   6   3       1283.19       1274.66         6.09 o
   0   6   3        343.36        339.48         4.75 o
   1   6   3         45.13         40.65         3.53 o
   2   6   3       2174.42       2201.94         7.00 o
   3   6   3        363.42        364.77         4.17 o
   4   6   3       2677.55       2732.77         7.69 o
   5   6   3         26.87         31.27         3.88 o
   6   6   3        654.73        715.35         4.91 o
   7   6   3       1131.60       1225.20         6.52 o
   8   6   3        896.43       1034.69         6.41 o
   9   6   3        517.74        597.04         4.93 o
  -4   7   3        966.06        995.28         6.70 o
  -3   7   3        475.61        492.56         5.48 o
  -2   7   3        170.78        178.23         4.29 o
  -1   7   3        303.28        304.18         4.82 o
   0   7   3        573.93        547.74         4.86 o
   1   7   3        393.03        397.89         4.74 o
   2   7   3          2.52          1.41         4.13 o
   3   7   3        109.13        104.10         4.28 o
   4   7   3        993.79        988.62         5.60 o
   5   7   3        265.41        287.24         4.24 o
   6   7   3       1581.21       1730.53         6.84 o
   7   7   3        344.59        382.73         4.80 o
   8   7   3        644.10        683.62         5.86 o
  -3   8   3        103.55         99.57         4.85 o
  -2   8   3       1470.54       1368.67         7.28 o
  -1   8   3        316.57        322.45         4.95 o
   0   8   3        351.82        363.19         4.65 o
   1   8   3         52.26         54.68         4.33 o
   2   8   3          6.60          6.54         4.60 o
   3   8   3          7.90          6.18         4.14 o
   4   8   3          9.56          9.21         3.91 o
   5   8   3         23.10         30.96         3.76 o
   6   8   3         16.45         14.96         4.02 o
   7   8   3        149.43        164.34         4.46 o
   8   8   3       1246.60       1116.08         7.25 o
  -1   9   3         24.87         28.08         4.44 o
   0   9   3        945.71       1023.72         6.04 o
   1   9   3        416.18        462.08         5.06 o
   2   9   3        662.85        684.64         5.28 o
   3   9   3        104.78         96.49         4.20 o
   4   9   3        261.03        280.82         4.41 o
   5   9   3         86.52         88.67         4.47 o
   6   9   3          0.34         -0.78         4.07 o
   7   9   3         66.03         27.16         4.15 o
   2  10   3        246.43        254.72         4.76 o
   3  10   3        251.79        252.42         4.55 o
   4  10   3        471.01        423.27         5.29 o
  -5  -9   4         46.25         44.41         4.23 o
  -4  -9   4        579.99        594.99         5.47 o
  -3  -9   4         26.40         21.56         4.32 o
  -2  -9   4        351.11        353.04         5.61 o
  -1  -9   4        258.92        243.60         5.42 o
   0  -9   4        688.67        676.04         6.52 o
  -7  -8   4          2.56          1.54         3.89 o
  -6  -8   4        109.57        100.81         4.09 o
  -5  -8   4         21.49         24.18         3.86 o
  -4  -8   4        332.31        299.43         4.64 o
  -3  -8   4         47.82         59.98         4.23 o
  -2  -8   4       1455.85       1473.07         7.02 o
  -1  -8   4       1138.68       1137.81         6.84 o
   0  -8   4        727.23        651.57         6.65 o
   1  -8   4         88.17         83.60         4.95 o
   2  -8   4        493.15        457.06         6.34 o
  -8  -7   4       1035.37        914.11         6.18 o
  -7  -7   4         20.36         19.47         4.02 o
  -6  -7   4         49.53         46.58         3.82 o
  -5  -7   4          3.82          5.45         4.02 o
  -4  -7   4         10.35         11.89         3.89 o
  -3  -7   4         50.12         55.03         3.80 o
  -2  -7   4         41.01         35.31         3.81 o
  -1  -7   4        107.09        110.93         4.27 o
   0  -7   4        718.23        732.65         5.80 o
   1  -7   4        308.72        337.01         5.70 o
   2  -7   4       1098.82       1105.99         7.21 o
   3  -7   4        274.43        269.66         6.10 o
   4  -7   4        267.94        249.38         5.74 o
  -8  -6   4        443.22        430.87         4.85 o
  -7  -6   4        301.06        312.86         4.21 o
  -6  -6   4       1201.50       1300.18         5.77 o
  -5  -6   4        541.78        552.28         4.29 o
  -4  -6   4        910.47        936.24         5.45 o
  -3  -6   4        460.10        429.81         4.60 o
  -2  -6   4          1.75          3.13         3.72 o
  -1  -6   4       1234.38       1199.95         6.63 o
   0  -6   4         16.38         13.51         4.47 o
   1  -6   4        185.32        189.78         4.75 o
   2  -6   4        269.49        263.28         4.64 o
   3  -6   4        499.80        522.26         5.67 o
   4  -6   4       1137.85       1081.62         8.23 o
   5  -6   4       1197.23       1109.00         8.96 o
  -9  -5   4        499.69        192.91         6.70 o
  -8  -5   4        850.90        892.16         5.64 o
  -7  -5   4        534.40        553.50         4.65 o
  -6  -5   4        612.98        669.71         4.62 o
  -5  -5   4        859.10        897.59         4.97 o
  -4  -5   4       1880.29       1897.31         6.36 o
  -3  -5   4       1398.53       1369.62         5.74 o
  -2  -5   4       2545.19       2600.73         7.81 o
  -1  -5   4         37.19         40.94         3.61 o
   0  -5   4       1635.73       1543.81         7.17 o
   1  -5   4       1046.26       1047.64         6.63 o
   2  -5   4        518.22        512.05         5.95 o
   3  -5   4        956.69        957.80         6.83 o
   4  -5   4        129.17        139.39         5.23 o
   5  -5   4        692.40        726.04         7.07 o
   6  -5   4        151.59        130.41         6.36 o
  -9  -4   4        126.47        123.50         4.21 o
  -8  -4   4          7.66         12.23         3.89 o
  -7  -4   4        725.47        757.84         5.22 o
  -6  -4   4       1606.95       1700.91         6.02 o
  -5  -4   4       3726.35       3810.06         8.46 o
  -4  -4   4         53.04         67.77         3.07 o
  -3  -4   4        779.48        770.25         4.60 o
  -2  -4   4       1173.74       1162.89         5.80 o
  -1  -4   4         52.28         61.73         3.50 o
   0  -4   4        737.26        725.77         6.13 o
   1  -4   4        902.42        924.22         5.42 o
   2  -4   4        423.18        420.57         5.37 o
   3  -4   4       1123.41       1122.29         7.64 o
   4  -4   4        100.73        122.20         4.68 o
   5  -4   4       1457.81       1473.28         8.05 o
   6  -4   4        369.73        370.71         6.36 o
   7  -4   4        536.39        518.00         6.00 o
  -9  -3   4         79.37         82.30         4.40 o
  -8  -3   4         67.60         77.20         3.97 o
  -7  -3   4        446.04        465.10         4.51 o
  -6  -3   4        403.30        402.54         4.30 o
  -5  -3   4       1630.95       1642.93         5.86 o
  -4  -3   4        512.34        483.88         4.07 o
  -3  -3   4       1117.77       1039.28         5.35 o
  -2  -3   4        610.25        618.86         4.68 o
  -1  -3   4       4109.97       4297.81        11.16 o
   0  -3   4        137.30        147.91         3.47 o
   1  -3   4        226.33        246.59         4.25 o
   2  -3   4        239.38        260.66         5.27 o
   3  -3   4         15.42         16.53         3.93 o
   4  -3   4         19.99         27.90         4.35 o
   5  -3   4         17.79         22.05         4.41 o
   6  -3   4         23.91         20.02         4.91 o
   7  -3   4        762.95        765.57         6.06 o
  -9  -2   4        417.53        233.26         5.55 o
  -8  -2   4          9.66         12.28         3.75 o
  -7  -2   4        221.68        241.33         4.13 o
  -6  -2   4        376.05        391.71         4.23 o
  -5  -2   4       2159.44       2182.25         6.60 o
  -4  -2   4        102.33        104.95         3.20 o
  -3  -2   4        544.54        536.74         4.30 o
  -2  -2   4       1043.32       1092.22         5.49 o
  -1  -2   4       4380.70       4714.27        11.55 o
   0  -2   4       2520.37       2668.09         8.34 o
   1  -2   4       5083.98       5498.83        11.87 o
   2  -2   4        407.60        371.62         5.17 o
   3  -2   4       2676.18       2563.51         9.68 o
   4  -2   4        439.63        450.58         5.21 o
   5  -2   4         39.03         38.01         4.64 o
   6  -2   4         18.89         22.37         3.52 o
   7  -2   4          4.20          7.30         4.00 o
   8  -2   4         23.66         23.31         4.12 o
  -9  -1   4        614.13        418.21         6.02 o
  -8  -1   4         31.97         35.16         4.01 o
  -7  -1   4        614.47        653.10         5.04 o
  -6  -1   4        278.41        279.96         3.93 o
  -5  -1   4        274.99        282.39         3.65 o
  -4  -1   4        184.64        193.97         3.36 o
  -3  -1   4       2493.14       2493.93         7.51 o
  -2  -1   4       2668.07       2662.85         7.97 o
  -1  -1   4       1736.35       1623.89         6.80 o
   0  -1   4       7062.89       7684.90        15.27 o
   1  -1   4       1994.37       2043.44         9.38 o
   2  -1   4         48.10         56.77         3.43 o
   3  -1   4       2890.82       2771.47        10.30 o
   4  -1   4       1613.29       1470.96         7.18 o
   5  -1   4       2411.81       2211.81         7.51 o
   6  -1   4        130.98        128.59         3.80 o
   7  -1   4          1.69          5.52         3.94 o
   8  -1   4        334.77        331.19         4.84 o
  -8   0   4        125.22        126.89         4.74 o
  -7   0   4        280.78        323.77         4.46 o
  -6   0   4         58.02         64.35         3.89 o
  -5   0   4         44.20         45.51         3.26 o
  -4   0   4          4.51          5.96         2.79 o
  -3   0   4        946.76        903.32         5.02 o
  -2   0   4       2431.70       2462.66         7.64 o
  -1   0   4       5489.51       5488.86        12.81 o
   0   0   4       2333.46       2117.85         8.64 o
   1   0   4       5297.13       5107.75        14.16 o
   2   0   4      12203.40      11779.49        18.79 o
   3   0   4       1503.99       1473.35         7.95 o
   4   0   4        839.27        758.43         6.70 o
   5   0   4       2101.70       1892.41         6.79 o
   6   0   4        177.79        165.76         4.11 o
   7   0   4        473.63        454.48         4.61 o
   8   0   4        189.65        181.59         4.39 o
   9   0   4         61.00         12.87         4.41 o
  -8   1   4        247.68        244.34         5.04 o
  -7   1   4        639.43        706.09         5.17 o
  -6   1   4        969.55       1008.47         5.46 o
  -5   1   4       1752.83       1768.50         6.51 o
  -4   1   4         34.39         42.46         3.06 o
  -3   1   4         28.17         26.35         3.07 o
  -2   1   4        389.51        322.52         3.78 o
  -1   1   4        109.63        107.14         3.27 o
   0   1   4        223.36        231.37         4.06 o
   1   1   4        940.48        817.47         6.28 o
   2   1   4        235.91        195.16         4.02 o
   3   1   4       1755.84       1628.17         8.00 o
   4   1   4       2360.80       2221.36         8.86 o
   5   1   4       1840.90       1747.40         6.30 o
   6   1   4       1050.34        993.16         5.34 o
   7   1   4         19.81         23.34         3.20 o
   8   1   4         39.17         39.35         3.59 o
   9   1   4        152.26        145.49         4.49 o
  -8   2   4        182.56        191.62         4.77 o
  -7   2   4        119.15        127.51         4.08 o
  -6   2   4        316.78        353.28         4.64 o
  -5   2   4        315.72        308.55         4.32 o
  -4   2   4        971.82        989.15         5.25 o
  -3   2   4       1872.03       1878.70         6.70 o
  -2   2   4         81.77         84.75         3.37 o
  -1   2   4        324.19        288.78         3.85 o
   0   2   4       1512.98       1581.46         7.57 o
   1   2   4       1019.69       1057.70         6.65 o
   2   2   4       1421.39       1377.51         7.26 o
   3   2   4       1264.02       1328.13         7.31 o
   4   2   4         64.62         62.96         3.81 o
   5   2   4         24.00         28.08         4.13 o
   6   2   4       1780.98       1751.96         6.23 o
   7   2   4        455.20        452.28         4.32 o
   8   2   4       1329.92       1312.42         5.96 o
   9   2   4        138.19         79.96         4.32 o
  -7   3   4        239.63        258.27         4.77 o
  -6   3   4       1970.99       2124.59         7.31 o
  -5   3   4       1150.49       1178.83         5.65 o
  -4   3   4       1192.43       1224.72         6.05 o
  -3   3   4         27.34         34.89         3.45 o
  -2   3   4       1204.25       1176.61         5.72 o
  -1   3   4       1718.40       1726.18         7.11 o
   0   3   4        468.89        449.19         4.65 o
   1   3   4        732.63        738.88         5.50 o
   2   3   4        461.83        485.03         5.19 o
   3   3   4        195.65        181.13         4.19 o
   4   3   4       3509.25       3406.89        10.07 o
   5   3   4       1968.29       1961.58         7.84 o
   6   3   4        865.63        859.30         6.48 o
   7   3   4         43.78         47.53         3.32 o
   8   3   4       1597.12       1588.39         6.16 o
   9   3   4        108.77        112.06         3.96 o
  -6   4   4        422.64        431.91         5.33 o
  -5   4   4        407.12        415.37         5.13 o
  -4   4   4       2743.34       2775.12         8.71 o
  -3   4   4       1225.28       1228.70         6.48 o
  -2   4   4       5311.80       5284.44        10.27 o
  -1   4   4        338.36        321.72         3.92 o
   0   4   4       2007.67       1887.58         7.10 o
   1   4   4        327.52        334.67         4.60 o
   2   4   4        217.79        203.68         4.04 o
   3   4   4        109.71        108.06         3.78 o
   4   4   4        495.35        503.07         4.61 o
   5   4   4         14.04         15.07         3.46 o
   6   4   4        937.35        952.92         6.14 o
   7   4   4        720.04        762.07         6.13 o
   8   4   4       1312.95       1438.11         5.93 o
   9   4   4        460.70        516.41         4.82 o
  -6   5   4         93.00         98.97         4.93 o
  -5   5   4         38.94         42.54         4.62 o
  -4   5   4        201.81        209.63         4.51 o
  -3   5   4         40.68         39.40         4.03 o
  -2   5   4        514.75        505.27         4.80 o
  -1   5   4       1287.55       1275.91         5.78 o
   0   5   4       2809.98       2774.39         7.98 o
   1   5   4        212.57        197.06         3.71 o
   2   5   4       1932.93       1903.94         7.07 o
   3   5   4        432.59        431.73         4.49 o
   4   5   4        340.99        350.84         4.05 o
   5   5   4        456.81        449.16         4.91 o
   6   5   4          6.16         12.80         4.07 o
   7   5   4         24.45         27.91         4.55 o
   8   5   4         15.62         17.68         4.91 o
   9   5   4        627.03        701.55         5.07 o
  -5   6   4         69.85         77.93         4.80 o
  -4   6   4         33.11         35.89         4.46 o
  -3   6   4        705.00        745.09         5.78 o
  -2   6   4        543.41        548.49         4.77 o
  -1   6   4        599.99        581.50         5.33 o
   0   6   4         61.24         60.31         4.05 o
   1   6   4        855.01        830.22         5.54 o
   2   6   4       1128.25       1152.48         5.58 o
   3   6   4        345.94        359.46         4.68 o
   4   6   4       2929.24       2920.42         8.14 o
   5   6   4        368.09        392.89         4.80 o
   6   6   4        382.38        405.47         4.66 o
   7   6   4        298.15        342.82         4.83 o
   8   6   4          1.37          3.85         4.72 o
   9   6   4         45.71         48.35         4.04 o
  -4   7   4        302.01        308.46         5.25 o
  -3   7   4          1.55         -0.47         4.42 o
  -2   7   4         12.62         15.26         4.15 o
  -1   7   4       1349.42       1382.12         6.90 o
   0   7   4        342.88        356.25         4.62 o
   1   7   4       1724.27       1702.39         6.78 o
   2   7   4        204.82        219.31         4.22 o
   3   7   4        738.12        759.04         5.21 o
   4   7   4        217.04        228.92         4.19 o
   5   7   4        249.53        269.84         4.46 o
   6   7   4        403.12        444.49         4.77 o
   7   7   4        305.38        342.67         4.76 o
   8   7   4        128.83        142.88         4.81 o
  -2   8   4          0.18         -1.08         4.54 o
  -1   8   4        310.04        327.58         4.80 o
   0   8   4         17.73         20.02         4.20 o
   1   8   4        354.58        362.93         4.61 o
   2   8   4        615.29        623.00         5.17 o
   3   8   4       1968.03       1957.56         7.19 o
   4   8   4        679.71        730.36         5.13 o
   5   8   4       1656.85       1769.08         6.85 o
   6   8   4         48.35         46.72         4.22 o
   7   8   4         80.64         85.52         4.35 o
  -1   9   4         11.65          5.02         4.49 o
   0   9   4         77.46         92.41         4.46 o
   1   9   4        156.78        118.09         4.66 o
   2   9   4         31.03         26.96         4.20 o
   3   9   4        236.15        249.49         5.07 o
   4   9   4        179.37        157.53         4.58 o
   5   9   4        474.15        524.79         5.04 o
   6   9   4        258.36        270.87         4.76 o
  -4  -9   5        648.63        632.34         5.61 o
  -3  -9   5        322.91        304.54         5.27 o
  -2  -9   5        194.82        200.54         5.22 o
  -1  -9   5         67.03         64.84         5.19 o
  -6  -8   5        290.48        276.88         4.70 o
  -5  -8   5       1299.20       1358.23         6.43 o
  -4  -8   5        368.51        392.16         4.87 o
  -3  -8   5        370.26        379.84         4.93 o
  -2  -8   5        384.50        385.40         5.39 o
  -1  -8   5        487.93        490.26         5.79 o
   0  -8   5        245.42        237.07         4.76 o
   1  -8   5        307.50        323.73         5.00 o
   2  -8   5          2.08          7.50         3.90 o
  -7  -7   5         57.55         63.21         4.03 o
  -6  -7   5         10.08          9.73         3.77 o
  -5  -7   5       1540.08       1592.83         6.37 o
  -4  -7   5        861.04        904.46         5.61 o
  -3  -7   5       1774.26       1797.47         7.26 o
  -2  -7   5        313.98        323.70         4.98 o
  -1  -7   5       1396.13       1397.88         7.47 o
   0  -7   5         11.50         11.29         4.11 o
   1  -7   5        166.20        169.71         4.34 o
   2  -7   5        120.62        127.41         4.47 o
   3  -7   5        316.08        333.81         4.78 o
  -8  -6   5          0.08          0.13         3.87 o
  -7  -6   5        182.64        187.83         4.31 o
  -6  -6   5        249.40        253.04         4.31 o
  -5  -6   5         12.39         12.61         3.91 o
  -4  -6   5        112.79        113.16         3.72 o
  -3  -6   5        505.78        511.22         4.77 o
  -2  -6   5         53.77         55.56         4.23 o
  -1  -6   5       1620.36       1656.25         7.78 o
   0  -6   5       1081.44       1068.20         5.81 o
   1  -6   5       1654.96       1712.31         6.60 o
   2  -6   5         35.09         39.75         3.89 o
   3  -6   5        185.81        179.09         4.24 o
   4  -6   5        139.83        143.48         6.19 o
   5  -6   5         24.05         21.12         5.40 o
  -8  -5   5        142.63        156.09         4.33 o
  -7  -5   5        534.47        568.26         4.75 o
  -6  -5   5         73.38         70.87         3.77 o
  -5  -5   5         37.41         42.58         3.49 o
  -4  -5   5       1341.54       1307.92         5.65 o
  -3  -5   5        127.77        133.76         3.82 o
  -2  -5   5       1630.06       1653.45         6.76 o
  -1  -5   5        436.04        453.51         4.91 o
   0  -5   5        273.47        273.74         4.29 o
   1  -5   5       1494.91       1521.43         6.41 o
   2  -5   5        493.28        532.99         5.10 o
   3  -5   5       1621.92       1754.35         7.02 o
   4  -5   5        597.11        614.08         6.76 o
   5  -5   5        276.55        277.03         6.62 o
   6  -5   5         22.49         29.28         6.32 o
  -8  -4   5        220.36        231.65         4.66 o
  -7  -4   5        239.51        258.49         3.98 o
  -6  -4   5          6.53          9.96         3.39 o
  -5  -4   5        846.06        866.82         4.95 o
  -4  -4   5         39.54         39.31         3.06 o
  -3  -4   5        436.32        429.19         4.06 o
  -2  -4   5       1759.37       1740.87         6.80 o
  -1  -4   5        187.17        197.16         3.99 o
   0  -4   5       4806.01       5155.06         9.99 o
   1  -4   5       1886.44       1867.91         6.78 o
   2  -4   5       1138.96       1160.88         6.02 o
   3  -4   5        107.85        109.41         5.40 o
   4  -4   5        438.10        458.62         6.21 o
   5  -4   5        504.10        505.21         6.20 o
   6  -4   5        691.19        662.80         7.50 o
  -8  -3   5        917.51       1006.89         5.75 o
  -7  -3   5       1144.77       1195.14         5.81 o
  -6  -3   5        433.87        449.35         4.27 o
  -5  -3   5         92.84        102.96         3.56 o
  -4  -3   5         11.89         16.55         3.14 o
  -3  -3   5         46.70         45.99         2.88 o
  -2  -3   5        114.96        116.16         3.55 o
  -1  -3   5        216.26        213.97         4.18 o
   0  -3   5       2142.18       2188.66         7.39 o
   1  -3   5         20.35         23.74         3.54 o
   2  -3   5       3567.61       3799.52         9.54 o
   3  -3   5       3127.39       3113.85        10.49 o
   4  -3   5       3118.22       3114.00        10.65 o
   5  -3   5        189.23        205.70         5.01 o
   6  -3   5       1197.82       1212.60         8.39 o
   7  -3   5         26.95         30.28         4.74 o
  -8  -2   5        386.13        396.28         5.09 o
  -7  -2   5         26.22         32.33         4.08 o
  -6  -2   5        780.06        800.41         4.85 o
  -5  -2   5       1211.22       1239.80         5.33 o
  -4  -2   5       3139.42       3211.35         7.80 o
  -3  -2   5        837.91        816.95         4.78 o
  -2  -2   5        148.21        140.84         3.47 o
  -1  -2   5         17.91         23.60         3.16 o
   0  -2   5         74.31         59.61         3.89 o
   1  -2   5       1014.29       1075.48         5.79 o
   2  -2   5        145.46        144.75         3.90 o
   3  -2   5        149.16        145.50         4.30 o
   4  -2   5       1752.90       1676.25         8.12 o
   5  -2   5        269.43        263.03         5.95 o
   6  -2   5       1785.68       1756.40         7.42 o
   7  -2   5        617.72        553.64         5.90 o
   8  -2   5        396.83        167.68         5.70 o
  -8  -1   5        691.68        742.75         5.50 o
  -7  -1   5        125.97        138.35         4.12 o
  -6  -1   5       1533.95       1377.13         6.49 o
  -5  -1   5         70.89         74.35         3.29 o
  -4  -1   5        675.34        678.44         4.39 o
  -3  -1   5        891.73        883.52         4.88 o
  -2  -1   5       1071.00       1020.11         5.46 o
  -1  -1   5        922.59        892.40         4.99 o
   0  -1   5       2560.20       2608.80         9.37 o
   1  -1   5         70.92         81.42         3.55 o
   2  -1   5        739.39        776.17         6.05 o
   3  -1   5       1078.01       1079.74         7.01 o
   4  -1   5       1245.15       1193.90         7.25 o
   5  -1   5         23.76         25.17         3.75 o
   6  -1   5        183.48        170.55         4.16 o
   7  -1   5        131.22        111.21         4.32 o
   8  -1   5        468.92        396.48         5.25 o
  -8   0   5          2.29          7.78         3.99 o
  -7   0   5         61.89         72.24         4.13 o
  -6   0   5        569.47        602.27         4.55 o
  -5   0   5        968.22       1014.12         5.33 o
  -4   0   5       6151.95       6259.90        10.86 o
  -3   0   5       1038.82       1007.65         5.23 o
  -2   0   5        447.63        388.52         4.01 o
  -1   0   5        840.04        810.63         5.06 o
   0   0   5       1451.43       1392.33         6.64 o
   1   0   5         58.67        120.40         3.50 o
   2   0   5       1487.76       1377.32         7.44 o
   3   0   5         23.09         23.88         3.91 o
   4   0   5          7.19         11.03         3.84 o
   5   0   5       1293.55       1199.32         5.67 o
   6   0   5       1125.54       1037.72         5.81 o
   7   0   5        662.00        602.89         5.45 o
   8   0   5        425.78        425.21         4.92 o
  -8   1   5          4.64          4.11         4.10 o
  -7   1   5        533.81        581.23         5.14 o
  -6   1   5        261.78        259.23         4.14 o
  -5   1   5        263.40        276.39         4.21 o
  -4   1   5        764.70        757.40         4.70 o
  -3   1   5       2131.88       2128.33         6.93 o
  -2   1   5       3906.86       3840.32         9.36 o
  -1   1   5       3259.48       3109.82         8.82 o
   0   1   5       9254.78       9160.51        16.91 o
   1   1   5       1517.13       1550.34         7.51 o
   2   1   5       2078.46       2089.73         8.77 o
   3   1   5        417.32        412.61         5.30 o
   4   1   5         19.86         24.96         3.79 o
   5   1   5         11.48         11.74         2.94 o
   6   1   5        337.09        316.90         4.45 o
   7   1   5        625.54        585.71         4.73 o
   8   1   5         77.32         74.80         4.11 o
   9   1   5        673.30        408.70         5.81 o
  -7   2   5        101.81        103.08         4.37 o
  -6   2   5          3.86          6.18         4.06 o
  -5   2   5        533.23        563.99         4.86 o
  -4   2   5          9.46         12.96         3.50 o
  -3   2   5       1754.26       1737.08         6.42 o
  -2   2   5         88.32         95.58         3.45 o
  -1   2   5        281.94        252.61         4.00 o
   0   2   5       2489.72       2626.77         9.25 o
   1   2   5        646.62        575.66         5.26 o
   2   2   5       2273.74       2294.59         8.88 o
   3   2   5       1892.53       1881.69         8.16 o
   4   2   5        726.86        717.16         5.69 o
   5   2   5          8.13          9.14         4.08 o
   6   2   5          3.41          3.86         3.91 o
   7   2   5        354.11        359.38         4.16 o
   8   2   5         14.75         12.55         3.91 o
   9   2   5        236.60        242.03         4.54 o
  -7   3   5         42.57         36.14         4.23 o
  -6   3   5        280.62        310.15         4.68 o
  -5   3   5         29.21         49.38         3.95 o
  -4   3   5        688.48        693.25         5.31 o
  -3   3   5        143.33        155.44         3.97 o
  -2   3   5         21.81         26.48         3.16 o
  -1   3   5       5137.13       4929.89        11.66 o
   0   3   5        322.51        305.08         4.58 o
   1   3   5       2082.81       2031.96         8.24 o
   2   3   5        840.47        841.40         5.97 o
   3   3   5        862.58        827.02         5.81 o
   4   3   5        254.10        258.60         4.22 o
   5   3   5       3250.98       3276.59         9.67 o
   6   3   5       1439.40       1450.81         8.01 o
   7   3   5        609.51        620.05         4.80 o
   8   3   5          6.59          6.42         3.69 o
   9   3   5         41.03         39.42         3.95 o
  -6   4   5         71.38         64.41         4.40 o
  -5   4   5        233.76        239.04         4.49 o
  -4   4   5          8.90         13.02         3.58 o
  -3   4   5         16.52         30.03         3.82 o
  -2   4   5        508.14        522.23         4.60 o
  -1   4   5        112.15        110.73         3.91 o
   0   4   5        129.21        127.90         3.64 o
   1   4   5       1445.95       1381.15         6.25 o
   2   4   5        206.43        194.51         4.22 o
   3   4   5       4800.50       4826.08        10.83 o
   4   4   5        710.59        720.94         5.18 o
   5   4   5       1241.40       1266.36         6.56 o
   6   4   5         16.47         18.26         4.71 o
   7   4   5        893.73        945.75         6.96 o
   8   4   5         41.18         45.76         4.00 o
   9   4   5        407.62        349.91         4.94 o
  -5   5   5       1508.53       1486.63         7.76 o
  -4   5   5        506.77        500.23         5.02 o
  -3   5   5        233.36        222.70         4.05 o
  -2   5   5        200.39        197.57         4.59 o
  -1   5   5          0.41          3.89         3.77 o
   0   5   5       1304.18       1228.98         5.62 o
   1   5   5         92.21         96.97         3.62 o
   2   5   5         38.21         35.53         3.67 o
   3   5   5        709.36        704.01         5.06 o
   4   5   5        650.52        666.24         5.05 o
   5   5   5       2261.95       2372.81         7.77 o
   6   5   5       1085.16       1156.31         6.29 o
   7   5   5       1197.98       1336.51         7.11 o
   8   5   5         14.06          7.16         5.28 o
   9   5   5        178.45        191.69         4.52 o
  -5   6   5        173.22        179.48         5.45 o
  -4   6   5        262.96        276.61         5.10 o
  -3   6   5        806.61        860.15         5.83 o
  -2   6   5         91.70         91.01         4.40 o
  -1   6   5       1150.50       1108.37         5.76 o
   0   6   5          7.72         17.70         3.85 o
   1   6   5         56.26         62.59         4.01 o
   2   6   5       1155.74       1177.31         6.38 o
   3   6   5         60.09         65.15         4.06 o
   4   6   5       1307.86       1323.02         6.35 o
   5   6   5        302.68        323.57         4.42 o
   6   6   5         99.19        113.81         4.65 o
   7   6   5        385.84        420.16         5.38 o
   8   6   5        704.03        785.96         6.55 o
  -3   7   5        507.26        540.89         5.50 o
  -2   7   5        260.85        272.93         4.66 o
  -1   7   5        202.63        209.08         4.59 o
   0   7   5        370.38        384.88         4.79 o
   1   7   5       1665.96       1672.91         6.33 o
   2   7   5        214.12        214.90         4.11 o
   3   7   5        692.20        689.33         4.87 o
   4   7   5         81.73         82.95         3.71 o
   5   7   5         15.90         20.74         4.29 o
   6   7   5        747.99        772.06         5.82 o
   7   7   5        109.92        117.96         4.48 o
   8   7   5        156.44        148.58         5.06 o
  -2   8   5        627.08        495.74         6.01 o
  -1   8   5        682.58        738.80         5.75 o
   0   8   5        533.75        475.75         5.11 o
   1   8   5        217.56        247.77         4.63 o
   2   8   5         90.71         96.41         4.13 o
   3   8   5         15.31         15.22         4.46 o
   4   8   5          2.11          3.05         4.08 o
   5   8   5        290.26        323.36         4.67 o
   6   8   5          1.82          2.40         4.39 o
   7   8   5         15.06         14.63         4.25 o
   0   9   5        646.34        660.66         5.47 o
   1   9   5        376.80        343.75         5.07 o
   2   9   5        948.77       1015.15         5.75 o
   3   9   5        367.20        307.16         4.97 o
   4   9   5         51.96         59.50         4.28 o
   5   9   5          9.43          7.33         4.28 o
   6   9   5          2.71          2.87         4.08 o
  -6  -8   6         31.25          1.94         3.92 o
  -5  -8   6        316.34        317.13         4.81 o
  -4  -8   6         93.61         89.82         4.31 o
  -3  -8   6         29.82         40.60         4.79 o
  -2  -8   6        448.66        446.72         5.97 o
  -1  -8   6        520.04        488.73         5.31 o
   0  -8   6        729.56        732.75         5.81 o
   1  -8   6         27.43         26.94         4.64 o
  -7  -7   6        361.40        331.37         4.64 o
  -6  -7   6        237.63        245.83         4.32 o
  -5  -7   6         22.66         26.18         3.91 o
  -4  -7   6         10.67         13.92         4.23 o
  -3  -7   6        148.24        148.58         4.34 o
  -2  -7   6         11.22         12.90         4.63 o
  -1  -7   6         28.00         29.99         4.24 o
   0  -7   6        271.30        286.95         4.74 o
   1  -7   6        523.46        565.29         5.18 o
   2  -7   6       1744.07       1534.70         7.68 o
   3  -7   6        158.93        165.06         4.78 o
  -7  -6   6         87.62         99.68         4.08 o
  -6  -6   6       1705.96       1745.09         6.44 o
  -5  -6   6        325.51        344.39         4.33 o
  -4  -6   6        849.32        882.68         5.51 o
  -3  -6   6         24.09         19.50         3.77 o
  -2  -6   6         99.65         94.83         4.17 o
  -1  -6   6        514.49        528.09         4.52 o
   0  -6   6        197.08        196.38         4.11 o
   1  -6   6        128.43        134.54         4.48 o
   2  -6   6         68.13         66.63         4.35 o
   3  -6   6        200.78        212.03         4.44 o
   4  -6   6       1177.81       1247.53         7.45 o
  -8  -5   6        711.66        705.82         5.56 o
  -7  -5   6        161.65        175.05         4.07 o
  -6  -5   6        195.02        211.30         3.78 o
  -5  -5   6        148.66        147.16         3.63 o
  -4  -5   6       1273.16       1321.62         5.78 o
  -3  -5   6        448.26        461.07         4.57 o
  -2  -5   6       3090.56       3119.63         9.12 o
  -1  -5   6         71.87         92.99         3.86 o
   0  -5   6       1081.97       1097.76         5.58 o
   1  -5   6        224.43        242.81         4.59 o
   2  -5   6        235.97        237.16         4.41 o
   3  -5   6        112.05        122.72         4.32 o
   4  -5   6         16.46         19.59         4.39 o
   5  -5   6        557.76        628.96         6.98 o
  -8  -4   6          2.09          4.19         3.95 o
  -7  -4   6        170.79        167.23         4.16 o
  -6  -4   6        241.91        267.16         4.26 o
  -5  -4   6       1650.73       1729.09         6.01 o
  -4  -4   6        780.16        811.55         4.79 o
  -3  -4   6        788.94        800.99         4.86 o
  -2  -4   6       1169.78       1176.52         5.78 o
  -1  -4   6         20.05         26.29         3.92 o
   0  -4   6       1460.20       1527.97         5.91 o
   1  -4   6        751.22        789.48         5.14 o
   2  -4   6       1652.67       1738.74         6.88 o
   3  -4   6         53.68         61.17         4.24 o
   4  -4   6          1.08         12.04         4.90 o
   5  -4   6        725.17        745.73         8.35 o
   6  -4   6         31.99         32.24         6.26 o
  -8  -3   6         41.13         25.69         4.11 o
  -7  -3   6         67.49         72.55         3.83 o
  -6  -3   6          4.78          6.75         3.71 o
  -5  -3   6        244.49        265.16         4.06 o
  -4  -3   6        165.47        176.73         3.49 o
  -3  -3   6       3879.53       3938.48         8.73 o
  -2  -3   6       1474.82       1465.30         6.09 o
  -1  -3   6       1220.72       1225.81         6.38 o
   0  -3   6       1540.14       1553.49         6.16 o
   1  -3   6        411.14        450.17         4.42 o
   2  -3   6         12.62         22.86         3.61 o
   3  -3   6         62.61         60.11         3.78 o
   4  -3   6        331.51        339.36         6.01 o
   5  -3   6          0.37          3.95         5.25 o
   6  -3   6          3.22          6.91         5.91 o
   7  -3   6        341.03        297.55         5.84 o
  -8  -2   6        149.24        100.76         4.49 o
  -7  -2   6          4.52          1.50         3.62 o
  -6  -2   6         42.95         48.34         3.47 o
  -5  -2   6       2416.66       2559.26         7.03 o
  -4  -2   6        268.50        272.30         3.60 o
  -3  -2   6       1014.56       1011.09         4.95 o
  -2  -2   6       1375.21       1341.92         5.77 o
  -1  -2   6       1613.45       1588.90         6.98 o
   0  -2   6        714.47        709.62         5.79 o
   1  -2   6       7232.21       7915.61        13.33 o
   2  -2   6       2418.95       2498.95         8.09 o
   3  -2   6       1044.75       1083.47         6.85 o
   4  -2   6         10.33         31.76         4.77 o
   5  -2   6         40.82         38.08         4.70 o
   6  -2   6          1.17         -1.42         4.07 o
   7  -2   6          0.13          2.07         4.60 o
  -8  -1   6         59.85         55.10         4.22 o
  -7  -1   6        516.22        586.25         5.23 o
  -6  -1   6       1356.33       1438.59         5.76 o
  -5  -1   6          1.97         -0.98         3.27 o
  -4  -1   6         84.20         85.02         3.18 o
  -3  -1   6        120.80        127.23         3.19 o
  -2  -1   6        719.45        709.92         4.73 o
  -1  -1   6       1077.64       1061.40         5.48 o
   0  -1   6        306.77        335.72         4.49 o
   1  -1   6       2028.66       2134.90         8.95 o
   2  -1   6         33.72         38.10         3.86 o
   3  -1   6       1709.09       1708.44         7.96 o
   4  -1   6        809.15        773.25         6.24 o
   5  -1   6       1417.07       1351.60         7.92 o
   6  -1   6        119.66        116.17         4.38 o
   7  -1   6         67.79         73.78         4.52 o
   8  -1   6         24.41         21.06         4.50 o
  -8   0   6        162.10        154.66         4.51 o
  -7   0   6        381.60        405.08         4.78 o
  -6   0   6         42.73         46.87         3.77 o
  -5   0   6        232.85        250.71         4.25 o
  -4   0   6         89.22         86.16         3.28 o
  -3   0   6        369.86        377.46         3.89 o
  -2   0   6       1093.25       1030.71         5.35 o
  -1   0   6         10.26         20.39         3.32 o
   0   0   6       1205.89       1122.01         6.16 o
   1   0   6       2565.44       2524.85         8.78 o
   2   0   6       1793.10       1802.27         8.06 o
   3   0   6       3690.64       3663.09        10.87 o
   4   0   6         34.65         87.94         4.24 o
   5   0   6       1332.95       1252.79         8.32 o
   6   0   6        448.40        403.90         4.57 o
   7   0   6       1367.37       1254.26         6.32 o
   8   0   6        299.00        264.17         4.95 o
  -7   1   6       1679.87       1841.99         7.13 o
  -6   1   6        359.23        398.22         4.79 o
  -5   1   6       1690.24       1788.42         6.32 o
  -4   1   6        356.02        351.60         4.14 o
  -3   1   6        894.07        843.99         4.91 o
  -2   1   6        238.91        225.87         3.81 o
  -1   1   6        449.94        449.56         4.50 o
   0   1   6         35.96         48.38         3.63 o
   1   1   6        160.88        154.74         4.13 o
   2   1   6         31.73         29.73         4.15 o
   3   1   6        156.16        140.48         4.15 o
   4   1   6       2411.88       2351.84         9.09 o
   5   1   6       3395.16       3297.00        10.75 o
   6   1   6        408.09        395.24         4.69 o
   7   1   6        825.56        769.63         5.48 o
   8   1   6        136.64        130.28         4.28 o
  -7   2   6        141.58        135.25         4.44 o
  -6   2   6        252.40        282.44         4.62 o
  -5   2   6        386.63        404.96         4.13 o
  -4   2   6        341.78        356.13         4.37 o
  -3   2   6       4073.65       4146.95         8.91 o
  -2   2   6         50.69         55.97         3.21 o
  -1   2   6        718.40        686.55         5.17 o
   0   2   6        390.62        385.94         4.62 o
   1   2   6        126.46        124.10         4.17 o
   2   2   6       2938.56       2976.03         9.65 o
   3   2   6         33.25         34.18         4.12 o
   4   2   6        386.34        365.36         4.96 o
   5   2   6        127.00        122.11         4.30 o
   6   2   6       1249.00       1201.68         5.87 o
   7   2   6        491.60        476.15         5.01 o
   8   2   6        841.23        823.65         5.48 o
   9   2   6        314.33        273.12         4.80 o
  -7   3   6         58.50         45.21         4.67 o
  -6   3   6       1255.21       1335.12         6.51 o
  -5   3   6        264.93        267.87         4.63 o
  -4   3   6        674.13        661.56         4.93 o
  -3   3   6        576.14        573.46         4.72 o
  -2   3   6        426.69        432.15         4.17 o
  -1   3   6        184.23        213.31         3.97 o
   0   3   6         69.32         73.32         3.57 o
   1   3   6       3021.81       2946.20         8.68 o
   2   3   6          4.96         12.14         3.88 o
   3   3   6         16.66         17.81         3.60 o
   4   3   6        920.13        898.22         5.94 o
   5   3   6        585.91        565.81         5.50 o
   6   3   6       1908.74       2016.51         8.85 o
   7   3   6         63.57         67.93         3.98 o
   8   3   6        742.28        779.71         5.66 o
   9   3   6         61.68         55.72         4.39 o
  -6   4   6         11.76         11.98         4.19 o
  -5   4   6         61.54         67.45         4.13 o
  -4   4   6       1689.33       1776.45         6.82 o
  -3   4   6        347.83        356.61         4.47 o
  -2   4   6       3878.38       3799.60         8.80 o
  -1   4   6       1075.61       1071.88         5.46 o
   0   4   6       1122.71       1064.97         5.47 o
   1   4   6        554.30        551.30         4.79 o
   2   4   6       1731.19       1703.77         7.22 o
   3   4   6        576.77        580.24         4.94 o
   4   4   6        769.11        698.34         5.13 o
   5   4   6        271.69        276.57         5.06 o
   6   4   6         30.56         34.65         4.40 o
   7   4   6        105.16        112.90         5.34 o
   8   4   6        886.99        938.37         5.75 o
   9   4   6         32.11         20.04         4.00 o
  -5   5   6          2.98          2.80         4.21 o
  -4   5   6         85.25         92.29         4.29 o
  -3   5   6         19.33         22.33         4.10 o
  -2   5   6        328.69        322.84         4.32 o
  -1   5   6         70.07         75.23         3.97 o
   0   5   6       3222.92       3214.10         8.25 o
   1   5   6       1133.69       1084.87         5.47 o
   2   5   6       2478.56       2463.22         8.05 o
   3   5   6        187.99        187.12         4.36 o
   4   5   6        292.13        288.90         4.44 o
   5   5   6        205.56        217.09         4.40 o
   6   5   6        243.83        262.81         4.91 o
   7   5   6         30.40         36.19         4.78 o
   8   5   6          4.99          8.61         5.60 o
  -4   6   6        116.95         87.69         4.66 o
  -3   6   6        377.37        369.67         4.88 o
  -2   6   6        387.25        365.79         4.62 o
  -1   6   6        385.51        372.87         4.39 o
   0   6   6        460.99        471.29         4.65 o
   1   6   6        338.92        320.87         4.56 o
   2   6   6        772.98        763.47         5.51 o
   3   6   6        336.67        344.28         4.88 o
   4   6   6       2462.84       2535.65         8.00 o
   5   6   6        149.05        165.81         4.29 o
   6   6   6        231.94        254.53         4.91 o
   7   6   6          2.48          3.20         4.43 o
   8   6   6          0.20         -0.20         4.98 o
  -3   7   6         56.61         58.40         4.76 o
  -2   7   6          5.90          5.01         4.20 o
  -1   7   6        192.71        183.25         4.59 o
   0   7   6        128.73        134.57         4.40 o
   1   7   6       1680.83       1680.20         6.68 o
   2   7   6        700.15        734.70         5.21 o
   3   7   6         25.92         26.69         4.35 o
   4   7   6        224.09        237.60         4.88 o
   5   7   6        120.83        145.08         4.23 o
   6   7   6        315.89        334.89         4.84 o
   7   7   6        243.00        218.52         4.92 o
   8   7   6        332.70        295.18         5.95 o
  -2   8   6        137.74        115.80         4.82 o
  -1   8   6          9.10          7.70         4.31 o
   0   8   6         60.81         60.34         4.33 o
   1   8   6         32.99         34.16         3.96 o
   2   8   6         27.50         33.25         4.01 o
   3   8   6        832.45        728.12         5.56 o
   4   8   6        615.59        614.19         5.40 o
   5   8   6        812.18        730.36         5.81 o
   6   8   6        445.94        375.98         5.39 o
   7   8   6        125.69         95.37         4.72 o
   1   9   6        162.88        166.10         4.46 o
   2   9   6          0.64          1.31         4.07 o
   3   9   6         56.60         42.53         4.24 o
   4   9   6          6.06         11.22         4.38 o
   5   9   6        468.10        453.89         5.41 o
  -5  -8   7        247.41        159.46         4.53 o
  -4  -8   7        397.32        354.23         5.22 o
  -3  -8   7        201.48        102.05         4.72 o
  -2  -8   7        215.50        226.24         4.59 o
  -1  -8   7        514.32        515.58         5.15 o
   0  -8   7        506.52        501.56         5.22 o
  -6  -7   7        121.50        123.88         4.23 o
  -5  -7   7        284.71        279.05         4.66 o
  -4  -7   7        257.43        256.14         4.73 o
  -3  -7   7       1495.85       1570.25         7.05 o
  -2  -7   7        824.80        852.26         5.39 o
  -1  -7   7       1035.28       1050.61         5.72 o
   0  -7   7         22.59         27.50         4.02 o
   1  -7   7        406.47        407.32         5.40 o
   2  -7   7        237.12        211.91         5.20 o
  -7  -6   7          5.84          4.55         3.61 o
  -6  -6   7          0.57          2.68         4.00 o
  -5  -6   7        241.16        261.05         4.19 o
  -4  -6   7         12.37          7.66         3.80 o
  -3  -6   7        211.41        230.92         4.89 o
  -2  -6   7        127.32        137.89         4.47 o
  -1  -6   7       1361.10       1425.32         6.28 o
   0  -6   7        367.02        365.04         4.87 o
   1  -6   7       2048.63       2088.57         7.44 o
   2  -6   7        164.56        166.45         4.63 o
   3  -6   7        323.71        265.52         5.52 o
   4  -6   7         21.32         18.88         4.74 o
  -7  -5   7        207.62        208.46         4.48 o
  -6  -5   7        118.66        129.27         3.74 o
  -5  -5   7         45.98         44.75         3.66 o
  -4  -5   7       1326.20       1377.82         5.85 o
  -3  -5   7        761.21        806.79         5.19 o
  -2  -5   7        372.09        397.26         4.66 o
  -1  -5   7       1372.32       1369.01         6.02 o
   0  -5   7         86.75         95.36         4.12 o
   1  -5   7        353.06        368.25         4.41 o
   2  -5   7        870.36        926.29         6.15 o
   3  -5   7       1916.25       2057.58         7.46 o
   4  -5   7        207.52        231.76         4.90 o
   5  -5   7        471.55        471.74         6.77 o
  -8  -4   7        272.35        180.38         4.71 o
  -7  -4   7        272.99        191.02         4.48 o
  -6  -4   7         28.18         29.70         3.50 o
  -5  -4   7       1248.12       1269.60         5.60 o
  -4  -4   7         10.56         10.13         3.53 o
  -3  -4   7        502.52        497.23         4.58 o
  -2  -4   7          0.86          0.76         3.75 o
  -1  -4   7         31.67         31.04         3.90 o
   0  -4   7       1231.53       1286.64         5.98 o
   1  -4   7       1325.75       1409.39         6.18 o
   2  -4   7        488.47        526.26         5.08 o
   3  -4   7        253.62        270.32         4.45 o
   4  -4   7        278.38        310.31         5.32 o
   5  -4   7        265.32        273.69         6.25 o
   6  -4   7        261.44        249.91         8.34 o
  -8  -3   7        531.93        331.47         5.13 o
  -7  -3   7       1233.33       1126.72         5.92 o
  -6  -3   7        509.46        378.95         4.77 o
  -5  -3   7        868.22        737.33         5.07 o
  -4  -3   7         78.00         73.45         3.53 o
  -3  -3   7        294.60        306.44         4.00 o
  -2  -3   7         30.85         31.42         3.20 o
  -1  -3   7       1541.63       1556.17         7.03 o
   0  -3   7         16.13         16.25         3.30 o
   1  -3   7         36.84         36.30         3.47 o
   2  -3   7        812.29        872.00         5.71 o
   3  -3   7       1254.36       1346.03         6.84 o
   4  -3   7       1862.33       1962.93         8.81 o
   5  -3   7        397.01        403.62         6.93 o
   6  -3   7        829.61        822.69         9.04 o
  -8  -2   7        158.12        155.62         4.42 o
  -7  -2   7        242.08        254.49         4.25 o
  -6  -2   7        626.99        653.56         4.98 o
  -5  -2   7        711.13        737.54         5.01 o
  -4  -2   7       1109.48       1155.90         5.51 o
  -3  -2   7       3133.74       3156.30         7.80 o
  -2  -2   7        991.34        996.64         5.12 o
  -1  -2   7        278.11        278.93         4.02 o
   0  -2   7        109.22        112.11         4.08 o
   1  -2   7         43.06         47.53         3.48 o
   2  -2   7        497.88        535.24         4.55 o
   3  -2   7         87.06        100.77         4.14 o
   4  -2   7        112.58        120.48         5.24 o
   5  -2   7        354.97        328.97         6.36 o
   6  -2   7       1818.64       1780.75         8.09 o
   7  -2   7        395.18        378.07         5.64 o
  -8  -1   7       1016.44        846.33         6.34 o
  -7  -1   7        152.11        162.02         4.28 o
  -6  -1   7        777.40        804.74         5.19 o
  -5  -1   7        473.91        467.42         4.39 o
  -4  -1   7        347.26        350.75         4.21 o
  -3  -1   7         93.03         91.80         3.08 o
  -2  -1   7       1756.06       1744.01         6.36 o
  -1  -1   7       1168.95       1143.02         5.26 o
   0  -1   7        403.91        407.86         4.82 o
   1  -1   7        456.86        496.72         4.76 o
   2  -1   7         34.52         27.54         4.19 o
   3  -1   7        260.47        266.96         4.71 o
   4  -1   7        777.49        751.88         6.66 o
   5  -1   7         43.20         40.88         4.60 o
   6  -1   7        637.96        593.28         5.60 o
   7  -1   7         87.31         75.06         4.75 o
  -7   0   7         88.37         76.75         4.39 o
  -6   0   7        282.86        314.89         4.16 o
  -5   0   7         51.88         57.95         3.64 o
  -4   0   7       2231.49       2220.39         7.06 o
  -3   0   7        775.91        734.02         4.72 o
  -2   0   7       2006.47       1898.73         6.50 o
  -1   0   7        230.98        227.18         3.68 o
   0   0   7        166.39        162.49         3.84 o
   1   0   7        428.88        483.74         4.78 o
   2   0   7       2608.26       2595.82         9.09 o
   3   0   7        295.70        300.84         4.96 o
   4   0   7          1.45          2.97         4.17 o
   5   0   7          7.65         10.39         4.92 o
   6   0   7        703.37        650.33         5.63 o
   7   0   7        424.65        421.22         5.05 o
   8   0   7        278.21        247.68         5.03 o
  -7   1   7         48.97         46.82         4.17 o
  -6   1   7          3.61          1.56         3.92 o
  -5   1   7         40.09         44.85         3.42 o
  -4   1   7        631.56        618.08         4.73 o
  -3   1   7        216.75        223.72         3.79 o
  -2   1   7       1368.05       1359.45         6.02 o
  -1   1   7       2603.30       2551.07         7.78 o
   0   1   7       7954.66       7966.18        14.32 o
   1   1   7        557.76        552.68         5.25 o
   2   1   7       3824.99       3743.90        10.51 o
   3   1   7        172.93        169.10         4.33 o
   4   1   7       1117.78       1089.47         6.59 o
   5   1   7         12.66         10.31         4.45 o
   6   1   7        471.86        452.41         4.47 o
   7   1   7          6.99          6.99         3.99 o
   8   1   7          2.44          4.83         4.47 o
  -7   2   7        179.48        136.02         4.56 o
  -6   2   7        495.71        534.85         5.01 o
  -5   2   7         52.36         66.71         4.04 o
  -4   2   7          2.81          2.44         3.52 o
  -3   2   7        685.42        694.53         4.89 o
  -2   2   7        294.47        291.96         3.82 o
  -1   2   7         72.77         67.12         3.85 o
   0   2   7        140.19        156.98         3.79 o
   1   2   7       1369.28       1324.05         6.48 o
   2   2   7       4196.99       4232.82        10.92 o
   3   2   7       1675.28       1645.63         7.39 o
   4   2   7       2853.67       2924.03         9.24 o
   5   2   7         78.81         83.56         4.48 o
   6   2   7        179.36        175.46         4.01 o
   7   2   7        123.93        123.04         4.44 o
   8   2   7        213.75        192.62         4.59 o
  -6   3   7        370.44        309.07         4.90 o
  -5   3   7         59.29         69.94         4.16 o
  -4   3   7        300.69        323.26         4.39 o
  -3   3   7        259.32        270.65         4.36 o
  -2   3   7        203.07        202.45         4.47 o
  -1   3   7       1743.42       1750.81         6.68 o
   0   3   7        763.81        772.17         5.09 o
   1   3   7       1281.03       1256.29         6.16 o
   2   3   7        483.05        511.93         4.98 o
   3   3   7        768.76        751.67         5.31 o
   4   3   7         69.04         70.31         4.11 o
   5   3   7       1674.14       1661.32         7.68 o
   6   3   7        886.87        903.19         6.42 o
   7   3   7        163.51        164.03         4.39 o
   8   3   7        490.62        503.79         5.22 o
  -5   4   7         58.63         62.54         4.31 o
  -4   4   7         62.61         66.58         3.99 o
  -3   4   7         10.15         20.08         4.17 o
  -2   4   7        424.67        439.84         4.61 o
  -1   4   7          1.80          2.96         3.72 o
   0   4   7        306.33        314.53         4.10 o
   1   4   7        212.81        212.83         3.96 o
   2   4   7        843.53        819.84         5.66 o
   3   4   7       2467.63       2533.74         8.30 o
   4   4   7         24.05         31.68         3.92 o
   5   4   7        886.71        902.25         5.83 o
   6   4   7         33.05         42.26         4.68 o
   7   4   7        373.56        387.22         5.92 o
   8   4   7         53.37         59.87         4.07 o
  -5   5   7       1010.07        790.56         6.13 o
  -4   5   7        437.83        435.58         4.98 o
  -3   5   7        702.98        711.32         5.18 o
  -2   5   7        445.75        431.61         4.53 o
  -1   5   7         92.16         84.92         3.80 o
   0   5   7         85.49         79.76         4.10 o
   1   5   7         41.12         48.57         3.76 o
   2   5   7        117.40        125.95         4.23 o
   3   5   7         47.74         51.25         4.23 o
   4   5   7        134.52        138.90         4.30 o
   5   5   7        965.98       1003.25         5.86 o
   6   5   7        521.20        543.41         5.50 o
   7   5   7       1719.91       1875.89         7.80 o
   8   5   7         95.86         87.64         4.46 o
  -4   6   7         90.17         82.00         4.27 o
  -3   6   7        774.21        804.48         5.62 o
  -2   6   7        659.44        642.94         4.94 o
  -1   6   7       1341.80       1329.36         6.06 o
   0   6   7        327.67        325.14         4.46 o
   1   6   7        298.80        295.26         4.07 o
   2   6   7        166.63        163.24         3.90 o
   3   6   7        212.77        221.02         4.48 o
   4   6   7         94.99         96.21         4.20 o
   5   6   7        219.22        241.34         4.87 o
   6   6   7        219.01        214.45         4.67 o
   7   6   7        423.99        439.54         5.72 o
   8   6   7        458.67        477.35         6.22 o
  -2   7   7        240.50        232.88         4.50 o
  -1   7   7        598.21        421.83         5.14 o
   0   7   7         14.68         16.46         3.95 o
   1   7   7        664.28        673.26         5.12 o
   2   7   7        441.26        443.74         4.94 o
   3   7   7        850.72        898.09         5.39 o
   4   7   7         10.45         13.12         4.18 o
   5   7   7         46.00         47.93         4.09 o
   6   7   7        288.31        295.86         5.04 o
   7   7   7        133.58        141.26         4.63 o
  -1   8   7        383.48        389.03         4.98 o
   0   8   7        223.12        239.29         4.86 o
   1   8   7        354.57        392.66         5.08 o
   2   8   7         18.89         29.55         4.18 o
   3   8   7        121.97        131.21         4.48 o
   4   8   7          4.49          6.71         4.45 o
   5   8   7        312.18        252.20         5.03 o
   6   8   7          0.71          1.89         4.25 o
   2   9   7        754.62        775.45         5.64 o
   3   9   7        873.62        681.06         5.93 o
   4   9   7        133.05        141.46         4.63 o
  -2  -8   8        442.70        436.23         4.85 o
  -5  -7   8        137.13         91.35         4.33 o
  -4  -7   8         25.91         20.49         4.43 o
  -3  -7   8        194.93        186.79         5.17 o
  -2  -7   8         10.12         11.59         4.32 o
  -1  -7   8        256.92        239.77         4.88 o
   0  -7   8          1.56          1.11         4.22 o
   1  -7   8         32.55         36.38         4.43 o
  -6  -6   8       1045.87        725.42         5.96 o
  -5  -6   8        760.33        616.86         5.91 o
  -4  -6   8        936.11        747.29         5.68 o
  -3  -6   8        560.65        566.48         5.59 o
  -2  -6   8        159.30        171.61         4.33 o
  -1  -6   8          8.24          4.57         4.02 o
   0  -6   8         75.52         80.08         4.27 o
   1  -6   8         55.51         60.30         4.22 o
   2  -6   8         67.03         69.69         4.88 o
   3  -6   8          4.57          4.47         4.56 o
  -7  -5   8        110.85         42.78         4.00 o
  -6  -5   8        756.59        735.05         5.34 o
  -5  -5   8         64.44         49.48         3.87 o
  -4  -5   8        504.95        401.65         4.91 o
  -3  -5   8        259.23        267.75         4.69 o
  -2  -5   8       2698.70       2761.39         9.26 o
  -1  -5   8       1101.54       1151.02         5.67 o
   0  -5   8        714.36        728.26         5.19 o
   1  -5   8          5.02          9.43         4.46 o
   2  -5   8          0.34          0.59         4.32 o
   3  -5   8        179.08        190.06         4.98 o
   4  -5   8         48.80         54.13         5.08 o
  -7  -4   8         89.60         93.82         4.02 o
  -6  -4   8        249.08        195.19         4.24 o
  -5  -4   8        387.50        380.16         4.57 o
  -4  -4   8       1596.92       1667.44         6.12 o
  -3  -4   8        151.40        155.26         3.83 o
  -2  -4   8        556.53        562.07         5.24 o
  -1  -4   8         80.58         88.31         3.89 o
   0  -4   8       1205.72       1272.86         5.90 o
   1  -4   8        138.25        151.98         3.91 o
   2  -4   8        683.59        704.34         5.57 o
   3  -4   8        237.25        227.79         4.89 o
   4  -4   8         21.74         30.65         5.09 o
   5  -4   8        301.10        310.89         6.38 o
  -7  -3   8          2.06          0.71         3.88 o
  -6  -3   8         20.39         23.03         3.60 o
  -5  -3   8          5.43          5.75         3.87 o
  -4  -3   8         65.16         64.87         3.64 o
  -3  -3   8        573.29        592.49         4.96 o
  -2  -3   8       2110.29       2123.73         7.51 o
  -1  -3   8        459.95        472.05         5.36 o
   0  -3   8       1849.98       1947.85         6.64 o
   1  -3   8         26.40         32.64         3.87 o
   2  -3   8         21.81         25.17         4.12 o
   3  -3   8        180.22        185.68         4.61 o
   4  -3   8        488.45        548.81         5.85 o
   5  -3   8          4.80          9.88         5.14 o
   6  -3   8        276.11        256.91         7.26 o
  -7  -2   8          7.29          8.57         3.77 o
  -6  -2   8         95.95        102.07         3.83 o
  -5  -2   8        193.46        205.22         4.19 o
  -4  -2   8          0.76          3.77         3.46 o
  -3  -2   8       1047.20       1046.41         5.39 o
  -2  -2   8        104.16        102.73         3.64 o
  -1  -2   8        294.80        305.57         4.45 o
   0  -2   8       1620.38       1608.28         7.33 o
   1  -2   8       2809.55       3023.79         8.13 o
   2  -2   8       2263.82       2393.30         7.64 o
   3  -2   8       1341.67       1446.74         7.13 o
   4  -2   8       1177.05       1262.53         8.68 o
   5  -2   8         93.27         97.48         5.57 o
   6  -2   8         70.05         61.00         5.42 o
   7  -2   8          4.29          4.98         5.07 o
  -7  -1   8        381.61        425.24         4.90 o
  -6  -1   8       1134.84       1088.18         5.86 o
  -5  -1   8        241.62        248.75         4.20 o
  -4  -1   8       1099.75       1096.99         5.47 o
  -3  -1   8         73.99         74.44         3.51 o
  -2  -1   8        265.43        258.56         3.81 o
  -1  -1   8       2177.67       2193.15         7.03 o
   0  -1   8         11.63         17.91         3.54 o
   1  -1   8        972.05       1024.27         6.11 o
   2  -1   8        274.78        293.05         4.78 o
   3  -1   8       1987.59       2026.86         9.24 o
   4  -1   8       1044.76       1015.76         7.16 o
   5  -1   8       1364.51       1380.07         8.59 o
   6  -1   8        764.55        702.87         6.22 o
   7  -1   8        154.58        139.79         5.16 o
  -7   0   8        411.84        432.17         4.94 o
  -6   0   8        130.80        131.85         4.02 o
  -5   0   8         56.74         63.62         4.00 o
  -4   0   8        205.33        212.09         3.99 o
  -3   0   8         20.53         26.51         3.57 o
  -2   0   8        236.77        239.87         3.86 o
  -1   0   8        260.44        251.17         4.04 o
   0   0   8          5.15          6.18         3.37 o
   1   0   8       2833.71       2870.21         8.85 o
   2   0   8         70.84         81.89         3.79 o
   3   0   8       3266.27       3332.62        10.24 o
   4   0   8        139.11        143.74         5.13 o
   5   0   8        482.28        484.02         5.90 o
   6   0   8        133.87        120.04         4.67 o
   7   0   8        742.88        669.10         6.26 o
  -7   1   8        815.39        785.91         5.80 o
  -6   1   8        532.28        602.73         5.10 o
  -5   1   8        933.58       1011.35         5.58 o
  -4   1   8        199.82        207.64         3.87 o
  -3   1   8        711.56        720.45         4.83 o
  -2   1   8        128.93        129.14         3.73 o
  -1   1   8        156.29        147.89         3.85 o
   0   1   8         42.47         60.14         3.70 o
   1   1   8        414.70        398.45         4.82 o
   2   1   8         70.85         82.55         3.77 o
   3   1   8        560.68        529.16         5.29 o
   4   1   8        208.32        214.61         4.91 o
   5   1   8       1104.90       1122.33         7.18 o
   6   1   8        171.29        183.32         4.52 o
   7   1   8        933.30        861.64         6.31 o
   8   1   8         54.55         52.85         4.68 o
  -6   2   8         35.00         42.04         4.16 o
  -5   2   8        734.66        773.56         5.30 o
  -4   2   8        210.64        236.50         4.33 o
  -3   2   8       1552.90       1646.06         6.20 o
  -2   2   8        867.78        858.48         5.58 o
  -1   2   8       3957.85       4066.28         9.46 o
   0   2   8         47.36         54.98         3.66 o
   1   2   8         26.06         26.28         3.79 o
   2   2   8        568.97        588.18         5.10 o
   3   2   8        246.52        233.61         4.50 o
   4   2   8        137.03        142.40         4.55 o
   5   2   8         19.69         23.50         4.47 o
   6   2   8         90.31         88.06         5.07 o
   7   2   8        419.66        422.41         5.07 o
   8   2   8        757.48        738.08         5.88 o
  -6   3   8        540.76        486.10         5.32 o
  -5   3   8        304.50        305.93         4.74 o
  -4   3   8        555.21        589.62         4.98 o
  -3   3   8        911.47        944.21         5.11 o
  -2   3   8        217.51        217.83         4.65 o
  -1   3   8       1074.22       1092.99         6.08 o
   0   3   8        879.44        863.68         5.52 o
   1   3   8       1741.75       1794.87         6.72 o
   2   3   8        198.08        203.38         4.21 o
   3   3   8        205.40        219.22         4.53 o
   4   3   8        521.75        522.05         5.32 o
   5   3   8          5.74          8.20         4.23 o
   6   3   8       1170.48       1200.82         7.63 o
   7   3   8        116.72        123.26         4.41 o
   8   3   8        437.69        422.28         5.33 o
  -5   4   8         95.38        108.43         4.32 o
  -4   4   8        417.01        437.64         5.20 o
  -3   4   8        718.79        769.98         5.70 o
  -2   4   8       1346.60       1362.91         5.74 o
  -1   4   8       1483.13       1506.68         6.14 o
   0   4   8       1169.78       1131.17         5.72 o
   1   4   8        103.56        113.56         4.19 o
   2   4   8        204.11        187.25         4.32 o
   3   4   8        902.80        910.29         5.93 o
   4   4   8        730.36        731.85         5.70 o
   5   4   8        330.79        366.11         4.75 o
   6   4   8         12.11         12.54         4.49 o
   7   4   8         10.90         15.30         4.95 o
   8   4   8        661.53        684.99         5.57 o
  -4   5   8          3.26          2.12         4.13 o
  -3   5   8         54.51         65.86         3.91 o
  -2   5   8        239.53        257.60         4.29 o
  -1   5   8         22.89         22.25         3.88 o
   0   5   8        395.02        413.48         4.24 o
   1   5   8       1037.28       1050.39         5.63 o
   2   5   8       1130.51       1152.97         5.81 o
   3   5   8        135.67        155.24         4.34 o
   4   5   8        310.06        314.39         4.42 o
   5   5   8         20.37         25.20         4.39 o
   6   5   8         75.93         80.98         4.50 o
   7   5   8         63.14         56.22         4.89 o
   8   5   8          1.56         -0.25         4.45 o
  -3   6   8          8.65         10.01         4.04 o
  -2   6   8        356.62        337.63         4.66 o
  -1   6   8        113.01        106.09         4.17 o
   0   6   8        286.09        294.58         4.36 o
   1   6   8         19.96         27.32         4.10 o
   2   6   8        479.77        496.63         5.06 o
   3   6   8        699.09        706.23         5.45 o
   4   6   8       1625.41       1657.88         7.13 o
   5   6   8        395.79        411.12         5.18 o
   6   6   8        557.12        486.52         5.68 o
   7   6   8         62.21         61.89         4.76 o
  -2   7   8         84.04         54.49         4.16 o
  -1   7   8          1.47          6.45         4.02 o
   0   7   8        279.96        279.21         4.43 o
   1   7   8        344.12        306.91         4.40 o
   2   7   8       1163.83       1184.52         5.79 o
   3   7   8        245.09        237.54         4.41 o
   4   7   8        485.49        496.65         5.21 o
   5   7   8         72.52         54.78         4.45 o
   6   7   8        597.98        574.35         5.76 o
   7   7   8        255.03        269.34         4.79 o
   0   8   8        144.93        155.25         4.31 o
   1   8   8          5.86          6.91         4.02 o
   2   8   8          2.00          4.22         4.07 o
   3   8   8        193.02        192.92         4.54 o
   4   8   8       1049.80       1039.76         6.00 o
   5   8   8        240.67        150.61         4.87 o
  -4  -7   9        126.21         85.65         4.09 o
  -3  -7   9        686.37        617.89         5.32 o
  -2  -7   9        407.52        419.64         4.99 o
  -1  -7   9        542.12        502.85         5.23 o
   0  -7   9        134.86        121.91         4.82 o
  -5  -6   9        128.00        118.68         4.43 o
  -4  -6   9         64.56         59.72         4.37 o
  -3  -6   9         40.81         34.74         4.72 o
  -2  -6   9          8.27         14.41         4.18 o
  -1  -6   9        783.12        806.30         5.39 o
   0  -6   9        102.82        112.70         4.42 o
   1  -6   9       1263.60       1235.91         6.73 o
   2  -6   9        202.83        195.25         5.12 o
  -6  -5   9        355.14        289.18         4.67 o
  -5  -5   9        133.50        130.21         4.16 o
  -4  -5   9         23.02         25.71         3.98 o
  -3  -5   9        357.67        333.82         5.07 o
  -2  -5   9        227.78        240.44         4.29 o
  -1  -5   9        586.60        600.25         5.05 o
   0  -5   9         19.73         23.16         4.25 o
   1  -5   9        549.49        565.49         5.54 o
   2  -5   9        256.11        269.63         5.12 o
   3  -5   9       1268.03       1330.58         7.15 o
  -6  -4   9        165.58        132.27         4.35 o
  -5  -4   9        570.13        566.11         4.86 o
  -4  -4   9        268.59        281.42         4.20 o
  -3  -4   9        985.95        973.79         5.88 o
  -2  -4   9        234.29        229.58         4.78 o
  -1  -4   9        389.03        390.59         4.54 o
   0  -4   9        244.92        260.55         4.57 o
   1  -4   9        546.49        558.45         5.33 o
   2  -4   9        412.21        435.77         5.37 o
   3  -4   9        749.88        814.35         5.99 o
   4  -4   9        179.79        179.05         5.14 o
   5  -4   9        538.55        530.21         7.24 o
  -7  -3   9        407.60        363.88         4.88 o
  -6  -3   9        374.52        356.51         4.49 o
  -5  -3   9       1604.29       1602.60         6.28 o
  -4  -3   9         16.91         16.41         3.78 o
  -3  -3   9        296.83        295.02         3.89 o
  -2  -3   9         33.91         38.28         3.86 o
  -1  -3   9        292.20        311.02         5.08 o
   0  -3   9        338.44        340.45         4.30 o
   1  -3   9         24.13         31.59         3.64 o
   2  -3   9        143.95        148.76         4.17 o
   3  -3   9        253.84        266.90         4.89 o
   4  -3   9        966.86        979.85         7.50 o
   5  -3   9        774.74        776.93         7.97 o
  -7  -2   9          8.63         11.62         3.79 o
  -6  -2   9         58.91         63.89         4.04 o
  -5  -2   9        827.73        879.75         5.08 o
  -4  -2   9        269.95        280.31         4.42 o
  -3  -2   9       1943.45       1968.73         6.65 o
  -2  -2   9        338.94        336.74         4.86 o
  -1  -2   9        740.41        732.00         5.56 o
   0  -2   9         89.63         91.84         4.47 o
   1  -2   9        414.89        422.58         4.84 o
   2  -2   9          0.54          7.34         3.75 o
   3  -2   9         73.76         85.92         4.25 o
   4  -2   9         40.52         50.54         4.72 o
   5  -2   9         20.14         12.63         5.87 o
   6  -2   9        449.16        439.88         8.69 o
  -7  -1   9        189.36        182.35         4.38 o
  -6  -1   9        505.68        524.89         4.97 o
  -5  -1   9        245.36        248.89         4.17 o
  -4  -1   9        659.35        649.07         4.82 o
  -3  -1   9        152.68        154.37         3.89 o
  -2  -1   9        274.10        284.70         4.17 o
  -1  -1   9       2176.62       2170.41         7.16 o
   0  -1   9       1859.49       1815.54         7.48 o
   1  -1   9       1870.43       1871.85         7.82 o
   2  -1   9         13.10         13.83         3.96 o
   3  -1   9        153.22        152.02         5.16 o
   4  -1   9        165.46        175.47         5.83 o
   5  -1   9          5.23          6.99         5.10 o
   6  -1   9        336.45        291.99         6.16 o
   7  -1   9         74.92         66.58         4.91 o
  -6   0   9        190.71        212.35         4.29 o
  -5   0   9         48.40         58.31         3.91 o
  -4   0   9        714.26        746.17         5.12 o
  -3   0   9        706.98        714.70         4.78 o
  -2   0   9       3186.32       3182.47         8.18 o
  -1   0   9        104.03        107.39         3.88 o
   0   0   9        852.32        835.66         5.36 o
   1   0   9        470.74        485.01         5.35 o
   2   0   9        703.85        701.71         6.03 o
   3   0   9        367.52        374.82         5.81 o
   4   0   9        112.29        127.89         4.67 o
   5   0   9        215.81        231.61         5.62 o
   6   0   9        181.84        170.15         6.05 o
   7   0   9        197.54        173.79         5.18 o
  -6   1   9         44.00         46.80         4.02 o
  -5   1   9          0.44          3.51         3.77 o
  -4   1   9          8.76          6.06         3.77 o
  -3   1   9         46.83         48.75         3.58 o
  -2   1   9       1018.34       1041.41         6.08 o
  -1   1   9        889.60        885.35         5.55 o
   0   1   9       4153.21       4281.93         9.89 o
   1   1   9        607.15        643.04         5.40 o
   2   1   9       1960.46       2067.53         8.03 o
   3   1   9         19.36         24.48         4.28 o
   4   1   9        780.69        778.21         6.18 o
   5   1   9        186.61        195.18         5.62 o
   6   1   9        137.97        142.62         5.78 o
   7   1   9         60.63         39.50         4.85 o
  -6   2   9        628.16        663.95         5.32 o
  -5   2   9         61.23         60.53         4.13 o
  -4   2   9          0.68          1.58         3.81 o
  -3   2   9          6.36          8.95         3.80 o
  -2   2   9         12.48         12.41         3.95 o
  -1   2   9        127.68        129.65         4.21 o
   0   2   9         30.75         33.78         4.06 o
   1   2   9         40.78         56.07         4.02 o
   2   2   9       2156.47       2233.61         8.26 o
   3   2   9        468.93        486.45         5.60 o
   4   2   9       1502.46       1583.03         7.56 o
   5   2   9        404.00        435.50         5.93 o
   6   2   9        536.42        566.36         6.21 o
   7   2   9         21.71         27.98         4.59 o
  -5   3   9        268.40        286.34         4.51 o
  -4   3   9        753.81        838.48         5.23 o
  -3   3   9         55.52         62.02         4.17 o
  -2   3   9        180.56        180.52         4.03 o
  -1   3   9        208.87        205.86         4.40 o
   0   3   9        473.74        510.20         5.23 o
   1   3   9        473.83        481.53         4.81 o
   2   3   9         20.20         23.97         4.42 o
   3   3   9        315.99        325.05         5.13 o
   4   3   9        719.28        760.37         5.84 o
   5   3   9        475.22        459.11         5.77 o
   6   3   9        831.24        849.96         6.34 o
   7   3   9        460.34        431.57         5.33 o
  -4   4   9        355.48        357.88         5.12 o
  -3   4   9          8.33          5.27         4.31 o
  -2   4   9        136.00        153.96         4.28 o
  -1   4   9         40.46         42.73         3.81 o
   0   4   9        390.77        406.94         4.40 o
   1   4   9         53.93         54.61         3.81 o
   2   4   9        399.33        392.51         4.64 o
   3   4   9       1324.35       1351.21         6.51 o
   4   4   9        503.07        529.10         5.57 o
   5   4   9       1133.22       1165.44         6.89 o
   6   4   9        171.05        182.88         4.97 o
   7   4   9        138.17        126.49         5.34 o
  -3   5   9        488.36        490.03         5.02 o
  -2   5   9        487.53        507.02         4.68 o
  -1   5   9         18.29         21.98         3.90 o
   0   5   9        133.73        151.22         4.35 o
   1   5   9          3.45          3.48         3.96 o
   2   5   9          5.94          7.99         3.88 o
   3   5   9          4.45          4.02         4.53 o
   4   5   9          8.06         11.31         4.40 o
   5   5   9        915.46        910.13         6.29 o
   6   5   9        145.53        148.74         5.06 o
   7   5   9        617.08        593.03         6.48 o
  -2   6   9        477.09        451.09         4.92 o
  -1   6   9        577.35        594.23         5.00 o
   0   6   9        772.92        768.10         5.07 o
   1   6   9        492.78        482.09         4.81 o
   2   6   9         55.50         66.32         3.98 o
   3   6   9        212.44        225.83         4.38 o
   4   6   9         21.52         18.36         4.14 o
   5   6   9         15.37         15.20         4.18 o
   6   6   9          3.16          5.42         4.44 o
   7   6   9        161.29        115.56         4.92 o
  -1   7   9        514.58        453.63         4.90 o
   0   7   9         75.41         70.72         4.06 o
   1   7   9        554.00        527.56         5.09 o
   2   7   9        597.42        548.82         5.27 o
   3   7   9        696.81        714.81         5.43 o
   4   7   9        255.31        247.37         4.61 o
   5   7   9         46.83         31.47         4.55 o
   6   7   9          4.28          2.45         4.43 o
   2   8   9         18.17         16.84         3.99 o
   3   8   9        205.55        205.10         4.41 o
   4   8   9         22.51         11.51         3.98 o
  -4  -6  10       1064.05        946.05         6.65 o
  -3  -6  10        441.10        359.33         4.97 o
  -2  -6  10         61.71         68.24         4.25 o
  -1  -6  10         86.49         95.44         4.25 o
   0  -6  10          3.81          7.19         4.62 o
   1  -6  10        178.50        149.18         5.17 o
  -5  -5  10         10.12          7.63         4.04 o
  -4  -5  10        188.16        178.13         4.60 o
  -3  -5  10        213.78        202.21         5.07 o
  -2  -5  10        702.04        753.95         5.26 o
  -1  -5  10        677.37        682.09         5.23 o
   0  -5  10        778.38        775.62         5.70 o
   1  -5  10        242.71        263.83         5.19 o
   2  -5  10         39.97         39.67         4.62 o
   3  -5  10         47.97         49.66         4.19 o
  -5  -4  10         79.05         81.79         4.04 o
  -4  -4  10       1078.01       1087.68         6.02 o
  -3  -4  10        273.39        269.37         4.55 o
  -2  -4  10        493.17        510.55         5.83 o
  -1  -4  10         24.55         31.56         3.88 o
   0  -4  10        998.61       1065.14         5.75 o
   1  -4  10        614.45        631.97         5.54 o
   2  -4  10        924.51        983.73         6.13 o
   3  -4  10        298.23        296.06         4.99 o
   4  -4  10        217.58        202.73         5.33 o
  -6  -3  10         50.75         46.40         3.90 o
  -5  -3  10          0.11         -1.78         3.78 o
  -4  -3  10         57.08         60.24         3.80 o
  -3  -3  10         22.22         21.57         3.79 o
  -2  -3  10       1597.80       1608.23         7.15 o
  -1  -3  10        907.36        950.12         6.66 o
   0  -3  10       1394.20       1464.05         6.57 o
   1  -3  10        160.89        170.48         4.74 o
   2  -3  10        771.73        838.08         5.65 o
   3  -3  10         19.64         23.66         4.68 o
   4  -3  10        194.39        208.28         5.14 o
   5  -3  10         16.35         14.91         5.60 o
  -6  -2  10        154.25        142.09         4.26 o
  -5  -2  10         83.36         95.05         4.10 o
  -4  -2  10         18.68         18.07         3.62 o
  -3  -2  10        152.28        157.35         4.35 o
  -2  -2  10         16.98         20.43         3.90 o
  -1  -2  10         28.22         33.10         3.96 o
   0  -2  10       1350.74       1337.41         7.07 o
   1  -2  10        660.77        692.10         4.94 o
   2  -2  10       1224.08       1302.90         6.50 o
   3  -2  10       1028.14       1166.66         6.22 o
   4  -2  10        866.41        984.65         7.29 o
   5  -2  10         26.92         14.51         5.67 o
  -6  -1  10        530.63        526.87         5.14 o
  -5  -1  10        455.85        436.17         4.98 o
  -4  -1  10       1662.99       1683.27         6.57 o
  -3  -1  10          6.90          7.70         4.04 o
  -2  -1  10        233.60        228.65         4.16 o
  -1  -1  10        256.58        260.79         4.48 o
   0  -1  10         75.58         80.40         4.36 o
   1  -1  10        116.76        136.08         4.36 o
   2  -1  10         43.55         50.29         4.67 o
   3  -1  10        554.35        577.30         6.84 o
   4  -1  10        363.64        358.60         6.49 o
   5  -1  10        653.74        654.16         8.37 o
   6  -1  10       1123.89        948.55         9.09 o
  -6   0  10        117.96         89.85         4.22 o
  -5   0  10         42.45         39.75         4.26 o
  -4   0  10        584.70        629.19         4.94 o
  -3   0  10        285.57        311.23         4.40 o
  -2   0  10        675.11        677.02         5.04 o
  -1   0  10        195.95        200.34         4.39 o
   0   0  10        447.35        465.27         4.84 o
   1   0  10        920.04        957.04         5.94 o
   2   0  10          6.69         10.45         4.14 o
   3   0  10        671.29        719.62         5.97 o
   4   0  10        207.62        214.69         5.64 o
   5   0  10        802.05        803.67         7.03 o
   6   0  10         47.87         39.87         5.61 o
  -5   1  10       1047.87       1134.61         5.86 o
  -4   1  10        613.12        610.63         4.89 o
  -3   1  10        703.23        729.79         5.17 o
  -2   1  10         20.35         25.52         3.69 o
  -1   1  10         10.43         10.78         3.82 o
   0   1  10         29.62         40.40         4.28 o
   1   1  10        144.47        151.53         4.52 o
   2   1  10        229.46        242.65         4.64 o
   3   1  10        414.41        408.66         5.07 o
   4   1  10         30.80         29.81         5.00 o
   5   1  10        853.22        891.30         7.03 o
   6   1  10        683.16        703.66         7.43 o
   7   1  10        704.43        710.89         6.18 o
  -5   2  10        206.42        144.61         4.53 o
  -4   2  10        215.61        232.66         4.38 o
  -3   2  10        878.79        942.67         5.80 o
  -2   2  10        591.10        656.37         5.34 o
  -1   2  10       1841.50       1956.95         6.97 o
   0   2  10         50.31         57.64         3.96 o
   1   2  10        226.53        239.11         4.50 o
   2   2  10         11.82         13.06         3.96 o
   3   2  10         50.68         56.84         4.58 o
   4   2  10         18.60         21.67         4.58 o
   5   2  10          1.47          2.58         4.81 o
   6   2  10         18.05         13.45         5.18 o
   7   2  10        139.61        145.72         4.99 o
  -4   3  10        234.99        254.04         4.80 o
  -3   3  10        187.47        193.30         4.54 o
  -2   3  10         15.86         24.08         4.06 o
  -1   3  10        652.87        701.33         5.63 o
   0   3  10        409.57        427.82         4.33 o
   1   3  10       1362.93       1400.10         6.32 o
   2   3  10        799.30        837.74         5.48 o
   3   3  10        727.35        791.43         6.14 o
   4   3  10         50.66         52.26         4.57 o
   5   3  10          9.84         13.68         4.44 o
   6   3  10         43.34         40.75         4.90 o
   7   3  10         76.91         77.19         4.67 o
  -4   4  10          1.59          5.63         4.57 o
  -3   4  10        348.40        392.67         4.70 o
  -2   4  10        304.57        336.10         4.44 o
  -1   4  10       1006.14       1055.69         5.52 o
   0   4  10        790.00        795.38         5.41 o
   1   4  10        638.47        652.89         5.43 o
   2   4  10        175.67        168.99         4.49 o
   3   4  10       1025.33       1067.22         6.06 o
   4   4  10        400.38        394.58         5.02 o
   5   4  10        876.31        886.87         6.47 o
   6   4  10        157.08        154.10         5.04 o
   7   4  10        238.40        235.10         5.24 o
  -3   5  10         65.78         79.04         4.19 o
  -2   5  10         13.31         14.25         3.95 o
  -1   5  10         59.71         60.45         4.04 o
   0   5  10        367.93        370.94         4.47 o
   1   5  10        778.24        798.69         5.37 o
   2   5  10        751.53        761.19         5.37 o
   3   5  10        396.90        416.79         4.81 o
   4   5  10        152.67        167.53         4.36 o
   5   5  10        282.35        271.32         5.07 o
   6   5  10          6.99          7.05         4.50 o
  -1   6  10         24.26         16.61         3.99 o
   0   6  10        242.16        228.94         4.56 o
   1   6  10          5.06          7.09         4.08 o
   2   6  10        181.80        192.63         4.23 o
   3   6  10        101.39        110.35         4.17 o
   4   6  10        584.24        612.18         5.31 o
   5   6  10        474.43        356.62         5.58 o
   6   6  10        434.64        385.60         5.52 o
   0   7  10        158.25        132.75         4.51 o
   1   7  10          3.18          1.63         3.95 o
   2   7  10        345.76        349.75         4.72 o
   3   7  10         52.46         41.11         4.00 o
   4   7  10        327.40        321.25         4.75 o
  -3  -5  11        119.59         98.00         4.23 o
  -2  -5  11         40.34         48.67         4.10 o
  -1  -5  11        141.84        160.50         4.54 o
   0  -5  11         17.34         19.68         4.39 o
   1  -5  11        716.46        718.88         6.03 o
  -4  -4  11        546.23        510.37         5.23 o
  -3  -4  11        909.28        832.46         6.16 o
  -2  -4  11        601.80        601.61         6.46 o
  -1  -4  11         11.69         11.63         4.04 o
   0  -4  11         78.46         81.64         4.20 o
   1  -4  11        468.39        508.37         5.18 o
   2  -4  11         43.06         48.44         4.75 o
   3  -4  11        281.05        299.44         5.29 o
  -5  -3  11        825.29        721.67         5.43 o
  -4  -3  11         57.18         57.34         3.85 o
  -3  -3  11        623.56        637.17         5.38 o
  -2  -3  11        198.59        199.77         4.80 o
  -1  -3  11        166.07        176.93         5.11 o
   0  -3  11        391.91        370.53         4.75 o
   1  -3  11        316.56        372.49         4.79 o
   2  -3  11         11.07         11.31         4.38 o
   3  -3  11         40.65         48.74         4.33 o
   4  -3  11         68.11         63.95         5.21 o
  -5  -2  11        510.46        331.45         5.17 o
  -4  -2  11        156.25        158.15         4.30 o
  -3  -2  11       1758.10       1842.40         6.40 o
  -2  -2  11        406.15        415.07         4.91 o
  -1  -2  11        669.55        723.40         5.65 o
   0  -2  11         20.49         24.12         4.68 o
   1  -2  11         83.02         93.27         4.12 o
   2  -2  11          3.02          3.34         4.02 o
   3  -2  11        154.91        171.24         4.72 o
   4  -2  11         55.17         30.24         4.95 o
   5  -2  11         27.84         32.58         5.53 o
  -5  -1  11        192.58        143.27         4.40 o
  -4  -1  11         88.42         76.77         4.11 o
  -3  -1  11        402.04        353.68         4.76 o
  -2  -1  11         58.31         61.58         4.17 o
  -1  -1  11        783.81        778.06         5.75 o
   0  -1  11        616.35        633.08         5.78 o
   1  -1  11       1030.98       1092.68         6.66 o
   2  -1  11        112.09        127.36         4.97 o
   3  -1  11        514.51        547.32         6.92 o
   4  -1  11        208.98        210.69         6.35 o
   5  -1  11          0.58          0.72         6.57 o
  -5   0  11         38.17         29.11         3.91 o
  -4   0  11        345.68        365.46         4.80 o
  -3   0  11        269.82        292.99         4.43 o
  -2   0  11        645.18        666.42         5.25 o
  -1   0  11        111.74        120.30         4.52 o
   0   0  11        337.98        343.04         4.88 o
   1   0  11        501.51        454.64         6.06 o
   2   0  11        282.49        292.31         5.30 o
   3   0  11        792.83        837.03         6.72 o
   4   0  11        513.52        548.15         6.78 o
   5   0  11        321.39        322.44         6.48 o
   6   0  11          7.44          6.17         5.90 o
  -5   1  11         36.45         26.57         4.10 o
  -4   1  11         24.11         26.41         3.90 o
  -3   1  11        154.92        161.88         4.40 o
  -2   1  11        256.16        277.03         4.79 o
  -1   1  11         48.32         51.82         4.38 o
   0   1  11       1511.89       1539.43         6.93 o
   1   1  11       1305.41       1418.20         6.88 o
   2   1  11       1504.49       1605.38         7.13 o
   3   1  11        365.30        378.17         5.47 o
   4   1  11        474.88        489.58         5.99 o
   5   1  11        270.76        275.92         6.16 o
   6   1  11        274.36        242.03         6.12 o
  -4   2  11          3.26          1.94         4.09 o
  -3   2  11          1.93          1.09         4.25 o
  -2   2  11         13.96         12.73         4.18 o
  -1   2  11         63.20         68.09         4.11 o
   0   2  11        133.75        147.96         4.72 o
   1   2  11          7.89         15.75         4.73 o
   2   2  11        739.76        784.43         6.17 o
   3   2  11        356.89        367.30         5.10 o
   4   2  11        961.95        999.24         6.86 o
   5   2  11        539.47        520.45         6.25 o
   6   2  11        444.41        450.57         6.61 o
  -4   3  11        363.50        133.95         5.19 o
  -3   3  11        484.29        533.24         5.31 o
  -2   3  11         51.53         40.75         4.23 o
  -1   3  11         14.83         13.72         4.18 o
   0   3  11        132.73        142.62         4.11 o
   1   3  11        125.81        122.89         4.30 o
   2   3  11        336.35        361.71         4.76 o
   3   3  11         13.42         16.80         4.14 o
   4   3  11        172.92        150.84         4.98 o
   5   3  11         49.23         50.11         4.94 o
   6   3  11        465.40        436.88         6.27 o
  -3   4  11         36.77         43.14         4.03 o
  -2   4  11        396.66        418.70         4.99 o
  -1   4  11        158.68        181.58         4.37 o
   0   4  11        272.20        298.36         4.55 o
   1   4  11         20.86         24.86         4.03 o
   2   4  11          0.48          0.99         4.02 o
   3   4  11         70.98         77.92         4.18 o
   4   4  11        478.36        493.64         5.47 o
   5   4  11        253.89        275.10         5.25 o
   6   4  11        221.31        207.54         5.19 o
  -2   5  11        915.14        892.05         5.71 o
  -1   5  11         47.60         51.15         3.94 o
   0   5  11        289.61        306.08         4.53 o
   1   5  11         31.28         35.88         4.03 o
   2   5  11        330.85        338.51         4.58 o
   3   5  11         22.20         19.98         4.06 o
   4   5  11        163.52        161.61         4.57 o
   5   5  11        139.87        135.23         4.87 o
   0   6  11        808.85        785.93         5.42 o
   1   6  11        163.23        165.14         4.21 o
   2   6  11        326.77        331.31         4.57 o
   3   6  11          3.37          4.69         4.11 o
   4   6  11         29.50         19.25         4.07 o
  -3  -4  12        104.79         98.53         4.07 o
  -2  -4  12        464.71        512.25         4.99 o
  -1  -4  12         15.91         18.10         4.20 o
   0  -4  12        186.58        202.23         4.63 o
   1  -4  12        169.14        166.72         4.69 o
  -3  -3  12         24.93         20.50         4.40 o
  -2  -3  12        307.31        305.35         5.37 o
  -1  -3  12        132.81        149.53         4.35 o
   0  -3  12        829.58        915.05         5.68 o
   1  -3  12        119.61        147.65         4.51 o
   2  -3  12        737.50        780.80         6.05 o
  -4  -2  12          2.63          0.25         3.92 o
  -3  -2  12         24.59         18.69         4.22 o
  -2  -2  12          3.50          2.57         4.51 o
  -1  -2  12          7.68         11.14         4.49 o
   0  -2  12         72.14         69.41         4.94 o
   1  -2  12        163.79        174.12         4.71 o
   2  -2  12       1456.13       1558.04         7.04 o
   3  -2  12        754.68        726.41         6.45 o
  -4  -1  12        655.08        620.57         5.26 o
  -3  -1  12         64.02         66.09         4.19 o
  -2  -1  12        124.05        132.46         4.25 o
  -1  -1  12          9.46          6.30         4.23 o
   0  -1  12         35.25         36.74         4.37 o
   1  -1  12        101.21        104.07         4.84 o
   2  -1  12         14.63         11.16         4.89 o
   3  -1  12        130.20        136.38         4.82 o
   4  -1  12        167.09        170.86         5.46 o
  -4   0  12         70.72         68.33         4.52 o
  -3   0  12         41.85         45.36         4.06 o
  -2   0  12        988.48       1019.08         5.98 o
  -1   0  12        119.19         99.62         4.59 o
   0   0  12        223.92        239.12         4.85 o
   1   0  12          0.56          3.41         4.48 o
   2   0  12         13.30         16.13         4.72 o
   3   0  12        503.20        467.71         6.34 o
   4   0  12         11.82         14.71         5.41 o
   5   0  12        104.19        104.46         5.90 o
  -4   1  12        663.54        485.03         5.76 o
  -3   1  12        131.78        139.83         4.39 o
  -2   1  12        307.40        324.98         4.83 o
  -1   1  12        142.74        148.54         4.57 o
   0   1  12        187.63        201.26         4.58 o
   1   1  12          6.55          7.80         4.04 o
   2   1  12        445.30        501.14         5.60 o
   3   1  12         34.80         42.36         4.95 o
   4   1  12         41.40         44.92         5.12 o
   5   1  12        273.48        253.55         6.24 o
  -3   2  12        799.35        854.09         5.88 o
  -2   2  12        812.46        801.60         5.68 o
  -1   2  12       1087.35       1110.52         6.21 o
   0   2  12        758.93        490.42         6.00 o
   1   2  12        259.51        280.21         4.76 o
   2   2  12        264.16        273.39         5.16 o
   3   2  12          7.01          7.16         4.80 o
   4   2  12        106.18        118.01         5.10 o
   5   2  12         16.46         12.02         5.01 o
  -2   3  12         19.38         19.75         4.15 o
  -1   3  12        333.73        330.19         4.68 o
   0   3  12         94.39        101.72         4.20 o
   1   3  12        760.77        790.68         5.71 o
   2   3  12        624.64        638.19         5.77 o
   3   3  12        520.60        560.84         5.81 o
   4   3  12        280.34        290.47         5.30 o
   5   3  12          5.22          7.68         4.88 o
  -1   4  12        591.02        531.94         5.34 o
   0   4  12         10.37         17.92         4.27 o
   1   4  12        498.06        519.37         5.30 o
   2   4  12        102.50        108.99         4.39 o
   3   4  12        291.19        266.17         5.11 o
   4   4  12         63.22         64.48         4.54 o
   5   4  12        747.29        706.06         6.57 o
   0   5  12         26.58         25.23         4.01 o
   1   5  12        143.86        145.78         4.23 o
   2   5  12        245.48        247.77         4.66 o
   3   5  12        885.34        905.99         6.04 o
   4   5  12         37.01         25.97         4.43 o
  -2  -2  13        216.76        192.85         4.96 o
  -1  -2  13        611.82        635.16         6.15 o
   0  -2  13        281.76        301.58         4.78 o
   1  -2  13         96.42        107.34         4.42 o
   2  -2  13         22.73          9.74         4.59 o
  -2  -1  13        208.71        197.49         4.60 o
  -1  -1  13        529.30        546.42         5.63 o
   0  -1  13        400.17        410.19         5.43 o
   1  -1  13       1247.86       1186.22         7.84 o
   2  -1  13        388.00        439.24         5.33 o
   3  -1  13        488.70        507.36         5.77 o
  -2   0  13        167.58        128.68         4.75 o
  -1   0  13        494.49        515.50         5.37 o
   0   0  13        164.77        153.66         4.82 o
   1   0  13        115.82        118.77         4.81 o
   2   0  13         98.87         99.41         5.02 o
   3   0  13        700.85        483.77         7.26 o
  -2   1  13          2.94          4.74         4.06 o
  -1   1  13         10.29          4.06         4.32 o
   0   1  13        211.77        222.02         4.94 o
   1   1  13        279.10        299.90         4.90 o
   2   1  13        387.21        417.53         5.78 o
   3   1  13        526.58        461.71         6.63 o
   4   1  13         66.99         25.26         5.51 o
  -1   2  13        376.56        383.78         5.17 o
   0   2  13          5.74          3.58         4.18 o
   1   2  13         26.88         25.00         4.60 o
   2   2  13          6.58          7.00         4.63 o
   3   2  13        153.50        151.91         4.90 o
   4   2  13        815.56        521.18         7.45 o
  -1   3  13        173.20        165.14         4.55 o
   0   3  13         16.15         15.61         4.18 o
   1   3  13          1.88          4.42         4.50 o
   2   3  13        454.67        457.75         5.46 o
   3   3  13          2.09          2.14         4.27 o
   1   4  13        148.94        130.02         4.47 o
   2   4  13          3.80          2.96         4.34 o
                                                
