# Supplementary material for: Crystal structures of Sr(ClO4)2·3H2O, Sr(ClO4)2·4H2O and Sr(ClO4)2·9H2O
Source: Acta Crystallogr Sect E Struct Rep Online. 2014 Nov 15;70(Pt 12):510–4. doi: 10.1107/S1600536814024726 (PMC4257379; doi:10.1107/S1600536814024726)
Supplement: Supplementary file 4 [file e-70-00510-SrClO4_9H2O_100Ksup4.hkl]

#
# h,k,l, Fc-squared, Fo-squared, sigma(Fo-squared), status flag
#
data_SrClO4_9H2O_100K
_shelx_title ' '
_shelx_refln_list_code          4
_shelx_F_calc_maximum      286.49
_exptl_crystal_F_000       904.00
_reflns_d_resolution_high  0.7210

loop_
 _space_group_symop_operation_xyz
 'x, y, z'
 '-x, -y, z+1/2'
 'x, -y, -z'
 '-x, y, -z+1/2'
 'x+1/2, y+1/2, z'
 '-x+1/2, -y+1/2, z+1/2'
 'x+1/2, -y+1/2, -z'
 '-x+1/2, y+1/2, -z+1/2'
 '-x, -y, -z'
 'x, y, -z-1/2'
 '-x, y, z'
 'x, -y, z-1/2'
 '-x+1/2, -y+1/2, -z'
 'x+1/2, y+1/2, -z-1/2'
 '-x+1/2, y+1/2, z'
 'x+1/2, -y+1/2, z-1/2'

_cell_length_a    18.7808
_cell_length_b     6.8599
_cell_length_c    11.1884
_cell_angle_alpha  90.000
_cell_angle_beta   90.000
_cell_angle_gamma  90.000

_shelx_F_squared_multiplier     1.000

loop_
 _refln_index_h
 _refln_index_k
 _refln_index_l
 _refln_F_squared_calc
 _refln_F_squared_meas
 _refln_F_squared_sigma
 _refln_observed_status
   4   0   0       1420.44       1607.25        48.58 o
   6   0   0      56762.18      45730.34       137.70 o
   8   0   0      36865.94      34185.67       111.72 o
  10   0   0      14804.94      13447.21        65.34 o
  12   0   0      55468.64      48427.70       109.52 o
  14   0   0       3689.31       3395.53        37.83 o
  16   0   0       1822.65       1668.61        47.82 o
  18   0   0      13715.89      12455.69        58.23 o
  20   0   0       5365.51       4548.79        44.86 o
  22   0   0       2782.42       2630.67        50.95 o
  24   0   0      12548.74      11139.17        57.64 o
  26   0   0         64.33         13.97        45.20 o
   1   1   0       8907.19       8594.75       125.09 o
   3   1   0      26292.96      23695.32       148.62 o
   5   1   0       3037.79       3103.11        49.26 o
   7   1   0        818.44        835.78        39.02 o
   9   1   0      46383.24      41065.43       117.56 o
  11   1   0       2519.57       2508.37        42.15 o
  13   1   0        305.15        277.95        31.15 o
  15   1   0      12072.84       9951.64        58.65 o
  17   1   0       1543.25       1504.16        39.02 o
  19   1   0       1344.61       1280.04        38.00 o
  21   1   0       3105.16       2926.64        43.00 o
  23   1   0       2602.97       2610.36        43.59 o
  25   1   0        857.64        882.93        41.64 o
   0   2   0       3740.38       3846.05        74.73 o
   2   2   0       1717.30       1615.03        59.84 o
   4   2   0      11731.54      10080.88        90.73 o
   6   2   0      18415.32      19397.32       101.14 o
   8   2   0       1677.55       1555.96        54.76 o
  10   2   0       1623.39       1662.51        46.47 o
  12   2   0       1930.46       2164.49        39.44 o
  14   2   0      18423.82      19017.04        78.71 o
  16   2   0        940.93        966.46        44.69 o
  18   2   0       1015.68       1130.15        38.59 o
  20   2   0       2539.51       2747.21        48.67 o
  22   2   0         57.98         61.36        39.78 o
  24   2   0         64.00         59.50        40.03 o
   1   3   0        458.20        579.00        58.99 o
   3   3   0       1760.17       1639.07        65.09 o
   5   3   0      24618.79      23065.71       111.80 o
   7   3   0         90.69        126.19        38.42 o
   9   3   0       2491.25       2946.62        49.17 o
  11   3   0       1215.14       1297.31        37.75 o
  13   3   0        711.48        818.86        45.70 o
  15   3   0         32.34         94.37        40.63 o
  17   3   0       2408.38       2656.65        49.00 o
  19   3   0       1000.85       1091.39        47.06 o
  21   3   0       1162.33       1260.91        48.50 o
  23   3   0       1124.14       1241.45        42.23 o
   0   4   0       6060.51       5127.61        61.70 o
   2   4   0          1.36         44.77        46.80 o
   4   4   0      10470.18       9416.65        73.21 o
   6   4   0        572.24        719.33        49.51 o
   8   4   0        210.95        153.78        45.87 o
  10   4   0       2359.19       2658.26        49.17 o
  12   4   0       2155.55       2278.92        49.68 o
  14   4   0         25.77         75.50        45.79 o
  16   4   0         25.79         49.09        37.24 o
  18   4   0         36.43         12.10        43.84 o
  20   4   0       1057.99       1191.85        42.83 o
  22   4   0         75.55         74.14        43.08 o
   1   5   0        407.42        470.16        47.65 o
   3   5   0         86.49        256.62        40.46 o
   5   5   0       2283.88       2480.10        49.43 o
   7   5   0       2048.29       1732.76        48.92 o
   9   5   0       2444.13       2478.49        50.44 o
  11   5   0        334.02        438.33        39.27 o
  13   5   0         71.74        138.89        45.45 o
  15   5   0         58.78         60.77        46.72 o
  17   5   0       4911.15       5889.17        57.64 o
  19   5   0        258.32        244.85        44.86 o
  21   5   0       1137.76       1268.78        45.45 o
   0   6   0       1311.60       1220.46        45.03 o
   2   6   0       2755.68       2512.52        50.19 o
   4   6   0       4187.57       3486.68        46.97 o
   6   6   0       1164.50       1278.69        46.80 o
   8   6   0       5531.23       5154.61        51.54 o
  10   6   0         76.21         62.55        37.66 o
  12   6   0       2655.44       2984.11        46.55 o
  14   6   0       2394.33       2860.97        45.70 o
  16   6   0       1019.81       1144.71        45.28 o
  18   6   0         80.47        138.89        38.76 o
  20   6   0       3454.32       3460.28        57.04 o
   1   7   0       1385.94       1246.53        35.89 o
   3   7   0      11033.42      10373.55        57.64 o
   5   7   0        265.59        226.91        40.79 o
   7   7   0        200.26        197.12        36.14 o
   9   7   0       5936.67       5548.93        48.92 o
  11   7   0       3485.16       4137.20        53.07 o
  13   7   0       1162.79       1411.23        43.93 o
  15   7   0       1358.10       1628.24        45.96 o
  17   7   0        397.24        509.26        41.22 o
   0   8   0       7661.18       5717.53        46.97 o
   2   8   0       1653.34       1759.51        41.13 o
   4   8   0        148.29        152.35        36.99 o
   6   8   0       7608.16       6503.21        51.21 o
   8   8   0        139.21         97.59        38.17 o
  10   8   0       1197.67       1044.92        38.00 o
  12   8   0       7547.37       8107.32        53.57 o
  14   8   0        225.70        207.78        40.71 o
   1   9   0        165.21        161.40        36.14 o
   3   9   0       1877.13       2098.22        42.49 o
   5   9   0        503.64        456.44        34.79 o
   7   9   0        702.36        715.52        34.28 o
   1   1   1        808.60       1021.56        68.72 o
   3   1   1      34367.71      30633.90       166.31 o
   5   1   1       7883.52       7233.37        68.56 o
   7   1   1       4379.13       4646.71        55.01 o
   9   1   1      12406.38      11067.14        68.64 o
  11   1   1       1445.62       1482.58        36.99 o
  13   1   1         34.26         82.52        31.74 o
  15   1   1       3473.49       3131.46        44.69 o
  17   1   1       2387.63       2126.32        43.16 o
  19   1   1        577.03        543.70        38.34 o
  21   1   1       3384.67       3374.88        44.35 o
  23   1   1         23.54         20.65        36.22 o
  25   1   1         73.19         69.23        39.36 o
   0   2   1      28880.12      28486.00       173.17 o
   2   2   1        112.47        137.45        49.68 o
   4   2   1        134.49        163.26        47.31 o
   6   2   1      19473.42      18489.34       105.54 o
   8   2   1        390.19        480.23        42.15 o
  10   2   1        310.52        354.88        34.87 o
  12   2   1      18572.10      19931.46        81.67 o
  14   2   1        325.85        298.68        42.06 o
  16   2   1        185.18        200.33        35.97 o
  18   2   1       4214.53       4638.58        51.37 o
  20   2   1        888.28        955.38        44.60 o
  22   2   1        574.56        588.22        39.27 o
  24   2   1       1430.22       1530.82        48.50 o
   1   3   1       6085.33       5542.33        85.14 o
   3   3   1      25716.22      26068.53       131.61 o
   5   3   1      29347.58      27843.10       121.62 o
   7   3   1       5910.46       5407.25        55.18 o
   9   3   1       8376.27       9241.03        72.03 o
  11   3   1       9301.77      10045.75        65.09 o
  13   3   1       4886.53       5436.28        54.34 o
  15   3   1       3496.86       4140.92        51.71 o
  17   3   1      10951.96      12210.33        64.58 o
  19   3   1       1417.61       1688.58        45.11 o
  21   3   1       1712.02       1918.71        47.82 o
  23   3   1       2832.72       2588.44        48.50 o
   0   4   1       1674.65       1519.90        54.17 o
   2   4   1       9299.02       8020.06        71.43 o
   4   4   1       8304.17       8133.48        70.59 o
   6   4   1       4752.85       4859.99        61.45 o
   8   4   1      14954.83      14410.54        75.58 o
  10   4   1       1938.01       2005.04        45.37 o
  12   4   1        211.01        323.23        42.49 o
  14   4   1      11383.43      13106.21        68.05 o
  16   4   1       3753.87       4244.86        52.73 o
  18   4   1        600.56        702.23        43.93 o
  20   4   1       5620.47       6445.06        57.38 o
  22   4   1        491.08        482.26        46.38 o
   1   5   1       7519.39       5940.80        59.25 o
   3   5   1       4548.62       4103.09        53.66 o
   5   5   1       3437.06       3280.34        51.29 o
   7   5   1       5448.92       5097.06        56.62 o
   9   5   1       4976.99       5024.27        56.20 o
  11   5   1       5436.32       6015.45        54.51 o
  13   5   1       1103.47       1304.76        45.62 o
  15   5   1       3388.52       3871.27        52.31 o
  17   5   1       3650.93       4375.79        49.17 o
  19   5   1       1404.04       1537.93        44.94 o
  21   5   1        495.91        513.40        46.30 o
   0   6   1      12622.63       9840.00        64.92 o
   2   6   1        490.58        401.77        40.96 o
   4   6   1        168.44        138.89        37.92 o
   6   6   1       4331.49       3848.76        53.41 o
   8   6   1        456.48        427.08        41.05 o
  10   6   1       1057.11       1115.00        44.69 o
  12   6   1       4419.86       4534.82        51.46 o
  14   6   1         64.48         47.48        40.54 o
  16   6   1        316.77        351.92        41.47 o
  18   6   1       2157.94       2400.04        48.24 o
  20   6   1         55.64         65.42        47.90 o
   1   7   1        730.39        596.01        36.48 o
   3   7   1       4432.87       4026.58        46.04 o
   5   7   1         93.90         82.52        42.49 o
   7   7   1        434.25        465.84        40.20 o
   9   7   1       4917.39       4368.93        50.61 o
  11   7   1         40.23         45.37        41.05 o
  13   7   1        823.08        973.74        41.56 o
  15   7   1       2276.67       2820.42        47.57 o
  17   7   1         17.25         27.34        43.25 o
   0   8   1        240.65        216.67        33.18 o
   2   8   1        161.55        173.76        37.66 o
   4   8   1        964.82        951.74        40.03 o
   6   8   1         49.69         85.57        39.19 o
   8   8   1         53.83         63.56        36.06 o
  10   8   1         80.26         76.77        40.12 o
  12   8   1          7.66         32.25        40.20 o
  14   8   1        143.18        169.02        39.69 o
   1   9   1          1.52         20.91        33.85 o
   3   9   1       1396.45       1478.18        39.44 o
   5   9   1        504.79        565.63        36.56 o
   7   9   1        109.99         72.53        28.78 o
   0   0   2      82075.69      68597.91       436.98 o
   2   0   2       2252.84       2264.11        60.35 o
   4   0   2       3728.57       3952.01        57.72 o
   6   0   2      53082.16      44947.20       141.85 o
   8   0   2      19678.18      20258.83        92.00 o
  10   0   2        173.05        206.34        38.26 o
  12   0   2      31859.62      27162.96        89.46 o
  14   0   2        138.96        171.98        39.86 o
  16   0   2      11962.25       9851.17        59.50 o
  18   0   2      10238.02       8884.20        52.90 o
  20   0   2        181.07        158.19        34.28 o
  22   0   2       1641.93       1521.17        42.66 o
  24   0   2       6040.34       4994.23        47.57 o
   1   1   2       2427.92       3048.94        84.55 o
   3   1   2      26459.74      26330.90       141.85 o
   5   1   2        152.07        253.66        34.62 o
   7   1   2      12701.21      12188.75        77.19 o
   9   1   2       8864.64       9085.55        63.14 o
  11   1   2       2193.35       1954.26        42.91 o
  13   1   2       1734.33       1736.15        37.07 o
  15   1   2       6333.60       5716.60        50.02 o
  17   1   2       3997.66       3610.42        42.49 o
  19   1   2        548.79        554.88        39.61 o
  21   1   2       3645.05       3491.34        46.30 o
  23   1   2        753.38        731.43        41.30 o
  25   1   2       1240.66       1266.42        41.98 o
   0   2   2        124.30        121.54        56.45 o
   2   2   2      69011.48      59679.69       232.50 o
   4   2   2       3727.15       3461.88        65.00 o
   6   2   2       6461.69       6627.37        72.62 o
   8   2   2      11705.94      11822.86        77.02 o
  10   2   2      12075.02      12412.10        70.67 o
  12   2   2       2447.07       2542.14        41.98 o
  14   2   2       9404.50      10338.93        65.68 o
  16   2   2       1994.83       2144.35        45.79 o
  18   2   2        852.67        901.04        41.90 o
  20   2   2       4662.14       4881.83        53.83 o
  22   2   2       3733.13       3947.70        50.87 o
  24   2   2         37.09         40.54        39.86 o
   1   3   2       3924.91       3309.96        77.10 o
   3   3   2        155.24        225.13        52.98 o
   5   3   2       2593.51       2757.20        60.01 o
   7   3   2       3837.09       3821.67        57.81 o
   9   3   2       2657.84       2684.84        45.70 o
  11   3   2       9876.92       9926.67        62.55 o
  13   3   2       2649.62       3080.85        53.24 o
  15   3   2       1501.16       1707.71        45.45 o
  17   3   2       3132.90       3621.09        49.68 o
  19   3   2        422.92        507.14        46.97 o
  21   3   2         59.84         50.36        45.87 o
  23   3   2       1780.78       1815.28        47.14 o
   0   4   2        847.62        928.04        49.68 o
   2   4   2         23.93         33.52        46.63 o
   4   4   2       1791.30       1833.14        52.64 o
   6   4   2         89.69        117.73        40.96 o
   8   4   2        126.16        236.47        42.91 o
  10   4   2        916.82        919.49        46.72 o
  12   4   2       2213.61       2303.89        46.04 o
  14   4   2        533.93        559.36        43.33 o
  16   4   2        234.30        268.04        44.52 o
  18   4   2         12.71         22.94        43.84 o
  20   4   2         83.22        111.47        39.78 o
  22   4   2          1.02         62.46        43.42 o
   1   5   2       4898.21       4103.85        58.40 o
   3   5   2       1736.21       1654.22        52.05 o
   5   5   2       3011.40       3073.74        56.54 o
   7   5   2        387.11        335.33        41.30 o
   9   5   2         32.72         61.78        46.04 o
  11   5   2       2959.22       3075.10        47.23 o
  13   5   2        407.62        351.07        40.79 o
  15   5   2        239.96        269.91        45.03 o
  17   5   2       1041.87       1213.18        45.03 o
  19   5   2        428.65        517.64        45.11 o
  21   5   2        295.52        306.72        42.66 o
   0   6   2       1136.15       1021.31        49.85 o
   2   6   2        777.06        638.07        38.17 o
   4   6   2       5199.61       4786.78        53.66 o
   6   6   2         35.22         66.78        42.15 o
   8   6   2       2949.09       3063.92        48.07 o
  10   6   2       1127.73       1307.89        43.59 o
  12   6   2        255.39        276.08        45.03 o
  14   6   2       2418.40       2957.70        48.41 o
  16   6   2        601.19        710.35        43.93 o
  18   6   2         25.52         44.94        41.30 o
   1   7   2        188.33        182.05        39.10 o
   3   7   2       4182.70       3791.20        44.35 o
   5   7   2       2108.49       2195.13        45.45 o
   7   7   2        202.61        249.09        40.54 o
   9   7   2       2681.67       2637.27        43.59 o
  11   7   2        350.28        399.82        45.62 o
  13   7   2        821.70        914.07        44.77 o
  15   7   2       2169.15       2513.70        46.21 o
  17   7   2        139.34        167.66        46.13 o
   0   8   2       5902.11       4855.00        51.80 o
   2   8   2       1002.55        925.84        38.09 o
   4   8   2       1400.66       1330.57        38.17 o
   6   8   2       9040.25       8248.08        54.93 o
   8   8   2        124.43        140.75        38.85 o
  10   8   2       1734.67       1744.86        39.02 o
  12   8   2       4131.38       4078.04        48.50 o
   1   9   2       1173.68       1150.12        37.92 o
   3   9   2       1639.44       1658.37        39.78 o
   5   9   2        892.04        674.04        30.98 o
   7   9   2        582.12        551.24        33.94 o
   1   1   3       2076.62       2246.84        69.66 o
   3   1   3      54931.95      51725.56       213.28 o
   5   1   3      20931.19      20915.27       113.58 o
   7   1   3       7510.31       8101.31        68.72 o
   9   1   3       3871.08       3814.39        54.34 o
  11   1   3        140.35         94.54        38.09 o
  13   1   3       1700.70       1757.31        45.11 o
  15   1   3      13841.08      13126.35        65.51 o
  17   1   3         25.30         30.81        39.95 o
  19   1   3       2165.71       1998.18        44.43 o
  21   1   3       1652.08       1612.15        41.56 o
  23   1   3        164.59        152.09        41.64 o
  25   1   3        623.02        603.46        40.79 o
   0   2   3        707.83        447.64        67.29 o
   2   2   3       1272.20       1477.92        75.66 o
   4   2   3      19028.71      16875.40       109.01 o
   6   2   3      16506.43      15462.23        96.82 o
   8   2   3         63.96         72.70        35.29 o
  10   2   3       1447.93       1565.44        43.16 o
  12   2   3       7706.28       8571.38        62.12 o
  14   2   3        348.02        438.33        46.63 o
  16   2   3       2346.87       2452.43        44.94 o
  18   2   3       5198.35       5440.26        54.51 o
  20   2   3         94.18        107.66        42.66 o
  22   2   3        677.78        732.44        43.25 o
  24   2   3       1679.60       1658.37        45.96 o
   1   3   3      16097.90      15527.49       113.75 o
   3   3   3        187.41        284.12        63.65 o
   5   3   3       4891.23       5034.34        66.52 o
   7   3   3       3111.33       3086.27        53.07 o
   9   3   3       1699.73       1863.61        54.00 o
  11   3   3       9692.24      10220.19        68.81 o
  13   3   3       8267.29       8898.08        64.75 o
  15   3   3        145.26        157.93        45.20 o
  17   3   3       2269.81       2462.07        49.26 o
  19   3   3       2387.17       2783.52        49.26 o
  21   3   3       1889.15       2022.30        47.40 o
  23   3   3       1306.00       1544.11        50.53 o
   0   4   3        805.57        890.46        57.04 o
   2   4   3      12364.13      11299.30        82.35 o
   4   4   3       3691.30       3243.78        61.62 o
   6   4   3       3875.17       3852.57        53.57 o
   8   4   3      10171.52       9906.10        67.29 o
  10   4   3      11458.63      11542.72        67.88 o
  12   4   3        131.85        135.50        40.46 o
  14   4   3       4794.10       4717.89        51.37 o
  16   4   3       1698.34       1921.33        48.75 o
  18   4   3        141.44        161.66        40.63 o
  20   4   3       4954.07       5843.05        61.28 o
  22   4   3       2471.66       2032.04        52.73 o
   1   5   3      14516.20      11215.60        72.96 o
   3   5   3       2989.35       2981.06        56.28 o
   5   5   3       8336.90       7407.38        62.46 o
   7   5   3      13732.11      12911.37        76.09 o
   9   5   3       3990.31       3829.29        51.80 o
  11   5   3       5517.28       5738.18        55.35 o
  13   5   3       3990.77       4091.41        53.83 o
  15   5   3       3994.90       4317.56        52.64 o
  17   5   3       4508.41       5188.38        52.98 o
  19   5   3       3186.65       3537.04        52.56 o
  21   5   3        578.56        604.90        51.12 o
   0   6   3       5952.53       4730.16        53.07 o
   2   6   3        645.74        583.06        43.08 o
   4   6   3       2125.67       2097.63        43.67 o
   6   6   3      11915.67      11320.55        66.86 o
   8   6   3       1501.56       1489.01        48.07 o
  10   6   3        345.95        389.75        40.03 o
  12   6   3       2229.25       2261.99        44.94 o
  14   6   3        691.91        676.67        43.42 o
  16   6   3       3535.01       4091.49        53.57 o
  18   6   3       3737.43       4394.07        53.57 o
   1   7   3         26.02         69.06        37.92 o
   3   7   3       4169.20       3793.07        47.57 o
   5   7   3        261.61        274.48        40.96 o
   7   7   3        238.23        214.64        40.37 o
   9   7   3       3282.95       3077.21        44.26 o
  11   7   3        144.79        175.71        42.91 o
  13   7   3        290.62        334.14        41.81 o
  15   7   3       2431.52       2914.46        48.41 o
   0   8   3         37.33         31.48        32.16 o
   2   8   3          8.34         16.17        35.04 o
   4   8   3         27.69         25.98        36.22 o
   6   8   3        199.11        189.33        36.99 o
   8   8   3         13.33         49.85        38.42 o
  10   8   3         33.80         70.50        34.79 o
  12   8   3        116.21        124.25        39.61 o
   1   9   3         98.05        168.68        38.76 o
   3   9   3        602.90        403.38        28.86 o
   5   9   3         21.86         57.30        32.84 o
   0   0   4      32091.25      30440.17       223.36 o
   2   0   4        932.75        944.80        52.98 o
   4   0   4      39367.21      37773.16       152.18 o
   6   0   4      19483.39      17378.06        93.52 o
   8   0   4       6472.19       6265.72        62.04 o
  10   0   4       3706.66       3494.47        49.09 o
  12   0   4       3717.05       3397.05        53.49 o
  14   0   4        780.13        737.35        37.75 o
  16   0   4      15215.33      14004.11        67.79 o
  18   0   4       7958.59       6902.36        49.34 o
  20   0   4        172.19        124.08        38.42 o
  22   0   4        846.26        810.48        41.90 o
  24   0   4       8405.62       7981.98        57.98 o
   1   1   4      14047.06      14456.50       119.76 o
   3   1   4        155.32        224.37        58.31 o
   5   1   4      10849.81      10869.77        90.14 o
   7   1   4       8944.20       8621.24        70.59 o
   9   1   4       7368.70       6983.94        60.60 o
  11   1   4        209.40        199.74        36.48 o
  13   1   4       5018.79       4800.16        48.84 o
  15   1   4       6817.96       6680.52        54.59 o
  17   1   4        514.97        504.09        40.79 o
  19   1   4       4557.17       4259.67        49.60 o
  21   1   4       1240.90       1174.67        43.33 o
  23   1   4        424.96        393.81        43.33 o
   0   2   4       4518.34       4585.18        95.30 o
   2   2   4      34932.46      35402.07       176.89 o
   4   2   4      13490.19      13081.07       109.27 o
   6   2   4        118.71        175.37        47.65 o
   8   2   4       8083.95       7998.57        65.42 o
  10   2   4      37397.28      35685.34       110.70 o
  12   2   4         94.11        140.58        46.04 o
  14   2   4      13216.69      13708.90        71.52 o
  16   2   4       1442.27       1576.27        45.87 o
  18   2   4        664.03        756.99        46.72 o
  20   2   4       5777.09       6056.58        54.93 o
  22   2   4       3794.95       4040.12        50.78 o
  24   2   4        368.39        374.77        41.98 o
   1   3   4       9031.85       8479.22        90.65 o
   3   3   4       1509.78       1526.93        61.62 o
   5   3   4       8610.16       8564.11        77.10 o
   7   3   4        146.85        132.29        46.55 o
   9   3   4         93.88        124.50        44.01 o
  11   3   4       9312.00       9694.85        70.33 o
  13   3   4       3181.54       3149.32        51.71 o
  15   3   4        733.61        804.30        49.00 o
  17   3   4        679.67        751.06        47.48 o
  19   3   4       2210.64       2426.10        49.85 o
  21   3   4         17.13        -18.87        44.77 o
  23   3   4       2550.87       2465.54        49.00 o
   0   4   4        527.45        561.82        54.25 o
   2   4   4       3298.23       3326.89        63.31 o
   4   4   4       2381.81       2236.52        51.80 o
   6   4   4         19.30         53.41        49.77 o
   8   4   4        115.29        159.62        48.24 o
  10   4   4        594.31        604.98        48.67 o
  12   4   4        139.09        132.20        45.79 o
  14   4   4         12.77         20.40        43.50 o
  16   4   4         31.78         86.58        44.43 o
  18   4   4          2.48         52.14        47.73 o
  20   4   4        214.21        186.45        46.38 o
  22   4   4        418.60        342.27        45.87 o
   1   5   4       7525.57       6698.30        68.30 o
   3   5   4       2099.33       1937.07        57.13 o
   5   5   4        290.94        305.03        48.07 o
   7   5   4       3952.15       3631.33        50.53 o
   9   5   4       1139.99       1111.95        47.23 o
  11   5   4       4845.33       5171.46        56.88 o
  13   5   4       2142.71       2316.75        53.07 o
  15   5   4       1548.84       1767.21        49.00 o
  17   5   4       1138.41       1335.31        50.70 o
  19   5   4        360.66        438.08        44.86 o
  21   5   4          7.66          1.52        42.15 o
   0   6   4        508.84        464.40        47.65 o
   2   6   4       3311.36       3089.82        51.37 o
   4   6   4       5281.29       5066.25        58.57 o
   6   6   4        887.25        797.36        44.35 o
   8   6   4       3410.00       3174.97        45.03 o
  10   6   4       1456.00       1504.24        46.13 o
  12   6   4        278.48        290.05        42.32 o
  14   6   4        550.33        589.15        43.84 o
  16   6   4       2047.74       2206.98        49.17 o
  18   6   4        113.09         91.32        42.57 o
   1   7   4        175.43        289.46        42.49 o
   3   7   4       2549.64       2305.58        44.43 o
   5   7   4       1529.96       1592.52        47.90 o
   7   7   4       2151.54       1864.20        42.91 o
   9   7   4        301.47        308.92        38.59 o
  11   7   4        109.14         93.27        40.20 o
  13   7   4       1731.62       1889.00        44.69 o
  15   7   4       1059.28       1176.70        46.04 o
   0   8   4       1993.32       2685.34        50.27 o
   2   8   4       2032.94       1793.11        43.16 o
   4   8   4       2052.19       1892.05        43.42 o
   6   8   4       7177.66       6313.46        49.09 o
   8   8   4        274.28        273.97        39.53 o
  10   8   4       1538.01       1475.04        43.33 o
  12   8   4       3828.74       3900.47        49.51 o
   1   9   4       1534.12       1397.52        39.86 o
   3   9   4       1584.94       1658.54        39.95 o
   1   1   5         51.45         93.02        53.41 o
   3   1   5       9593.34      10009.36        86.33 o
   5   1   5         20.47         44.86        42.57 o
   7   1   5        626.10        657.03        47.90 o
   9   1   5       2787.70       2562.62        47.06 o
  11   1   5         52.69         90.31        39.69 o
  13   1   5       1143.92       1160.45        44.01 o
  15   1   5       4180.03       3970.80        53.24 o
  17   1   5       1422.37       1353.51        42.83 o
  19   1   5       1445.41       1364.68        47.57 o
  21   1   5       2133.44       2066.48        42.91 o
  23   1   5        237.85        228.43        44.60 o
   0   2   5        629.38        521.45        69.83 o
   2   2   5       2284.79       2411.04        68.72 o
   4   2   5       7109.25       8571.89        94.79 o
   6   2   5       3169.66       3168.45        59.75 o
   8   2   5         74.53        124.16        43.84 o
  10   2   5       4683.73       4699.61        54.76 o
  12   2   5       5817.30       5813.34        58.23 o
  14   2   5         49.96         84.47        40.54 o
  16   2   5       1558.27       1680.03        47.90 o
  18   2   5       2981.72       2983.01        50.36 o
  20   2   5         54.87         55.61        41.73 o
  22   2   5       1435.03       1438.31        48.84 o
  24   2   5       1405.88       1535.73        51.54 o
   1   3   5      18459.08      16845.10       118.91 o
   3   3   5        666.69        593.89        60.85 o
   5   3   5      16858.19      17241.46       109.77 o
   7   3   5      14687.05      14156.71        86.41 o
   9   3   5        582.48        650.26        47.65 o
  11   3   5       6576.32       6548.24        64.24 o
  13   3   5      11769.27      11915.54        73.13 o
  15   3   5        382.85        464.23        48.58 o
  17   3   5       4054.24       4392.89        56.96 o
  19   3   5       4189.78       4698.00        58.06 o
  21   3   5       1367.19       1350.97        48.24 o
  23   3   5       1031.60        875.48        49.26 o
   0   4   5        992.03        871.59        52.05 o
   2   4   5      14443.98      14211.30       102.41 o
   4   4   5      13523.44      13074.47        93.61 o
   6   4   5        545.81        578.07        56.54 o
   8   4   5      10585.32      10394.03        76.51 o
  10   4   5       9774.32       9918.71        70.84 o
  12   4   5        322.22        278.79        48.67 o
  14   4   5       5936.06       5536.32        66.44 o
  16   4   5       5988.70       6379.56        57.81 o
  18   4   5         86.58         85.82        46.89 o
  20   4   5       3225.56       3608.64        59.16 o
  22   4   5       2094.44       2188.87        63.14 o
   1   5   5      10843.09       8473.80        77.95 o
   3   5   5        734.63        727.53        52.05 o
   5   5   5       4949.55       4336.77        57.81 o
   7   5   5      10582.06       9450.00        68.05 o
   9   5   5       1520.84       1548.17        48.41 o
  11   5   5       4439.15       4632.91        61.78 o
  13   5   5       3687.01       3846.30        59.84 o
  15   5   5       1917.49       2053.03        51.21 o
  17   5   5       2567.80       3072.81        56.88 o
  19   5   5       2991.10       2958.64        53.41 o
   0   6   5       5747.07       4853.22        61.87 o
   2   6   5        635.81        565.88        47.31 o
   4   6   5        252.34        274.05        41.81 o
   6   6   5       4099.79       3461.80        51.88 o
   8   6   5        583.67        537.78        42.32 o
  10   6   5       1099.91       1002.69        43.08 o
  12   6   5       2485.99       2464.87        46.80 o
  14   6   5        121.72         98.69        43.67 o
  16   6   5       1226.70       1543.26        51.04 o
  18   6   5       1949.78       2092.55        57.13 o
   1   7   5        238.41        240.20        44.01 o
   3   7   5       4525.91       3761.33        47.90 o
   5   7   5        143.00        134.57        36.73 o
   7   7   5        246.63        210.91        40.46 o
   9   7   5       3998.53       3643.18        48.24 o
  11   7   5         25.94         14.81        41.13 o
  13   7   5        426.29        451.96        42.57 o
  15   7   5       2160.46       1742.16        49.51 o
   0   8   5         45.30        118.49        50.53 o
   2   8   5         40.44         66.52        42.15 o
   4   8   5         75.27         49.43        38.76 o
   6   8   5        137.68        132.71        41.39 o
   8   8   5         36.12         53.24        35.46 o
  10   8   5          6.60         18.54        37.58 o
   0   0   6      78386.74      84636.35       358.69 o
   2   0   6      19765.50      19600.02       117.48 o
   4   0   6       6613.23       7154.74        76.17 o
   6   0   6       9315.55       9353.17        79.30 o
   8   0   6      19336.65      19907.51        97.08 o
  10   0   6      13350.62      13474.97        76.68 o
  12   0   6      31680.90      30964.58       101.39 o
  14   0   6        114.62        253.15        44.26 o
  16   0   6       9878.36       9651.26        64.24 o
  18   0   6       7762.15       7640.22        61.28 o
  20   0   6        885.24        930.41        49.77 o
  22   0   6       7008.66       6862.66        56.11 o
   1   1   6      12536.48      14207.16       105.20 o
   3   1   6       5636.78       6130.98        70.84 o
   5   1   6        377.02        388.82        48.67 o
   7   1   6      14740.17      14347.15        86.24 o
   9   1   6       4953.87       4701.98        58.06 o
  11   1   6       2642.25       2363.22        50.61 o
  13   1   6       5506.25       5077.26        53.66 o
  15   1   6       3013.43       2931.47        55.18 o
  17   1   6       1792.16       1755.28        50.10 o
  19   1   6       1665.49       1580.08        44.01 o
  21   1   6       3849.39       3379.62        51.71 o
  23   1   6        481.24        439.86        41.30 o
   0   2   6      16006.33      22450.58       125.52 o
   2   2   6      14513.25      15378.36       115.36 o
   4   2   6       7154.73       7367.26        82.61 o
   6   2   6       1669.76       1701.87        56.62 o
   8   2   6       4213.15       4399.32        68.98 o
  10   2   6       2048.95       2221.79        60.35 o
  12   2   6        339.73        368.42        53.74 o
  14   2   6       5098.52       5106.54        56.71 o
  16   2   6       4256.34       4386.28        53.41 o
  18   2   6        257.73        270.58        42.57 o
  20   2   6        915.25        929.73        45.70 o
  22   2   6       1168.84       1145.30        47.23 o
   1   3   6         55.10        104.10        53.91 o
   3   3   6         44.06         73.21        57.04 o
   5   3   6       6141.50       6212.82        86.24 o
   7   3   6       4137.08       4157.09        71.26 o
   9   3   6       4929.45       5086.31        65.25 o
  11   3   6       2356.70       2376.00        52.05 o
  13   3   6       1460.90       1455.49        53.41 o
  15   3   6        623.38        671.00        56.79 o
  17   3   6       3864.13       3824.30        55.86 o
  19   3   6        207.28        208.46        45.53 o
  21   3   6        252.11        213.79        51.71 o
   0   4   6        919.97        988.05        65.68 o
   2   4   6        516.99        522.97        62.21 o
   4   4   6       1104.44       1020.04        64.41 o
   6   4   6          8.14         44.18        64.83 o
   8   4   6        568.35        571.72        50.87 o
  10   4   6          1.21         -8.80        47.99 o
  12   4   6       4145.19       4143.88        57.89 o
  14   4   6         82.00        100.04        48.24 o
  16   4   6         52.89         68.39        46.55 o
  18   4   6         23.85         28.44        49.26 o
  20   4   6        654.73        645.10        55.18 o
   1   5   6        456.97        445.86        55.10 o
   3   5   6       3943.05       3936.78        68.22 o
   5   5   6       4859.62       4563.51        67.12 o
   7   5   6       1491.29       1424.26        56.45 o
   9   5   6       2237.03       2246.84        51.80 o
  11   5   6         66.10         88.87        50.44 o
  13   5   6        242.73        220.56        56.62 o
  15   5   6         84.26         68.39        46.97 o
  17   5   6       1139.15       1223.08        49.85 o
  19   5   6        264.64        279.38        46.80 o
   0   6   6        172.31        144.64        42.49 o
   2   6   6       2050.65       1838.22        51.04 o
   4   6   6       8060.26       7208.49        68.72 o
   6   6   6         50.74        123.23        52.05 o
   8   6   6       3195.02       3178.44        61.87 o
  10   6   6       2734.12       2557.63        52.98 o
  12   6   6         99.06        130.76        49.43 o
  14   6   6       2234.85       2281.21        49.00 o
  16   6   6       1794.89       1681.05        52.56 o
   1   7   6       2657.30       2689.92        53.57 o
   3   7   6       2512.69       2312.94        49.68 o
   5   7   6       1214.54       1105.61        48.58 o
   7   7   6        607.21        646.62        44.86 o
   9   7   6       3045.50       2960.33        52.31 o
  11   7   6       1663.84       1718.29        50.70 o
  13   7   6       2449.06       2523.35        49.77 o
   0   8   6       4747.38       5647.79        63.39 o
   2   8   6       1192.45       1086.05        42.32 o
   4   8   6        997.68        890.54        43.59 o
   6   8   6       3835.59       3532.47        51.46 o
   8   8   6         94.96         88.61        39.69 o
   1   1   7        297.15        299.95        56.62 o
   3   1   7       7043.97       7918.42        77.95 o
   5   1   7       3547.09       3832.68        57.13 o
   7   1   7       1157.62       1140.65        50.10 o
   9   1   7       5433.61       5352.07        65.42 o
  11   1   7        551.89        484.80        50.02 o
  13   1   7         74.89        110.54        43.08 o
  15   1   7       1122.33        991.52        47.14 o
  17   1   7       2705.49       2615.01        54.51 o
  19   1   7        582.70        565.37        44.60 o
  21   1   7       2910.21       2742.14        54.68 o
  23   1   7         61.72         56.37        44.18 o
   0   2   7       8230.57       9715.84        87.01 o
   2   2   7        881.29        972.64        55.52 o
   4   2   7       1071.21       1140.22        60.43 o
   6   2   7       3900.34       3755.23        67.20 o
   8   2   7         75.04        121.28        53.49 o
  10   2   7       1933.22       2034.91        59.58 o
  12   2   7       8723.95       8999.48        75.50 o
  14   2   7         57.34         64.83        45.62 o
  16   2   7         70.06         59.75        45.11 o
  18   2   7       2472.11       2376.76        49.60 o
  20   2   7        356.27        305.28        48.24 o
  22   2   7       1008.61        997.44        47.99 o
   1   3   7       6612.80       7107.77        96.91 o
   3   3   7       5922.16       5541.32        80.24 o
   5   3   7      20003.48      19986.55       112.57 o
   7   3   7       9710.91       9451.35        87.77 o
   9   3   7       2384.52       2509.47        61.19 o
  11   3   7       5269.26       5419.02        65.00 o
  13   3   7       6799.13       6949.50        68.39 o
  15   3   7       2397.14       2268.43        61.19 o
  17   3   7       7439.92       7913.25        73.38 o
  19   3   7       2394.49       2565.58        53.91 o
  21   3   7       1003.95        748.61        51.54 o
   0   4   7        179.72        267.79        63.22 o
   2   4   7       7434.37       7292.11        88.19 o
   4   4   7      11446.07      10487.05        94.62 o
   6   4   7       1331.73       1409.96        65.17 o
   8   4   7      10612.21      10333.18        85.31 o
  10   4   7       3136.38       3106.83        60.26 o
  12   4   7        130.37        148.62        49.77 o
  14   4   7       8154.13       8297.50        69.66 o
  16   4   7       5752.09       5138.53        63.90 o
  18   4   7        407.92        474.56        54.17 o
  20   4   7       3142.21       2923.34        57.98 o
   1   5   7       6652.31       6282.82        80.40 o
   3   5   7       1296.86       1390.83        60.77 o
   5   5   7       3011.46       2806.97        63.56 o
   7   5   7       5031.30       4618.53        66.86 o
   9   5   7       2091.18       2119.72        59.33 o
  11   5   7       3564.48       3438.52        60.18 o
  13   5   7       1782.92       1828.15        57.47 o
  15   5   7       1591.03       1623.50        54.00 o
  17   5   7       2144.09       2361.19        55.94 o
   0   6   7       8681.64      12923.48        94.79 o
   2   6   7        518.12        420.22        55.10 o
   4   6   7         87.97        153.45        56.28 o
   6   6   7       1744.94       1523.37        54.68 o
   8   6   7        290.90        327.80        54.34 o
  10   6   7       1378.87       1284.19        52.64 o
  12   6   7       3147.76       3265.87        59.84 o
  14   6   7         46.25        113.50        48.50 o
  16   6   7        173.03        174.27        51.88 o
   1   7   7        671.75        775.95        51.80 o
   3   7   7       3556.88       2812.98        51.88 o
   5   7   7         78.49         67.12        46.80 o
   7   7   7        284.29        246.72        44.86 o
   9   7   7       4062.09       3496.50        54.00 o
  11   7   7         99.89         37.07        48.75 o
  13   7   7        662.42        833.84        56.28 o
   0   8   7         76.74        140.07        47.23 o
   2   8   7         65.30        111.89        45.70 o
   4   8   7        688.01        626.48        40.54 o
   6   8   7        251.96        219.04        42.74 o
   0   0   8      69121.21      59166.36       228.86 o
   2   0   8        364.31        339.39        56.37 o
   4   0   8       2401.95       2665.29        57.13 o
   6   0   8      21425.76      21357.75       106.90 o
   8   0   8       5119.31       5465.57        68.81 o
  10   0   8       3332.71       3580.29        59.33 o
  12   0   8      15635.26      14738.00        82.52 o
  14   0   8       1448.12       1461.42        47.57 o
  16   0   8       2448.08       2179.22        44.94 o
  18   0   8       8318.64       8075.92        65.93 o
  20   0   8       1130.62       1167.90        49.43 o
  22   0   8        870.20        841.79        43.59 o
   1   1   8       3566.19       4135.51        71.52 o
   3   1   8       8425.08       8068.65        74.14 o
   5   1   8       3502.93       3613.13        58.99 o
   7   1   8        817.33        850.60        57.81 o
   9   1   8      13358.39      12879.38        79.14 o
  11   1   8       1566.83       1552.23        52.39 o
  13   1   8        889.73        835.53        53.83 o
  15   1   8       7063.44       6805.02        66.78 o
  17   1   8       1008.26        987.96        48.67 o
  19   1   8       1524.55       1364.93        50.78 o
  21   1   8       1729.95       1609.45        50.36 o
   0   2   8        783.55        910.77        55.44 o
   2   2   8       7322.16       7919.68        87.43 o
   4   2   8       5802.97       6104.06        77.10 o
   6   2   8       3309.15       3267.05        59.41 o
   8   2   8       3498.42       3459.26        59.67 o
  10   2   8       5720.23       5828.06        70.16 o
  12   2   8         71.11         86.67        56.62 o
  14   2   8      10053.85       9443.39        79.22 o
  16   2   8        861.34        880.98        54.59 o
  18   2   8        622.94        514.93        55.35 o
  20   2   8       3317.22       3369.04        56.28 o
   1   3   8       2051.17       2429.83        74.31 o
   3   3   8        433.65        444.60        61.11 o
   5   3   8       7278.16       6873.58        76.51 o
   7   3   8        593.08        551.41        56.28 o
   9   3   8        315.88        338.04        50.27 o
  11   3   8       2898.14       2898.29        59.84 o
  13   3   8       1060.47       1133.62        63.05 o
  15   3   8         81.77         76.51        57.38 o
  17   3   8       1293.53       1338.44        62.63 o
  19   3   8       1023.79       1043.82        54.08 o
   0   4   8        403.31        598.04        67.96 o
   2   4   8        238.79        307.65        64.32 o
   4   4   8       1568.25       1432.56        63.05 o
   6   4   8         98.09         67.37        54.25 o
   8   4   8          1.52          0.59        48.07 o
  10   4   8        194.12        202.79        56.37 o
  12   4   8        212.84        204.99        53.41 o
  14   4   8          3.21         84.13        54.25 o
  16   4   8          5.64          7.02        57.55 o
  18   4   8          2.10         31.32        49.17 o
   1   5   8        674.44        794.99        61.19 o
   3   5   8        121.95        204.40        55.27 o
   5   5   8        950.87        955.55        68.64 o
   7   5   8       1237.10       1178.22        61.36 o
   9   5   8        682.02        641.04        52.22 o
  11   5   8       1471.62       1450.84        59.08 o
  13   5   8        106.82        109.69        52.39 o
  15   5   8        248.42        189.42        50.78 o
  17   5   8       2371.32       2389.79        57.21 o
   0   6   8        265.06        377.31        58.48 o
   2   6   8       1821.16       1718.63        62.29 o
   4   6   8       2111.63       1767.46        56.37 o
   6   6   8        189.34        159.46        56.37 o
   8   6   8       2966.08       2937.48        61.36 o
  10   6   8        201.27        147.94        49.85 o
  12   6   8        940.56        969.51        52.56 o
  14   6   8       1284.85       1211.66        50.44 o
   1   7   8        317.16        488.01        59.67 o
   3   7   8       4780.89       4353.70        62.21 o
   5   7   8        364.14        334.31        53.57 o
   7   7   8        383.69        335.08        50.70 o
   9   7   8       2205.79       2203.85        57.81 o
  11   7   8        884.16        737.52        51.80 o
   0   8   8       4216.37       6388.44        63.82 o
   2   8   8       1193.53       1815.11        54.68 o
   4   8   8        458.05        680.05        62.63 o
   1   1   9        453.79        501.39        65.68 o
   3   1   9      18364.61      19820.41       105.80 o
   5   1   9       1680.79       1780.41        61.19 o
   7   1   9        446.66        539.13        53.15 o
   9   1   9       5922.24       5920.49        66.61 o
  11   1   9         14.25         34.11        46.89 o
  13   1   9        138.42        146.25        45.62 o
  15   1   9       7589.77       7033.20        64.58 o
  17   1   9         42.70         35.38        52.47 o
  19   1   9        586.46        442.56        53.57 o
  21   1   9       1502.79        937.01        80.07 o
   0   2   9       7363.17       9252.12        94.12 o
   2   2   9        204.46        267.54        55.10 o
   4   2   9       1430.06       1673.01        61.19 o
   6   2   9      14310.21      14413.84        87.68 o
   8   2   9        113.09        145.91        56.28 o
  10   2   9         59.58         95.05        51.97 o
  12   2   9       7829.77       8347.52        81.67 o
  14   2   9        635.65        549.71        63.39 o
  16   2   9        242.87        287.93        55.44 o
  18   2   9       3924.35       3010.09        66.69 o
  20   2   9        405.57        354.46        60.18 o
   1   3   9       3558.05       4545.91        69.91 o
   3   3   9       4727.65       4496.48        77.78 o
   5   3   9       3283.91       3434.55        64.41 o
   7   3   9        612.08        628.59        54.76 o
   9   3   9       3601.04       3587.65        63.48 o
  11   3   9       6271.50       6385.73        72.70 o
  13   3   9       1530.24       1628.32        59.75 o
  15   3   9        468.81        478.03        56.20 o
  17   3   9       3244.65       2993.25        68.47 o
  19   3   9        496.75        476.25        61.62 o
   0   4   9       2669.99       3327.14        79.90 o
   2   4   9       5346.87       6498.89        92.93 o
   4   4   9       1213.35       1151.39        73.80 o
   6   4   9        151.07        213.88        61.70 o
   8   4   9       6423.65       5934.62        73.46 o
  10   4   9       2599.45       2377.61        60.43 o
  12   4   9        579.92        554.71        51.80 o
  14   4   9       4748.15       4598.30        69.15 o
  16   4   9        402.33        380.19        53.66 o
  18   4   9         92.23        118.74        56.88 o
   1   5   9       5197.46       6484.34        73.97 o
   3   5   9       4318.74       3910.46        66.95 o
   5   5   9       4236.20       3933.14        72.45 o
   7   5   9       4671.88       3868.82        64.24 o
   9   5   9       3962.41       3379.02        64.75 o
  11   5   9       4081.79       4003.64        58.40 o
  13   5   9       1420.99       1359.60        61.11 o
  15   5   9       3189.70       2933.58        64.75 o
   0   6   9       4889.28       6484.25        79.47 o
   2   6   9        395.83        606.08        61.36 o
   4   6   9        741.57        685.47        51.12 o
   6   6   9       7425.16       5740.64        63.31 o
   8   6   9        726.68        702.99        53.15 o
  10   6   9        244.96        215.91        49.43 o
  12   6   9       2401.06       2196.74        53.24 o
   1   7   9         88.74        131.27        63.82 o
   3   7   9       2413.85       3475.85        73.72 o
   5   7   9        123.34         81.84        57.21 o
   7   7   9        325.70        190.09        41.47 o
   9   7   9       2055.24       2833.12        54.17 o
   0   0  10      18080.42      17784.74       113.07 o
   2   0  10        240.73        518.91        63.56 o
   4   0  10       1476.52       1499.25        59.92 o
   6   0  10      26482.57      26514.48       120.01 o
   8   0  10       3372.81       3575.30        62.63 o
  10   0  10        999.29       1014.88        52.22 o
  12   0  10      11567.44      10578.37        81.50 o
  14   0  10        354.04        296.90        52.98 o
  16   0  10       4159.37       3785.87        67.46 o
  18   0  10       6742.92       5546.40        73.21 o
   1   1  10        810.56        932.86        64.24 o
   3   1  10      12864.93      13768.40        98.35 o
   5   1  10        911.11        951.14        56.03 o
   7   1  10       2607.35       2905.23        63.14 o
   9   1  10       6636.42       6681.12        68.30 o
  11   1  10       1174.61       1178.22        58.65 o
  13   1  10        539.17        595.25        58.06 o
  15   1  10       4741.52       4762.49        62.97 o
  17   1  10       2983.97       2928.08        61.19 o
  19   1  10        167.34        165.29        55.52 o
   0   2  10       2751.10       3202.05        67.71 o
   2   2  10      14278.29      18987.51       109.27 o
   4   2  10       1488.75       1586.76        62.63 o
   6   2  10       1272.53       1423.92        58.31 o
   8   2  10       6889.96       7137.39        65.76 o
  10   2  10       5989.89       6622.21        69.40 o
  12   2  10       3152.35       3464.25        57.81 o
  14   2  10       5128.62       4623.77        73.80 o
  16   2  10        591.20        616.07        61.36 o
  18   2  10        563.44        597.53        59.50 o
   1   3  10       3355.04       4330.42        80.57 o
   3   3  10         30.37        141.34        67.20 o
   5   3  10        923.85        870.40        63.39 o
   7   3  10       1253.76       1218.09        62.55 o
   9   3  10        158.10        175.54        56.45 o
  11   3  10       6473.85       6446.50        70.67 o
  13   3  10       1629.74       1511.86        54.00 o
  15   3  10        807.09        869.81        61.62 o
  17   3  10       1581.87       1529.21        60.85 o
   0   4  10        824.33        955.80        58.40 o
   2   4  10         33.42         96.65        57.81 o
   4   4  10        508.14        541.76        67.88 o
   6   4  10         23.90         84.89        61.95 o
   8   4  10          1.51          6.26        52.39 o
  10   4  10        443.62        546.50        54.68 o
  12   4  10        191.09        211.08        57.38 o
  14   4  10        294.09        266.86        55.10 o
  16   4  10        185.17        145.74        57.81 o
   1   5  10       2828.73       3718.76        55.94 o
   3   5  10        303.61        495.88        63.39 o
   5   5  10        679.76        672.44        56.28 o
   7   5  10         26.31          8.72        52.90 o
   9   5  10        117.24        147.52        53.57 o
  11   5  10       3422.80       3420.24        67.20 o
  13   5  10        196.33        165.72        53.32 o
   0   6  10       1019.57       1454.65        48.50 o
   2   6  10        450.40        483.44        64.15 o
   4   6  10       1323.14       1580.67        58.06 o
   6   6  10        102.60        103.26        49.09 o
   8   6  10       1427.49       1167.98        54.17 o
  10   6  10        310.52        271.26        51.71 o
   1   7  10         82.23         79.98        47.99 o
   3   7  10       3403.78       4677.77        69.15 o
   5   7  10       1395.66       1083.85        46.72 o
   1   1  11        248.15        259.33        58.23 o
   3   1  11       8649.82       9299.85        89.71 o
   5   1  11        346.85        403.89        55.27 o
   7   1  11        153.89        183.66        51.97 o
   9   1  11       3320.81       3253.85        63.65 o
  11   1  11         40.95         20.40        54.84 o
  13   1  11        115.59        142.95        57.21 o
  15   1  11       4443.54       4190.86        67.54 o
  17   1  11         43.69         31.48        56.54 o
   0   2  11       4765.88       6037.88        86.16 o
   2   2  11        280.81        253.99        63.90 o
   4   2  11       1059.40       1311.02        67.71 o
   6   2  11       7537.68       7747.62        79.98 o
   8   2  11        112.90        155.56        60.68 o
  10   2  11        234.40        278.45        53.07 o
  12   2  11       4861.88       4827.15        69.66 o
  14   2  11        311.97        229.03        54.00 o
  16   2  11        332.59        139.40        51.37 o
   1   3  11       4403.67       5690.78        88.11 o
   3   3  11       2814.59       3132.39        64.66 o
   5   3  11       4049.68       3974.70        87.18 o
   7   3  11       1816.76       1641.69        68.39 o
   9   3  11       2472.36       2430.25        67.54 o
  11   3  11       4979.19       5052.88        74.14 o
  13   3  11       2227.28       2225.01        58.40 o
  15   3  11        571.84        404.14        54.93 o
   0   4  11       1132.91       1380.50        71.35 o
   2   4  11       5157.77       6359.58        72.36 o
   4   4  11       2485.43       2747.89        57.04 o
   6   4  11        159.00        196.53        64.66 o
   8   4  11       5549.62       5178.99        65.85 o
  10   4  11       2971.84       2788.26        59.92 o
  12   4  11        332.50        294.11        56.37 o
  14   4  11       4161.82       3785.28        61.19 o
   1   5  11       3867.91       5174.59        76.77 o
   3   5  11       2424.24       3091.85        62.72 o
   5   5  11       3169.30       3431.50        67.62 o
   7   5  11       3365.18       2954.49        64.92 o
   9   5  11       2418.99       2213.84        68.81 o
  11   5  11       2949.05       2506.25        59.25 o
   0   6  11       3795.89       4603.97        57.98 o
   2   6  11        238.51        272.53        64.15 o
   4   6  11        394.85        464.06        59.33 o
   6   6  11       4731.27       3565.14        61.28 o
   8   6  11        383.31        364.02        57.30 o
   0   0  12      28376.44      31237.45       152.35 o
   2   0  12       1844.00       2039.91        76.60 o
   4   0  12       3599.69       4399.49        73.30 o
   6   0  12      10136.73      11026.18        87.18 o
   8   0  12       3198.01       3781.56        70.50 o
  10   0  12       5269.44       1779.06        89.97 o
  12   0  12       9843.96       8280.49        98.94 o
  14   0  12       1101.28       1024.61        59.58 o
  16   0  12       2792.37       2510.32        71.69 o
   1   1  12       3584.46       4029.12        69.49 o
   3   1  12       3060.80       3213.98        75.16 o
   5   1  12       2268.85       2613.23        68.47 o
   7   1  12       1689.15       1633.82        66.52 o
   9   1  12       5837.21       6049.81        76.93 o
  11   1  12       1071.71        794.74        60.26 o
  13   1  12       1601.46       1598.02        65.76 o
  15   1  12       3574.29       3067.99        65.85 o
   0   2  12         62.29         86.92        62.80 o
   2   2  12       3204.54       3541.61        72.03 o
   4   2  12       3856.31       4153.87        67.46 o
   6   2  12        627.10        677.68        69.23 o
   8   2  12       2146.42       2145.45        71.60 o
  10   2  12       2900.39       3029.48        67.88 o
  12   2  12        215.56        188.65        58.48 o
  14   2  12       4589.05       3390.79        73.72 o
   1   3  12        759.91       1029.77        75.50 o
   3   3  12        339.43        402.78        64.75 o
   5   3  12       4089.51       4682.77        81.08 o
   7   3  12        441.67        371.05        59.25 o
   9   3  12        389.19        409.39        61.78 o
  11   3  12       1304.09       1274.46        60.35 o
  13   3  12        522.51        630.96        59.16 o
   0   4  12        839.34       1133.54        58.40 o
   2   4  12          9.91         65.34        72.28 o
   4   4  12        600.22        682.85        73.21 o
   6   4  12         34.32         73.55        56.45 o
   8   4  12         25.87         22.01        58.06 o
  10   4  12        156.02        114.34        56.62 o
  12   4  12        379.96        367.41        54.00 o
   1   5  12        359.66        363.68        53.15 o
   3   5  12        589.07        823.51        63.39 o
   5   5  12        805.33        824.44        54.25 o
   7   5  12       1195.59       1396.08        61.11 o
   9   5  12       1180.34       1245.00        63.05 o
   1   1  13        167.32        169.70        63.39 o
   3   1  13       2034.72       2014.77        68.89 o
   5   1  13        867.59        878.78        70.59 o
   7   1  13        106.21        117.48        62.97 o
   9   1  13       2098.51       1900.34        70.25 o
  11   1  13         83.66        100.38        63.39 o
  13   1  13        180.62        150.48        57.81 o
   0   2  13       2614.53       2782.76        74.31 o
   2   2  13        765.04        801.93        65.34 o
   4   2  13        858.00       1007.09        74.40 o
   6   2  13       1225.53       1256.34        81.34 o
   8   2  13         68.65        111.21        67.96 o
  10   2  13       1777.08       1781.77        67.96 o
  12   2  13       3132.79       2891.18        70.59 o
   1   3  13       4368.22       5468.87        87.68 o
   3   3  13       1246.47       1454.31        72.87 o
   5   3  13       8162.59       8862.45        82.94 o
   7   3  13       6492.73       7110.90        78.46 o
   9   3  13        586.40        497.83        62.12 o
  11   3  13       2509.12       2488.23        70.67 o
   0   4  13        349.55        437.57        59.92 o
   2   4  13       4724.37       5363.07        74.48 o
   4   4  13       7083.73       7994.67        78.20 o
   6   4  13        346.72        409.56        60.52 o
   8   4  13       5227.12       5755.45        73.63 o
   1   5  13       3460.11       3559.22        69.99 o
   3   5  13        498.45        287.85        60.52 o
   0   0  14      10666.55      12293.44        81.67 o
   2   0  14       3844.81       3994.33        85.65 o
   4   0  14       2419.63       2591.40        76.00 o
   6   0  14       4004.63       4525.09        87.77 o
   8   0  14       2749.46        965.45        83.79 o
  10   0  14       4495.73       4448.07        90.39 o
   1   1  14       3172.70       3321.98        79.56 o
   3   1  14       2033.06       2058.70        72.70 o
   5   1  14        738.73        582.30        80.24 o
   7   1  14       4188.78       4126.20        94.62 o
   9   1  14       1649.16       1375.93        76.43 o
   0   2  14        934.50        480.65        74.31 o
   2   2  14       4799.63       3928.06        84.72 o
   4   2  14       3597.77       3674.07        80.74 o
   6   2  14        344.72        333.81        70.42 o
   8   2  14       2720.50       2491.87        82.61 o
   1   3  14        498.24        624.79        79.64 o
   3   3  14         59.89         45.37        80.74 o
   5   3  14       1946.14       1952.65        70.67 o
   7   3  14       1617.08       1597.43        69.99 o
   0   4  14        219.89        108.42        89.63 o
   2   4  14         71.85         35.46        69.57 o
   1   1  15         60.09         96.06        68.39 o
   3   1  15       3086.71       3358.80        81.50 o
   5   1  15        140.35        131.53        70.16 o
   0   2  15       1268.44        777.39        82.94 o
   2   2  15        576.73        409.81        75.83 o
                                                
